# Supplementary material for: A hierarchical transcriptional network activates specific CDK inhibitors that regulate G2 to control cell size and number in Arabidopsis
Source: Nat Commun. 2022 Mar 29;13:1660. doi: 10.1038/s41467-022-29316-2 (PMC8964727; doi:10.1038/s41467-022-29316-2)
Supplement: Supplementary file 4 — Supplementary Data 1 [file 41467_2022_29316_MOESM4_ESM.xlsx]

## Sheet: DEGs in scl28
reference_id	logconc	logfc	adj_pvalue	annotation
AT1G53480	-18.3421	-6.86729	2.96436e-179	mto 1 responding down 1
AT3G55710	-18.9541	-4.03304	6.87375e-44	UDP-Glycosyltransferase superfamily protein
AT1G53490	-16.47	-3.83211	8.52612e-151	RING/U-box superfamily protein
AT5G03090	-22.159	-3.23657	0.00758621	unknown protein
AT5G35950	-21.6926	-3.00148	0.0013911	Mannose-binding lectin superfamily protein
AT1G69230	-18.4412	-2.67553	2.62186e-26	SPIRAL1-like2
AT5G60910	-20.0955	-2.19493	7.07063e-06	AGAMOUS-like 8
AT1G08180	-18.6235	-2.13517	1.2936e-14	unknown protein
AT5G44430	-15.3852	-2.06961	4.3308e-75	plant defensin 1.2C
AT3G60140	-18.8641	-2.01419	5.89772e-11	Glycosyl hydrolase superfamily protein
AT4G31940	-18.7796	-1.99802	1.92155e-11	cytochrome P450, family 82, subfamily C, polypeptide 4
AT5G39110	-20.4967	-1.91941	0.00218274	RmlC-like cupins superfamily protein
AT1G08100	-20.6791	-1.8567	0.010368	nitrate transporter 2.2
AT3G13784	-19.1525	-1.73747	1.03279e-06	cell wall invertase 5
AT1G75830	-18.6707	-1.64904	4.28349e-08	low-molecular-weight cysteine-rich 67
AT5G44420	-14.7333	-1.5576	3.75185e-52	plant defensin 1.2
AT1G63100	-15.7319	-1.54417	1.66269e-36	GRAS family transcription factor
AT2G26020	-15.8211	-1.41859	9.15108e-30	plant defensin 1.2b
AT5G39180	-19.5497	-1.40587	0.00293239	RmlC-like cupins superfamily protein
AT5G05340	-19.6193	-1.40297	0.00303249	Peroxidase superfamily protein
AT4G19690	-18.1311	-1.33518	3.51034e-07	iron-regulated transporter 1
AT3G49620	-17.0301	-1.31537	3.45489e-14	2-oxoglutarate (2OG) and Fe(II)-dependent oxygenase superfamily protein
AT5G39150	-19.4035	-1.23373	0.0074943	RmlC-like cupins superfamily protein
AT5G35940	-16.5901	-1.21267	2.46821e-15	Mannose-binding lectin superfamily protein
AT5G10140	-19.2822	-1.17699	0.00868328	K-box region and MADS-box transcription factor family protein
AT4G09160	-15.0659	-1.17444	1.05891e-26	SEC14 cytosolic factor family protein / phosphoglyceride transfer family protein
AT5G39120	-19.5151	-1.12357	0.0262681	RmlC-like cupins superfamily protein
AT2G45900	-16.4586	-1.10823	1.98116e-13	Phosphatidylinositol N-acetyglucosaminlytransferase subunit P-related
AT4G27850	-19.2343	-1.08444	0.0176482	Glycine-rich protein family
AT2G18470	-19.2441	-1.06544	0.0224514	roline-rich extensin-like receptor kinase 4
AT3G21700	-16.2632	-0.913625	4.49197e-10	Ras-related small GTP-binding family protein
AT1G08290	-17.9715	-0.900269	0.000603065	WIP domain protein 3
AT2G26010	-14.5402	-0.895361	4.4194e-18	plant defensin 1.3
AT1G01580	-17.5454	-0.890928	0.000224006	ferric reduction oxidase 2
AT4G23496	-18.8426	-0.887422	0.0401712	SPIRAL1-like5
AT1G19250	-18.6224	-0.858816	0.0269711	flavin-dependent monooxygenase 1
AT5G15840	-18.4408	-0.857478	0.0153699	B-box type zinc finger protein with CCT domain
AT1G56600	-18.3746	-0.853568	0.00754233	galactinol synthase 2
AT2G39030	-16.0512	-0.796528	1.1668e-08	Acyl-CoA N-acyltransferases (NAT) superfamily protein
AT3G25130	-16.8711	-0.796064	1.47638e-05	unknown protein
AT4G16140	-15.1363	-0.78425	2.10163e-11	proline-rich family protein
AT3G43190	-12.7709	-0.743667	6.50742e-17	sucrose synthase 4
AT1G26770	-14.2566	-0.715018	4.06396e-12	expansin A10
AT5G61160	-15.9124	-0.706434	1.12106e-06	anthocyanin 5-aromatic acyltransferase 1
AT3G54260	-14.8631	-0.695755	9.52516e-10	TRICHOME BIREFRINGENCE-LIKE 36
AT1G25510	-16.012	-0.691287	1.99915e-06	Eukaryotic aspartyl protease family protein
AT5G39220	-18.0854	-0.674879	0.0401712	alpha/beta-Hydrolases superfamily protein
AT2G40100	-13.0749	-0.67163	2.77628e-13	light harvesting complex photosystem II
AT1G52770	-16.9691	-0.654871	0.00185941	Phototropic-responsive NPH3 family protein
AT1G19630	-17.0843	-0.640847	0.00238805	cytochrome P450, family 722, subfamily A, polypeptide 1
AT5G39580	-16.6446	-0.638785	0.000914881	Peroxidase superfamily protein
AT5G50010	-17.4104	-0.628102	0.0120112	sequence-specific DNA binding transcription factors;transcription regulators
AT5G50011	-17.4104	-0.628102	0.0120112	conserved peptide upstream open reading frame 37
AT5G50012	-17.4104	-0.628102	0.0120112	conserved peptide upstream open reading frame 36
AT5G59630	-16.3952	-0.623879	9.70075e-05	pseudogene
AT2G43620	-15.2365	-0.621185	1.89045e-06	Chitinase family protein
AT3G10525	-16.0287	-0.620003	3.71053e-05	LOSS OF GIANT CELLS FROM ORGANS
AT5G28300	-14.0097	-0.600331	5.48997e-09	Duplicated homeodomain-like superfamily protein
AT5G08260	-13.0077	-0.598021	1.45263e-10	serine carboxypeptidase-like 35
AT1G01900	-16.6512	-0.58947	0.00152833	subtilase family protein
AT1G08250	-16.5911	-0.587206	0.00245059	arogenate dehydratase 6
AT4G19430	-16.8397	-0.580918	0.00554116	unknown protein
AT5G46700	-15.2131	-0.580438	3.97304e-06	Tetraspanin family protein
AT4G02290	-13.3644	-0.57045	4.49211e-09	glycosyl hydrolase 9B13
AT3G51320	-17.0724	-0.56938	0.0150566	Pentatricopeptide repeat (PPR) superfamily protein
AT2G48140	-17.0348	-0.552197	0.0154955	Bifunctional inhibitor/lipid-transfer protein/seed storage 2S albumin superfamily protein
AT2G28900	-12.0151	-0.552163	8.70235e-10	outer plastid envelope protein 16-1
AT5G53090	-16.9602	-0.54908	0.0150566	NAD(P)-binding Rossmann-fold superfamily protein
AT2G27420	-17.3051	-0.544493	0.0421413	Cysteine proteinases superfamily protein
AT5G20630	-10.5333	-0.544297	3.99158e-10	germin 3
AT1G14350	-15.6513	-0.544138	0.000192765	Duplicated homeodomain-like superfamily protein
AT1G61800	-13.2311	-0.539479	3.75296e-08	glucose-6-phosphate/phosphate translocator 2
AT2G04850	-16.4034	-0.539385	0.00343545	Auxin-responsive family protein
AT3G20810	-14.7143	-0.537465	3.10764e-06	2-oxoglutarate (2OG) and Fe(II)-dependent oxygenase superfamily protein
AT1G70710	-14.3357	-0.535251	1.18169e-06	glycosyl hydrolase 9B1
AT5G59670	-16.4452	-0.53263	0.00546149	Leucine-rich repeat protein kinase family protein
AT2G39510	-14.5035	-0.529671	2.82548e-06	nodulin MtN21 /EamA-like transporter family protein
AT5G48800	-16.0315	-0.527506	0.00107061	Phototropic-responsive NPH3 family protein
AT1G66390	-15.744	-0.523772	0.000565869	myb domain protein 90
AT1G23730	-15.3739	-0.521352	7.72891e-05	beta carbonic anhydrase 3
AT5G49630	-14.8696	-0.514413	2.34406e-05	amino acid permease 6
AT2G21130	-15.6095	-0.504103	0.000444176	Cyclophilin-like peptidyl-prolyl cis-trans isomerase family protein
AT3G01440	-14.3843	-0.502732	8.81904e-06	PsbQ-like 1
AT1G68585	-16.0712	-0.501377	0.00301839	unknown protein
AT4G17090	-11.376	-0.491672	5.43402e-08	chloroplast beta-amylase
AT5G58310	-16.5686	-0.481109	0.0190728	methyl esterase 18
AT3G10200	-16.8846	-0.479403	0.0363126	S-adenosyl-L-methionine-dependent methyltransferases superfamily protein
AT3G53980	-15.977	-0.472131	0.00556535	Bifunctional inhibitor/lipid-transfer protein/seed storage 2S albumin superfamily protein
AT2G29660	-16.1733	-0.466584	0.00917077	zinc finger (C2H2 type) family protein
AT5G60100	-15.0693	-0.455821	0.000491406	pseudo-response regulator 3
AT1G28290	-11.8382	-0.455714	1.079e-06	arabinogalactan protein 31
AT1G75040	-15.581	-0.454388	0.00460359	pathogenesis-related gene 5
AT4G26530	-13.5634	-0.453234	1.62987e-05	Aldolase superfamily protein
AT5G62840	-16.2719	-0.441318	0.0259006	Phosphoglycerate mutase family protein
AT4G16146	-15.3205	-0.441298	0.00221863	cAMP-regulated phosphoprotein 19-related protein
AT2G28790	-14.848	-0.44053	0.000598047	Pathogenesis-related thaumatin superfamily protein
AT5G44400	-14.5574	-0.440398	0.00034955	FAD-binding Berberine family protein
AT2G40130	-15.8504	-0.437849	0.0101346	Double Clp-N motif-containing P-loop nucleoside triphosphate hydrolases superfamily protein
AT5G22860	-16.1953	-0.436643	0.0239857	Serine carboxypeptidase S28 family protein
AT5G58770	-16.008	-0.433316	0.0187659	Undecaprenyl pyrophosphate synthetase family protein
AT1G17744	-14.92	-0.427323	0.00134102	unknown protein
AT3G63160	-11.7035	-0.423	8.41328e-06	unknown protein
AT1G67870	-12.7028	-0.4201	3.00204e-05	glycine-rich protein
AT3G14310	-11.6477	-0.419896	1.08769e-05	pectin methylesterase 3
AT3G10870	-16.2963	-0.419524	0.0363126	methyl esterase 17
AT4G01080	-15.7448	-0.417018	0.0166739	TRICHOME BIREFRINGENCE-LIKE 26
AT2G47910	-14.9974	-0.415288	0.00262831	chlororespiratory reduction 6
AT5G39410	-14.7912	-0.412453	0.00144877	Saccharopine dehydrogenase
AT1G66350	-16.1316	-0.411957	0.0350272	RGA-like 1
AT1G07050	-15.5568	-0.399586	0.0101101	CCT motif family protein
AT2G21050	-14.9701	-0.399397	0.00395922	like AUXIN RESISTANT 2
AT1G11600	-15.983	-0.398079	0.0325784	cytochrome P450, family 77, subfamily B, polypeptide 1
AT5G65990	-15.5529	-0.39643	0.0142733	Transmembrane amino acid transporter family protein
AT5G62210	-14.5696	-0.395383	0.00239939	Embryo-specific protein 3, (ATS3)
AT1G67860	-16.0297	-0.391818	0.0429418	unknown protein
AT5G44550	-15.4238	-0.39174	0.0165535	Uncharacterised protein family (UPF0497)
AT5G14920	-13.7876	-0.389546	0.000640472	Gibberellin-regulated family protein
AT3G12700	-15.058	-0.389379	0.00701878	Eukaryotic aspartyl protease family protein
AT3G53380	-15.2815	-0.388834	0.0120112	Concanavalin A-like lectin protein kinase family protein
AT2G39700	-13.2643	-0.385418	0.00040248	expansin A4
AT2G42530	-15.5772	-0.385224	0.0169846	cold regulated 15b
AT1G80480	-13.5024	-0.384972	0.000555119	plastid transcriptionally active 17
AT1G10960	-12.1528	-0.379814	0.000172281	ferredoxin 1
AT1G78020	-13.162	-0.37941	0.000441411	Protein of unknown function (DUF581)
AT5G24150	-14.3824	-0.379011	0.00300699	FAD/NAD(P)-binding oxidoreductase family protein
AT3G29030	-15.097	-0.374887	0.0127368	expansin A5
AT3G28345	-15.2417	-0.37392	0.0177117	ABC transporter family protein
AT1G31690	-14.6377	-0.371551	0.00484504	Copper amine oxidase family protein
AT2G30210	-15.3398	-0.36932	0.0269711	laccase 3
AT5G07030	-13.1397	-0.369303	0.000749934	Eukaryotic aspartyl protease family protein
AT1G17745	-12.8615	-0.369016	0.000585077	D-3-phosphoglycerate dehydrogenase
AT1G78100	-15.3251	-0.366808	0.0262496	F-box family protein
AT2G22450	-14.7836	-0.366567	0.00876128	riboflavin biosynthesis protein, putative
AT3G01420	-12.6229	-0.364657	0.000582375	Peroxidase superfamily protein
AT4G09020	-12.8251	-0.364314	0.000640782	isoamylase 3
AT3G62410	-12.5844	-0.362247	0.000581612	CP12 domain-containing protein 2
AT3G15356	-13.135	-0.361649	0.00111846	Legume lectin family protein
AT5G54770	-8.04807	-0.361488	0.000172802	thiazole biosynthetic enzyme, chloroplast (ARA6) (THI1) (THI4)
AT4G29720	-14.8446	-0.3598	0.0122524	polyamine oxidase 5
AT1G07440	-14.4261	-0.358504	0.00640579	NAD(P)-binding Rossmann-fold superfamily protein
AT2G30750	-15.029	-0.353959	0.0241119	cytochrome P450, family 71, subfamily A, polypeptide 12
AT5G25510	-14.4757	-0.35304	0.00876701	Protein phosphatase 2A regulatory B subunit family protein
AT3G07390	-14.5184	-0.350596	0.0101867	auxin-responsive family protein
AT2G18230	-14.1037	-0.349707	0.00573649	pyrophosphorylase 2
AT1G53230	-14.1609	-0.347094	0.00682936	TEOSINTE BRANCHED 1, cycloidea and PCF transcription factor 3
AT5G38420	-7.38174	-0.346978	0.00038087	Ribulose bisphosphate carboxylase (small chain) family protein
AT2G36570	-14.0221	-0.346444	0.00622394	Leucine-rich repeat protein kinase family protein
AT4G00165	-15.1555	-0.345439	0.0286892	Bifunctional inhibitor/lipid-transfer protein/seed storage 2S albumin superfamily protein
AT2G37220	-10.5187	-0.345265	0.000569599	RNA-binding (RRM/RBD/RNP motifs) family protein
AT3G10840	-14.7251	-0.344153	0.0170319	alpha/beta-Hydrolases superfamily protein
AT1G17100	-13.0256	-0.343521	0.00217789	SOUL heme-binding family protein
AT5G66052	-15.0405	-0.340731	0.0300409	unknown protein
AT4G38770	-11.3946	-0.33784	0.00104099	proline-rich protein 4
AT2G29630	-11.7824	-0.337228	0.0012483	thiaminC
AT1G04680	-13.7342	-0.335694	0.00600621	Pectin lyase-like superfamily protein
AT5G42530	-11.2017	-0.335607	0.00110604	unknown protein
AT5G22300	-15.2609	-0.335199	0.0474809	nitrilase 4
AT5G01410	-12.2293	-0.332923	0.00199504	Aldolase-type TIM barrel family protein
AT5G52310	-14.0904	-0.331447	0.0105617	low-temperature-responsive protein 78 (LTI78) / desiccation-responsive protein 29A (RD29A)
AT4G11320	-13.6952	-0.330144	0.00701878	Papain family cysteine protease
AT1G68600	-14.7922	-0.326464	0.0308032	Aluminium activated malate transporter family protein
AT3G16660	-14.4019	-0.324356	0.0194611	Pollen Ole e 1 allergen and extensin family protein
AT3G12780	-9.65584	-0.323936	0.00146337	phosphoglycerate kinase 1
AT1G26230	-14.5779	-0.322943	0.0270441	TCP-1/cpn60 chaperonin family protein
AT4G30650	-13.9749	-0.322493	0.0117517	Low temperature and salt responsive protein family
AT5G38430	-7.50818	-0.322375	0.00139379	Ribulose bisphosphate carboxylase (small chain) family protein
AT3G53190	-13.7592	-0.319772	0.0117952	Pectin lyase-like superfamily protein
AT5G52450	-14.5299	-0.317743	0.0292335	MATE efflux family protein
AT2G38110	-14.3669	-0.3177	0.0224684	glycerol-3-phosphate acyltransferase 6
AT2G38230	-12.9277	-0.317659	0.00612905	pyridoxine biosynthesis 1.1
AT1G02205	-14.6925	-0.317325	0.040585	Fatty acid hydroxylase superfamily
AT4G26840	-13.6757	-0.317023	0.0126204	small ubiquitin-like modifier 1
AT3G57880	-14.8282	-0.316523	0.0489833	Calcium-dependent lipid-binding (CaLB domain) plant phosphoribosyltransferase family protein
AT4G29840	-13.5719	-0.315376	0.0112425	Pyridoxal-5'-phosphate-dependent enzyme family protein
AT4G34980	-13.4656	-0.31444	0.0108556	subtilisin-like serine protease 2
AT3G16910	-13.5389	-0.312869	0.0117219	acyl-activating enzyme 7
AT5G52780	-14.7937	-0.30972	0.0458057	Protein of unknown function (DUF3464)
AT4G24780	-13.0601	-0.308635	0.0102358	Pectin lyase-like superfamily protein
AT5G64860	-13.9886	-0.308606	0.0209455	disproportionating enzyme
AT2G23910	-14.4648	-0.306137	0.0408689	NAD(P)-binding Rossmann-fold superfamily protein
AT1G79850	-12.6728	-0.304958	0.00881373	ribosomal protein S17
AT1G15690	-10.0095	-0.304204	0.00406063	Inorganic H pyrophosphatase family protein
AT1G56190	-11.6495	-0.303934	0.00588628	Phosphoglycerate kinase family protein
AT1G33170	-14.0846	-0.301617	0.0287701	S-adenosyl-L-methionine-dependent methyltransferases superfamily protein
AT3G53460	-10.3224	-0.301162	0.00488442	chloroplast RNA-binding protein 29
AT3G16250	-13.649	-0.298378	0.0212305	NDH-dependent cyclic electron flow 1
AT5G64120	-13.6755	-0.298322	0.0270441	Peroxidase superfamily protein
AT1G13930	-11.586	-0.296661	0.00764204	unknown protein
AT3G15030	-14.3464	-0.296082	0.0484849	TCP family transcription factor 4
AT3G57520	-12.6483	-0.294929	0.0120112	seed imbibition 2
AT1G31580	-11.0709	-0.294264	0.0075409	ECS1
AT5G62720	-13.8251	-0.293905	0.0296504	Integral membrane HPP family protein
AT2G22660	-13.4042	-0.292794	0.0230507	Protein of unknown function (duplicated DUF1399)
AT4G29030	-14.24	-0.29243	0.0457253	Putative membrane lipoprotein
AT4G12320	-14.0408	-0.289505	0.0402201	cytochrome P450, family 706, subfamily A, polypeptide 6
AT1G80280	-14.2027	-0.287701	0.0498155	alpha/beta-Hydrolases superfamily protein
AT1G03230	-14.1164	-0.286175	0.0496655	Eukaryotic aspartyl protease family protein
AT1G64780	-13.9347	-0.286139	0.0444713	ammonium transporter 1;2
AT2G20570	-12.6775	-0.286046	0.0179088	GBF's pro-rich region-interacting factor 1
AT3G10410	-12.7711	-0.280708	0.0228466	SERINE CARBOXYPEPTIDASE-LIKE 49
AT4G26850	-11.0829	-0.279341	0.0139602	mannose-1-phosphate guanylyltransferase (GDP)s;GDP-galactose:mannose-1-phosphate guanylyltransferases;GDP-galactose:glucose-1-phosphate guanylyltransferases;GDP-galactose:myoinositol-1-phosphate guanylyltransferases;glucose-1-phosphate guanylyltransferase
AT4G29020	-13.0999	-0.27838	0.0284302	glycine-rich protein
AT4G13250	-12.3647	-0.277784	0.0206244	NAD(P)-binding Rossmann-fold superfamily protein
AT1G06000	-12.7977	-0.277221	0.02641	UDP-Glycosyltransferase superfamily protein
AT1G70780	-12.4272	-0.274747	0.0253471	unknown protein
AT1G70782	-12.4272	-0.274747	0.0253471	conserved peptide upstream open reading frame 28
AT3G01500	-8.88451	-0.274591	0.0133257	carbonic anhydrase 1
AT3G16530	-12.3457	-0.272045	0.0268341	Legume lectin family protein
AT3G09440	-11.3574	-0.270478	0.0209512	Heat shock protein 70 (Hsp 70) family protein
AT3G23810	-11.3236	-0.267388	0.0234018	S-adenosyl-l-homocysteine (SAH) hydrolase 2
AT2G47590	-11.8246	-0.266841	0.0269711	photolyase/blue-light receptor 2
AT4G33010	-9.15499	-0.260682	0.0236932	glycine decarboxylase P-protein 1
AT5G38410	-7.17932	-0.255314	0.0274215	Ribulose bisphosphate carboxylase (small chain) family protein
AT3G04790	-11.7462	-0.251733	0.0453749	Ribose 5-phosphate isomerase, type A protein
AT2G10940	-10.4251	-0.246262	0.0444117	Bifunctional inhibitor/lipid-transfer protein/seed storage 2S albumin superfamily protein
AT2G21660	-9.94411	-0.24509	0.0439371	cold, circadian rhythm, and rna binding 2
AT1G54410	-10.8981	-0.24456	0.0488709	dehydrin family protein
AT3G60750	-8.90441	-0.242241	0.0466536	Transketolase
AT3G09260	-9.18736	0.242081	0.0473082	Glycosyl hydrolase superfamily protein
AT1G78370	-10.8908	0.24544	0.0483143	glutathione S-transferase TAU 20
AT3G16460	-11.6834	0.251156	0.0457253	Mannose-binding lectin superfamily protein
AT5G13630	-9.44577	0.254765	0.029547	magnesium-chelatase subunit chlH, chloroplast, putative / Mg-protoporphyrin IX chelatase, putative (CHLH)
AT1G61520	-9.13952	0.260339	0.0239853	photosystem I light harvesting complex gene 3
AT4G22485	-11.2525	0.268758	0.0218722	Bifunctional inhibitor/lipid-transfer protein/seed storage 2S albumin superfamily protein
AT3G16420	-10.7701	0.269079	0.019649	PYK10-binding protein 1
AT4G13770	-12.2843	0.271967	0.0260799	cytochrome P450, family 83, subfamily A, polypeptide 1
AT5G10180	-13.2352	0.272482	0.0434344	slufate transporter 2;1
AT4G39940	-13.5974	0.274534	0.046211	APS-kinase 2
AT1G21440	-13.7124	0.276868	0.0475225	Phosphoenolpyruvate carboxylase family protein
AT5G64840	-11.9594	0.278541	0.0177982	general control non-repressible 5
AT3G15950	-12.0162	0.27861	0.0182566	DNA topoisomerase-related
AT1G58290	-11.6325	0.281639	0.0144228	Glutamyl-tRNA reductase family protein
AT1G09070	-13.6775	0.283452	0.0350272	soybean gene regulated by cold-2
AT1G24100	-13.3536	0.284373	0.0280547	UDP-glucosyl transferase 74B1
AT1G29910	-8.30291	0.284715	0.00868328	chlorophyll A/B binding protein 3
AT1G07590	-10.0739	0.284925	0.00972105	Tetratricopeptide repeat (TPR)-like superfamily protein
AT5G44190	-13.6978	0.285561	0.0354614	GOLDEN2-like 2
AT5G54280	-13.9533	0.285903	0.0463961	myosin 2
AT4G34350	-12.0452	0.286168	0.0135885	4-hydroxy-3-methylbut-2-enyl diphosphate reductase
AT2G43100	-13.7346	0.288818	0.0344948	isopropylmalate isomerase 2
AT3G26290	-14.2057	0.289695	0.0482517	cytochrome P450, family 71, subfamily B, polypeptide 26
AT5G40340	-14.0154	0.290372	0.0375282	Tudor/PWWP/MBT superfamily protein
AT4G16990	-12.1644	0.290509	0.0120112	disease resistance protein (TIR-NBS class), putative
AT2G44920	-14.3049	0.298141	0.0424183	Tetratricopeptide repeat (TPR)-like superfamily protein
AT2G46330	-13.9134	0.298304	0.0276638	arabinogalactan protein 16
AT5G16030	-13.6959	0.298312	0.0235589	unknown protein
AT1G06040	-13.1689	0.298669	0.0152636	B-box zinc finger family protein
AT5G08790	-14.3077	0.299314	0.0402889	NAC (No Apical Meristem) domain transcriptional regulator superfamily protein
AT5G48850	-14.6468	0.302609	0.0484849	Tetratricopeptide repeat (TPR)-like superfamily protein
AT1G68520	-12.935	0.303103	0.01122	B-box type zinc finger protein with CCT domain
AT4G18700	-13.338	0.30391	0.0144411	CBL-interacting protein kinase 12
AT3G11120	-13.5469	0.303938	0.0174303	Ribosomal protein L41 family
AT1G07180	-14.3575	0.304484	0.0348744	alternative NAD(P)H dehydrogenase 1
AT3G05727	-14.2305	0.304657	0.0345466	S locus-related glycoprotein 1 (SLR1) binding pollen coat protein family
AT5G64940	-11.4211	0.305407	0.00503527	ABC2 homolog 13
AT5G14200	-12.1077	0.309205	0.00562996	isopropylmalate dehydrogenase 1
AT2G05510	-14.2801	0.312406	0.0262732	Glycine-rich protein family
AT2G42220	-12.152	0.313202	0.00481322	Rhodanese/Cell cycle control phosphatase superfamily protein
AT3G08940	-10.0437	0.316598	0.00220435	light harvesting complex photosystem II
AT2G34430	-9.70974	0.31682	0.00210946	light-harvesting chlorophyll-protein complex II subunit B1
AT3G56020	-13.151	0.317269	0.00773939	Ribosomal protein L41 family
AT3G14210	-10.4267	0.319199	0.00207842	epithiospecifier modifier 1
AT1G72910	-13.8631	0.320927	0.0120112	Toll-Interleukin-Resistance (TIR) domain-containing protein
AT1G21920	-14.6916	0.321591	0.0322842	Histone H3 K4-specific methyltransferase SET7/9 family protein
AT1G19450	-13.8197	0.322532	0.0113365	Major facilitator superfamily protein
AT3G22840	-14.0192	0.323048	0.0132175	Chlorophyll A-B binding family protein
AT5G59780	-14.6925	0.324145	0.0285021	myb domain protein 59
AT5G02810	-14.3688	0.324872	0.0198365	pseudo-response regulator 7
AT1G51800	-15.0941	0.327877	0.0367906	Leucine-rich repeat protein kinase family protein
AT3G25760	-13.6517	0.330552	0.00685803	allene oxide cyclase 1
AT4G19420	-14.4169	0.330582	0.0166739	Pectinacetylesterase family protein
AT2G22990	-13.4194	0.331791	0.00533265	sinapoylglucose 1
AT2G15080	-14.9226	0.332146	0.0277482	receptor like protein 19
AT3G56880	-14.962	0.334172	0.0352065	VQ motif-containing protein
AT4G18010	-14.3678	0.33507	0.0138143	myo-inositol polyphosphate 5-phosphatase 2
AT2G40140	-14.3818	0.337791	0.01247	zinc finger (CCCH-type) family protein
AT4G12490	-14.4281	0.338467	0.0117952	Bifunctional inhibitor/lipid-transfer protein/seed storage 2S albumin superfamily protein
AT5G39530	-13.9378	0.339007	0.00753756	Protein of unknown function (DUF1997)
AT4G12030	-14.5268	0.339426	0.0142522	bile acid transporter 5
AT3G55240	-14.4215	0.341155	0.0120112	Plant protein 1589 of unknown function
AT1G74670	-14.4531	0.341295	0.0115382	Gibberellin-regulated family protein
AT2G07706	-12.7958	0.341893	0.00292947	unknown protein
AT2G44080	-15.1511	0.342144	0.0329289	ARGOS-like
AT4G15760	-15.2091	0.342671	0.0348916	monooxygenase 1
AT5G64850	-15.1175	0.345063	0.0275188	unknown protein
AT2G34620	-14.216	0.345775	0.00822483	Mitochondrial transcription termination factor family protein
AT2G41100	-12.6133	0.345796	0.00124979	Calcium-binding EF hand family protein
AT5G66390	-15.0841	0.346613	0.0279493	Peroxidase superfamily protein
AT2G22330	-14.4431	0.347273	0.00999897	cytochrome P450, family 79, subfamily B, polypeptide 3
AT4G33150	-15.2946	0.348466	0.0376411	lysine-ketoglutarate reductase/saccharopine dehydrogenase bifunctional enzyme
AT1G16410	-12.8003	0.349315	0.00139379	cytochrome p450 79f1
AT5G15850	-14.864	0.349922	0.0150586	CONSTANS-like 1
AT5G26290	-15.2159	0.35265	0.0301379	TRAF-like family protein
AT3G57020	-14.6714	0.353336	0.0120112	Calcium-dependent phosphotriesterase superfamily protein
AT1G05000	-15.4272	0.355244	0.0414636	Phosphotyrosine protein phosphatases superfamily protein
AT4G02380	-12.6721	0.361237	0.000649477	senescence-associated gene 21
AT5G57090	-15.1708	0.361243	0.0224684	Auxin efflux carrier family protein
AT5G57630	-14.9361	0.361759	0.01528	CBL-interacting protein kinase 21
AT5G24530	-15.2816	0.362504	0.0207572	2-oxoglutarate (2OG) and Fe(II)-dependent oxygenase superfamily protein
AT3G11100	-15.7162	0.362682	0.0488709	sequence-specific DNA binding transcription factors
AT1G27290	-15.1056	0.363922	0.0187914	unknown protein
AT3G60530	-15.0952	0.364697	0.0174303	GATA transcription factor 4
AT1G51470	-14.7004	0.365328	0.00877458	beta glucosidase 35
AT5G26300	-15.5017	0.365341	0.0336006	TRAF-like family protein
AT1G72450	-14.4406	0.366323	0.00479832	jasmonate-zim-domain protein 6
AT2G34070	-15.3388	0.368596	0.0259698	TRICHOME BIREFRINGENCE-LIKE 37
AT3G01490	-15.7585	0.368759	0.0484849	Protein kinase superfamily protein
AT3G24240	-15.1611	0.36915	0.0169152	Leucine-rich repeat receptor-like protein kinase family protein
AT3G17510	-14.2175	0.369526	0.00306187	CBL-interacting protein kinase 1
AT4G17460	-15.3377	0.371676	0.0199688	Homeobox-leucine zipper protein 4 (HB-4) / HD-ZIP protein
AT3G05490	-15.4694	0.371866	0.025876	ralf-like 22
AT2G29350	-15.6533	0.372014	0.0313105	senescence-associated gene 13
AT5G24890	-15.0305	0.372223	0.0120112	unknown protein
AT1G52190	-14.6194	0.373636	0.00570816	Major facilitator superfamily protein
AT1G22440	-15.1641	0.37566	0.0122524	Zinc-binding alcohol dehydrogenase family protein
AT1G65860	-15.2132	0.377139	0.0153699	flavin-monooxygenase glucosinolate S-oxygenase 1
AT1G54010	-12.9387	0.377374	0.000384769	GDSL-like Lipase/Acylhydrolase superfamily protein
AT2G27500	-15.7038	0.377601	0.0355482	Glycosyl hydrolase superfamily protein
AT1G29920	-8.16924	0.377915	6.34161e-05	chlorophyll A/B-binding protein 2
AT2G29650	-13.6623	0.378364	0.000940757	phosphate transporter 4;1
AT3G09600	-14.5332	0.381553	0.00342355	Homeodomain-like superfamily protein
AT3G56360	-14.1119	0.381843	0.00150028	unknown protein
AT5G24120	-15.1483	0.381867	0.0105555	sigma factor E
AT2G16586	-14.1435	0.382351	0.00218274	unknown protein
AT1G27020	-13.1979	0.384672	0.000338421	unknown protein
AT4G22513	-13.8726	0.386067	0.000962573	Bifunctional inhibitor/lipid-transfer protein/seed storage 2S albumin superfamily protein
AT3G02020	-12.9745	0.386112	0.000266408	aspartate kinase 3
AT5G61440	-15.6713	0.38707	0.0269588	atypical CYS HIS rich thioredoxin 5
AT5G56795	-13.172	0.387476	0.000342843	metallothionein 1B
AT5G26280	-12.2957	0.387695	0.000120739	TRAF-like family protein
AT3G16450	-13.608	0.388687	0.000535559	Mannose-binding lectin superfamily protein
AT5G65450	-15.8922	0.388979	0.0383793	ubiquitin-specific protease 17
AT4G30270	-13.8336	0.389359	0.000732081	xyloglucan endotransglucosylase/hydrolase 24
AT1G72900	-15.2448	0.390623	0.00961232	Toll-Interleukin-Resistance (TIR) domain-containing protein
AT3G46600	-14.7678	0.391182	0.00342355	GRAS family transcription factor
AT1G10150	-15.9633	0.392631	0.0421413	Carbohydrate-binding protein
AT5G23820	-13.4652	0.392929	0.000349505	MD-2-related lipid recognition domain-containing protein
AT5G25280	-13.559	0.393045	0.000405379	serine-rich protein-related
AT4G21850	-15.3877	0.393394	0.0122524	methionine sulfoxide reductase B9
AT1G52000	-13.8863	0.395983	0.000666562	Mannose-binding lectin superfamily protein
AT2G37130	-14.3124	0.396078	0.00132498	Peroxidase superfamily protein
AT5G67420	-13.9241	0.396702	0.000612945	LOB domain-containing protein 37
AT3G19850	-15.4655	0.398002	0.0120112	Phototropic-responsive NPH3 family protein
AT2G30520	-12.4562	0.39904	6.85754e-05	Phototropic-responsive NPH3 family protein
AT3G30180	-15.015	0.399057	0.00486989	brassinosteroid-6-oxidase 2
AT1G48400	-15.2131	0.399318	0.0112425	F-box/RNI-like/FBD-like domains-containing protein
AT4G01750	-15.9937	0.401203	0.0366007	rhamnogalacturonan xylosyltransferase 2
AT3G11930	-13.526	0.401552	0.000249489	Adenine nucleotide alpha hydrolases-like superfamily protein
AT1G17180	-15.5006	0.402094	0.0120112	glutathione S-transferase TAU 25
AT2G30930	-15.7622	0.404085	0.0182814	unknown protein
AT2G43010	-15.3471	0.406178	0.00899343	phytochrome interacting factor 4
AT3G56400	-14.7443	0.407437	0.00182726	WRKY DNA-binding protein 70
AT1G36060	-16.2437	0.407483	0.047066	Integrase-type DNA-binding superfamily protein
AT1G68740	-15.1758	0.407529	0.00499569	EXS (ERD1/XPR1/SYG1) family protein
AT4G08870	-13.523	0.407645	0.00018447	Arginase/deacetylase superfamily protein
AT1G47600	-14.5908	0.408431	0.00145084	beta glucosidase 34
AT2G01021	-12.0926	0.408554	4.27331e-05	unknown protein
AT5G54610	-16.218	0.41051	0.0323671	ankyrin
AT1G56660	-16.3053	0.412472	0.0466733	unknown protein
AT4G30290	-16.1642	0.414127	0.044804	xyloglucan endotransglucosylase/hydrolase 19
AT1G07600	-12.2591	0.415413	2.39449e-05	metallothionein 1A
AT5G12940	-16.1581	0.417987	0.0292621	Leucine-rich repeat (LRR) family protein
AT2G36120	-12.0024	0.419163	1.49605e-05	Glycine-rich protein family
AT1G22190	-15.2178	0.419178	0.00422943	Integrase-type DNA-binding superfamily protein
AT2G43610	-14.0439	0.419338	0.000290083	Chitinase family protein
AT4G39675	-16.0364	0.421774	0.0242458	unknown protein
AT3G21530	-16.3391	0.421872	0.0406187	DNAse I-like superfamily protein
AT2G40205	-15.5075	0.424145	0.0075409	Ribosomal protein L41 family
AT3G05200	-15.9313	0.424684	0.0176423	RING/U-box superfamily protein
AT4G04955	-14.8491	0.424961	0.00132498	allantoinase
AT2G46220	-13.7754	0.42531	0.000103828	Uncharacterized conserved protein (DUF2358)
AT3G29250	-16.3988	0.426481	0.0483401	NAD(P)-binding Rossmann-fold superfamily protein
AT1G54740	-16.086	0.427632	0.0237301	Protein of unknown function (DUF3049)
AT1G52040	-14.9267	0.429252	0.00145676	myrosinase-binding protein 1
AT5G48010	-15.7812	0.431716	0.010301	thalianol synthase 1
AT1G25550	-14.2057	0.432215	0.000184143	myb-like transcription factor family protein
AT1G32700	-15.1287	0.434236	0.0016922	PLATZ transcription factor family protein
AT4G23680	-13.3324	0.434515	3.01985e-05	Polyketide cyclase/dehydrase and lipid transport superfamily protein
AT5G37770	-15.2606	0.434947	0.00248028	EF hand calcium-binding protein family
AT1G54000	-13.2795	0.435094	2.58587e-05	GDSL-like Lipase/Acylhydrolase superfamily protein
AT1G66280	-12.9759	0.435343	1.56388e-05	Glycosyl hydrolase superfamily protein
AT1G17990	-14.8887	0.436006	0.000951488	FMN-linked oxidoreductases superfamily protein
AT5G23010	-12.3137	0.436101	6.67895e-06	methylthioalkylmalate synthase 1
AT1G72940	-15.6625	0.437099	0.005818	Toll-Interleukin-Resistance (TIR) domain-containing protein
AT1G18020	-14.9394	0.437697	0.00104378	FMN-linked oxidoreductases superfamily protein
AT3G19390	-16.0102	0.437714	0.0137318	Granulin repeat cysteine protease family protein
AT3G06660	-14.8435	0.438212	0.000603065	PAPA-1-like family protein / zinc finger (HIT type) family protein
AT1G09530	-15.1274	0.438672	0.00133955	phytochrome interacting factor 3
AT2G38400	-16.1968	0.439945	0.0228977	alanine:glyoxylate aminotransferase 3
AT3G54890	-9.32067	0.44333	9.13965e-07	photosystem I light harvesting complex gene 1
ATCG00280	-14.1546	0.444001	0.000214817	photosystem II reaction center protein C
AT1G51790	-16.343	0.444164	0.0224835	Leucine-rich repeat protein kinase family protein
AT2G02710	-15.2434	0.445131	0.00165122	PAS/LOV protein B
AT3G20370	-13.6239	0.445322	2.8023e-05	TRAF-like family protein
AT5G03230	-15.9098	0.446199	0.0104583	Protein of unknown function, DUF584
AT2G39310	-13.3863	0.44747	1.45738e-05	jacalin-related lectin 22
ATCG00270	-15.5451	0.447933	0.00799977	photosystem II reaction center protein D
AT3G55980	-14.8845	0.447972	0.000432512	salt-inducible zinc finger 1
AT5G03545	-14.0059	0.44816	4.98693e-05	unknown protein
AT2G45170	-15.4577	0.451537	0.00247103	AUTOPHAGY 8E
AT2G25450	-11.7802	0.453267	1.28412e-06	2-oxoglutarate (2OG) and Fe(II)-dependent oxygenase superfamily protein
AT5G64170	-14.7512	0.454551	0.000309027	dentin sialophosphoprotein-related
AT2G43820	-14.2649	0.454748	6.58329e-05	UDP-glucosyltransferase 74F2
AT2G14610	-11.6929	0.45671	8.02513e-07	pathogenesis-related gene 1
AT3G58990	-14.2595	0.457027	6.94196e-05	isopropylmalate isomerase 1
AT3G19430	-16.4242	0.457604	0.0235222	late embryogenesis abundant protein-related / LEA protein-related
AT1G08310	-16.8384	0.463756	0.041872	alpha/beta-Hydrolases superfamily protein
AT1G78830	-13.2776	0.464432	3.94888e-06	Curculin-like (mannose-binding) lectin family protein
AT2G18700	-16.3286	0.464724	0.0157496	trehalose phosphatase/synthase 11
AT3G23030	-14.4673	0.465806	6.58329e-05	indole-3-acetic acid inducible 2
AT1G66270	-12.6711	0.466221	1.42516e-06	Glycosyl hydrolase superfamily protein
AT5G65207	-16.121	0.467629	0.00877458	unknown protein
AT1G52060	-15.291	0.468499	0.000837238	Mannose-binding lectin superfamily protein
AT3G54320	-16.5665	0.468845	0.0242635	Integrase-type DNA-binding superfamily protein
AT5G39660	-16.2562	0.471964	0.0112425	cycling DOF factor 2
AT2G18193	-16.6248	0.471996	0.0230507	P-loop containing nucleoside triphosphate hydrolases superfamily protein
AT1G14250	-15.5494	0.473802	0.00117507	GDA1/CD39 nucleoside phosphatase family protein
AT4G22517	-14.2869	0.474273	2.93879e-05	Bifunctional inhibitor/lipid-transfer protein/seed storage 2S albumin superfamily protein
AT2G43510	-15.517	0.477855	0.00106578	trypsin inhibitor protein 1
AT4G22510	-14.6476	0.479723	6.58559e-05	unknown protein
AT1G70700	-14.5174	0.481238	4.15203e-05	TIFY domain/Divergent CCT motif family protein
AT2G27310	-16.6346	0.481638	0.0263754	F-box family protein
AT5G48000	-16.0028	0.481805	0.00503365	cytochrome P450, family 708, subfamily A, polypeptide 2
AT5G49360	-15.1773	0.484962	0.000283962	beta-xylosidase 1
AT3G47470	-8.63783	0.485458	3.32396e-08	light-harvesting chlorophyll-protein complex I subunit A4
AT3G19710	-12.487	0.488997	2.35631e-07	branched-chain aminotransferase4
AT5G26260	-13.5679	0.489791	1.74781e-06	TRAF-like family protein
AT1G19180	-15.5753	0.48997	0.000742629	jasmonate-zim-domain protein 1
AT1G16400	-14.2977	0.490441	1.34144e-05	cytochrome P450, family 79, subfamily F, polypeptide 2
AT2G18670	-16.8431	0.495183	0.0287701	RING/U-box superfamily protein
AT2G15390	-16.3308	0.496685	0.0077757	fucosyltransferase 4
AT2G28630	-16.3542	0.497658	0.00716316	3-ketoacyl-CoA synthase 12
ATCG00170	-16.8379	0.501251	0.0439371	DNA-directed RNA polymerase family protein
AT5G23020	-13.0588	0.501712	2.49832e-07	2-isopropylmalate synthase 2
AT3G26210	-15.5074	0.503886	0.000349505	cytochrome P450, family 71, subfamily B, polypeptide 23
ATCG00350	-14.2944	0.504179	1.62987e-05	Photosystem I, PsaA/PsaB protein
AT3G19700	-15.7319	0.504586	0.000962573	Leucine-rich repeat protein kinase family protein
AT2G31380	-14.7309	0.504705	2.37123e-05	salt tolerance homologue
AT3G48410	-16.8528	0.504999	0.0282662	alpha/beta-Hydrolases superfamily protein
AT3G25600	-17.06	0.505106	0.0345466	Calcium-binding EF-hand family protein
AT2G30040	-17.1452	0.507142	0.0484882	mitogen-activated protein kinase kinase kinase 14
AT1G33055	-17.0577	0.508743	0.0469693	unknown protein
AT3G16770	-12.6145	0.509389	6.09878e-08	ethylene-responsive element binding protein
AT5G36180	-16.9377	0.511219	0.0277482	serine carboxypeptidase-like 1
AT3G57040	-15.2395	0.512639	0.000113464	response regulator 9
AT1G44446	-12.749	0.514751	5.43402e-08	Pheophorbide a oxygenase family protein with Rieske [2Fe-2S] domain
AT5G54270	-8.81538	0.515352	2.91622e-09	light-harvesting chlorophyll B-binding protein 3
ATCG01130	-16.7861	0.515889	0.0434189	Ycf1 protein
AT1G55920	-14.2334	0.517096	2.30744e-06	serine acetyltransferase 2;1
AT3G01260	-16.7989	0.518996	0.0188467	Galactose mutarotase-like superfamily protein
AT1G55960	-14.4585	0.519953	3.82025e-06	Polyketide cyclase/dehydrase and lipid transport superfamily protein
AT1G68190	-15.8984	0.522158	0.00096157	B-box zinc finger family protein
AT1G21910	-17.2665	0.522911	0.0444806	Integrase-type DNA-binding superfamily protein
AT1G19530	-16.8194	0.525343	0.0153699	unknown protein
AT3G09922	-15.6495	0.525572	0.000157696	induced by phosphate starvation1
AT3G56570	-16.3505	0.527665	0.00283404	SET domain-containing protein
AT1G80890	-15.1824	0.528076	3.41246e-05	unknown protein
AT5G14730	-16.9767	0.528594	0.0261351	unknown protein
AT4G14560	-17.1071	0.529046	0.0385728	indole-3-acetic acid inducible
AT3G21420	-16.4819	0.529296	0.00533265	2-oxoglutarate (2OG) and Fe(II)-dependent oxygenase superfamily protein
AT2G05100	-9.4249	0.529613	9.55557e-10	photosystem II light harvesting complex gene 2.1
AT3G27460	-16.6382	0.529708	0.00963991	SGF29 tudor-like domain
AT1G13300	-16.421	0.53016	0.00508966	myb-like transcription factor family protein
AT1G49500	-16.3307	0.5335	0.00305892	unknown protein
AT3G01970	-17.2863	0.534711	0.0457253	WRKY DNA-binding protein 45
ATCG00120	-15.9501	0.538202	0.0019661	ATP synthase subunit alpha
AT5G17300	-15.7354	0.538924	0.000282186	Homeodomain-like superfamily protein
AT4G28040	-17.2421	0.539816	0.0375458	nodulin MtN21 /EamA-like transporter family protein
AT1G75750	-14.1248	0.541378	4.59539e-07	GAST1 protein homolog 1
AT2G21320	-15.1992	0.544031	1.86984e-05	B-box zinc finger family protein
AT2G43535	-14.5526	0.544399	1.21892e-06	Scorpion toxin-like knottin superfamily protein
AT3G55470	-15.2135	0.544676	1.62987e-05	Calcium-dependent lipid-binding (CaLB domain) family protein
AT4G31800	-15.8727	0.545962	0.000344289	WRKY DNA-binding protein 18
AT5G18670	-14.1054	0.547021	2.05477e-07	beta-amylase 3
AT1G14120	-17.0657	0.548183	0.0233834	2-oxoglutarate (2OG) and Fe(II)-dependent oxygenase superfamily protein
AT3G26510	-15.1941	0.548196	1.60534e-05	Octicosapeptide/Phox/Bem1p family protein
AT3G29000	-17.2309	0.550748	0.039977	Calcium-binding EF-hand family protein
AT4G36670	-16.3989	0.551606	0.00197773	Major facilitator superfamily protein
AT2G30360	-17.0663	0.551835	0.0182512	SOS3-interacting protein 4
AT5G59090	-15.143	0.552193	1.22849e-05	subtilase 4.12
AT5G28770	-15.6543	0.553672	8.76827e-05	bZIP transcription factor family protein
AT5G47220	-15.8278	0.554271	0.000184274	ethylene responsive element binding factor 2
AT3G48360	-15.0228	0.556846	5.43563e-06	BTB and TAZ domain protein 2
AT4G22470	-16.5372	0.558724	0.00209765	protease inhibitor/seed storage/lipid transfer protein (LTP) family protein
AT3G46620	-15.442	0.562188	2.57403e-05	zinc finger (C3HC4-type RING finger) family protein
AT2G05070	-9.56507	0.564361	4.39087e-11	photosystem II light harvesting complex gene 2.2
ATCG00340	-14.1515	0.565096	2.75341e-07	Photosystem I, PsaA/PsaB protein
AT2G18300	-14.8748	0.567749	1.72971e-06	basic helix-loop-helix (bHLH) DNA-binding superfamily protein
ATCG00180	-16.9677	0.570644	0.0144619	DNA-directed RNA polymerase family protein
AT5G54370	-14.8524	0.571181	1.13584e-06	Late embryogenesis abundant (LEA) protein-related
AT5G55430	-17.1284	0.572749	0.0111514	unknown protein
AT1G13260	-15.3251	0.574391	9.51904e-06	related to ABI3/VP1 1
AT4G39770	-17.464	0.580639	0.03098	Haloacid dehalogenase-like hydrolase (HAD) superfamily protein
AT1G73540	-16.5112	0.583273	0.00156688	nudix hydrolase homolog 21
AT4G30450	-17.2176	0.58365	0.0132011	glycine-rich protein
AT5G61590	-14.3599	0.584758	6.12633e-08	Integrase-type DNA-binding superfamily protein
AT1G73870	-16.3046	0.585043	0.000471363	B-box type zinc finger protein with CCT domain
AT2G36690	-17.5393	0.585518	0.044804	2-oxoglutarate (2OG) and Fe(II)-dependent oxygenase superfamily protein
AT1G73830	-16.2063	0.589448	0.00033941	BR enhanced expression 3
ATCG00130	-16.8662	0.591075	0.0112425	ATPase, F0 complex, subunit B/B', bacterial/chloroplast
AT5G22920	-15.3996	0.592113	5.80148e-06	CHY-type/CTCHY-type/RING-type Zinc finger protein
ATCG00890	-17.3396	0.593914	0.0468275	NADH-Ubiquinone/plastoquinone (complex I) protein
ATCG01250	-17.3396	0.593914	0.0468275	NADH-Ubiquinone/plastoquinone (complex I) protein
AT3G28220	-15.099	0.59464	1.70803e-06	TRAF-like family protein
AT1G23710	-17.0124	0.600579	0.00664372	Protein of unknown function (DUF1645)
ATCG00020	-12.3	0.600737	3.80675e-11	photosystem II reaction center protein A
AT5G56320	-17.1906	0.60271	0.0116793	expansin A14
AT2G24550	-15.7087	0.603406	1.62987e-05	unknown protein
AT1G70290	-15.4232	0.605072	2.77958e-06	trehalose-6-phosphatase synthase S8
AT2G07698	-16.7371	0.60515	0.00601169	ATPase, F1 complex, alpha subunit protein
AT3G49790	-17.1084	0.605262	0.00656195	Carbohydrate-binding protein
AT4G14690	-16.3283	0.606111	0.000245583	Chlorophyll A-B binding family protein
AT3G50060	-16.6232	0.6074	0.00105755	myb domain protein 77
AT3G23470	-16.3483	0.610897	0.000245827	Cyclopropane-fatty-acyl-phospholipid synthase
AT2G23630	-17.0198	0.611498	0.00645019	SKU5 similar 16
AT2G34840	-14.1766	0.6159	2.46818e-09	Coatomer epsilon subunit
ATCG00680	-15.2096	0.616216	2.94691e-06	photosystem II reaction center protein B
AT4G05070	-15.4924	0.617344	2.93975e-06	Wound-responsive family protein
AT3G59060	-14.2635	0.617739	3.90968e-09	phytochrome interacting factor 3-like 6
AT5G57660	-14.5558	0.618423	1.63837e-08	CONSTANS-like 5
AT5G16570	-16.9623	0.618856	0.00336219	glutamine synthetase 1;4
AT4G36850	-15.5852	0.61939	1.87299e-06	PQ-loop repeat family protein / transmembrane family protein
AT1G25400	-17.4479	0.626004	0.0190615	unknown protein
AT2G04190	-17.8261	0.628743	0.0474511	TRAF-like family protein
AT5G52900	-16.4149	0.631826	0.000159775	unknown protein
AT1G72920	-16.3497	0.631922	0.000120861	Toll-Interleukin-Resistance (TIR) domain family protein
AT5G07100	-16.8301	0.635546	0.00123866	WRKY DNA-binding protein 26
AT2G02990	-17.6296	0.636012	0.0184547	ribonuclease 1
AT4G37160	-16.9649	0.636604	0.00249267	SKU5 similar 15
AT5G52570	-16.0528	0.63728	1.85869e-05	beta-carotene hydroxylase 2
AT4G36040	-14.5425	0.639489	4.16578e-09	Chaperone DnaJ-domain superfamily protein
ATMG01190	-16.9651	0.640836	0.00654159	ATP synthase subunit 1
AT5G62280	-16.9139	0.641988	0.00135519	Protein of unknown function (DUF1442)
AT4G13494	-17.2405	0.642544	0.00704373	MIR863a; miRNA
AT4G04840	-16.7655	0.64427	0.000742629	methionine sulfoxide reductase B6
AT5G57780	-17.3779	0.647875	0.00858452	unknown protein
AT1G52070	-14.0442	0.648392	1.52821e-10	Mannose-binding lectin superfamily protein
AT1G09240	-15.4756	0.65222	4.6836e-07	nicotianamine synthase 3
AT3G28290	-17.0591	0.653627	0.00210066	Protein of unknown function (DUF677)
AT3G28300	-17.0591	0.653627	0.00210066	Protein of unknown function (DUF677)
AT1G28190	-17.3507	0.654355	0.00619892	unknown protein
AT5G62020	-17.25	0.658027	0.00573649	heat shock transcription factor B2A
AT3G43110	-17.7256	0.659858	0.0174303	unknown protein
AT5G25190	-17.8127	0.660295	0.0262732	Integrase-type DNA-binding superfamily protein
AT2G41250	-15.3192	0.662816	8.81399e-08	Haloacid dehalogenase-like hydrolase (HAD) superfamily protein
AT2G41650	-14.5822	0.663291	1.09374e-09	unknown protein
AT2G07688	-14.7548	0.663433	1.61059e-08	pseudogene
AT3G44970	-14.797	0.665208	2.35125e-09	Cytochrome P450 superfamily protein
AT4G27410	-17.8677	0.666096	0.0301963	NAC (No Apical Meristem) domain transcriptional regulator superfamily protein
AT5G57560	-16.2615	0.667352	2.08575e-05	Xyloglucan endotransglucosylase/hydrolase family protein
AT3G22740	-17.3434	0.667379	0.00543605	homocysteine S-methyltransferase 3
AT5G49448	-17.7324	0.667828	0.0199794	conserved peptide upstream open reading frame 4
AT5G49450	-17.7324	0.667828	0.0199794	basic leucine-zipper 1
AT1G52050	-16.3513	0.670113	4.91888e-05	Mannose-binding lectin superfamily protein
AT3G59940	-14.3885	0.670316	1.91905e-10	Galactose oxidase/kelch repeat superfamily protein
AT1G01060	-12.9516	0.671852	1.6728e-13	Homeodomain-like superfamily protein
AT3G19030	-15.7372	0.672051	7.31942e-07	unknown protein
AT5G23830	-16.5	0.673495	7.18983e-05	MD-2-related lipid recognition domain-containing protein
AT5G67245	-15.9644	0.676052	1.98752e-06	unknown protein
AT1G71030	-16.6382	0.677524	0.000149919	MYB-like 2
AT5G10130	-16.9341	0.679359	0.00059925	Pollen Ole e 1 allergen and extensin family protein
ATCG00720	-16.7534	0.681032	0.00131001	photosynthetic electron transfer B
AT1G17710	-15.3763	0.681454	1.9121e-08	Pyridoxal phosphate phosphatase-related protein
AT3G04640	-17.8273	0.681661	0.0153699	glycine-rich protein
ATCG00490	-13.1437	0.682409	3.2406e-13	ribulose-bisphosphate carboxylases
AT1G57990	-15.7618	0.683306	6.10418e-07	purine permease 18
AT3G21150	-18.0263	0.686126	0.0439371	B-box 32
AT1G26945	-17.3021	0.69199	0.00223615	basic helix-loop-helix (bHLH) DNA-binding superfamily protein
AT5G44572	-17.5776	0.692421	0.00650034	unknown protein
ATMG00280	-16.348	0.701049	8.70048e-05	Ribulose bisphosphate carboxylase large chain, catalytic domain
AT3G29035	-17.2305	0.702233	0.00206218	NAC domain containing protein 3
AT4G33666	-16.8164	0.703698	0.000198585	unknown protein
AT4G27310	-15.9769	0.705234	8.66128e-07	B-box type zinc finger family protein
AT3G27690	-11.7533	0.70691	1.66117e-16	photosystem II light harvesting complex gene 2.3
AT2G22122	-17.4894	0.712693	0.00486989	unknown protein
ATCG00540	-17.1042	0.713952	0.0018526	photosynthetic electron transfer A
AT4G17490	-17.211	0.714076	0.000861338	ethylene responsive element binding factor 6
ATCG00860	-16.9033	0.714894	0.000746697	Chloroplast Ycf2;ATPase, AAA type, core
ATCG01280	-16.9033	0.714894	0.000746697	Chloroplast Ycf2;ATPase, AAA type, core
ATCG01050	-17.3562	0.715068	0.0052376	NADH-Ubiquinone/plastoquinone (complex I) protein
AT2G15960	-15.7411	0.715449	1.69189e-07	unknown protein
AT1G14240	-18.0239	0.720392	0.0265363	GDA1/CD39 nucleoside phosphatase family protein
AT4G33720	-17.5068	0.732104	0.00268083	CAP (Cysteine-rich secretory proteins, Antigen 5, and Pathogenesis-related 1 protein) superfamily protein
AT5G47590	-18.3129	0.735735	0.040167	Heat shock protein HSP20/alpha crystallin family
AT5G44005	-17.5203	0.738146	0.00229324	unknown protein
AT4G02810	-14.53	0.739153	1.54273e-12	Protein of unknown function (DUF3049)
AT2G21210	-15.2011	0.743421	3.53414e-10	SAUR-like auxin-responsive protein family
AT1G25560	-14.6089	0.746664	1.85653e-12	AP2/B3 transcription factor family protein
AT4G17245	-17.1664	0.748239	0.000368977	RING/U-box superfamily protein
AT4G28290	-18.1645	0.748251	0.0230507	unknown protein
AT5G57540	-18.1016	0.751456	0.0195432	xyloglucan endotransglucosylase/hydrolase 13
AT4G13860	-18.1997	0.753526	0.0194611	RNA-binding (RRM/RBD/RNP motifs) family protein
AT1G29440	-17.3446	0.753553	0.000861665	SAUR-like auxin-responsive protein family
AT2G07732	-15.4972	0.756386	1.16245e-08	Ribulose bisphosphate carboxylase large chain, catalytic domain
AT5G59080	-17.024	0.760801	9.58066e-05	unknown protein
AT1G73500	-15.4793	0.762259	8.98194e-10	MAP kinase kinase 9
AT2G25160	-18.1425	0.763509	0.0242458	cytochrome P450, family 82, subfamily F, polypeptide 1
AT4G11385	-15.0589	0.765536	1.43213e-11	unknown protein
AT3G02500	-18.3648	0.769058	0.0355624	unknown protein
AT5G06980	-16.0176	0.76947	4.78328e-08	unknown protein
AT1G20160	-15.8665	0.774777	1.40836e-08	Subtilisin-like serine endopeptidase family protein
AT1G47300	-14.4142	0.780938	1.97984e-14	F-box family protein
AT4G21680	-17.3546	0.782625	0.000353898	NITRATE TRANSPORTER 1.8
AT4G22810	-17.6513	0.78649	0.00146692	Predicted AT-hook DNA-binding family protein
AT1G18300	-17.8906	0.786896	0.00486989	nudix hydrolase homolog 4
AT3G12320	-15.9081	0.789536	5.682e-09	unknown protein
AT3G15760	-17.5917	0.790787	0.00123257	unknown protein
AT3G19200	-18.5178	0.791403	0.0424183	unknown protein
AT4G06597	-12.9875	0.791413	6.68974e-19	pseudogene
AT5G60680	-15.5015	0.792436	1.88849e-10	Protein of unknown function, DUF584
AT4G13575	-16.102	0.79258	5.43487e-08	unknown protein
AT5G23840	-18.2121	0.793516	0.0153699	MD-2-related lipid recognition domain-containing protein
AT5G03710	-12.9036	0.794029	3.53196e-19	unknown protein
AT1G80920	-13.5463	0.794691	1.45039e-17	Chaperone DnaJ-domain superfamily protein
ATMG00090	-18.3727	0.799268	0.0355624	structural constituent of ribosome;protein binding
AT1G29510	-17.3389	0.800027	0.000292097	SAUR-like auxin-responsive protein family
AT3G25820	-15.5823	0.804121	1.45263e-10	terpene synthase-like sequence-1,8-cineole
AT3G25830	-15.5846	0.804809	1.80395e-10	terpene synthase-like sequence-1,8-cineole
ATMG00030	-15.4788	0.808057	4.04268e-10	unknown protein
AT5G47230	-16.8703	0.809169	6.0094e-06	ethylene responsive element binding factor 5
ATCG00780	-18.4634	0.813915	0.0277482	ribosomal protein L14
AT5G19120	-14.7744	0.815737	2.39482e-14	Eukaryotic aspartyl protease family protein
AT2G41640	-17.8487	0.818952	0.00210173	Glycosyltransferase family 61 protein
AT4G17500	-16.415	0.819518	7.72836e-08	ethylene responsive element binding factor 1
AT3G02380	-15.1303	0.825119	3.43497e-13	CONSTANS-like 2
AT5G05600	-16.6916	0.82964	8.94902e-07	2-oxoglutarate (2OG) and Fe(II)-dependent oxygenase superfamily protein
AT5G47990	-16.1954	0.839531	8.04519e-09	cytochrome P450, family 705, subfamily A, polypeptide 5
AT1G16820	-18.2969	0.839841	0.0124339	vacuolar ATP synthase catalytic subunit-related / V-ATPase-related / vacuolar proton pump-related
AT3G09020	-17.6464	0.847841	0.000351001	alpha 1,4-glycosyltransferase family protein
AT4G35770	-16.7892	0.849555	1.17923e-06	Rhodanese/Cell cycle control phosphatase superfamily protein
AT2G38790	-18.2881	0.849753	0.0064838	unknown protein
ATCG00040	-16.5134	0.858507	4.58028e-07	maturase K
AT2G43880	-18.8386	0.868684	0.0452848	Pectin lyase-like superfamily protein
AT4G27280	-16.3648	0.876405	6.3087e-09	Calcium-binding EF-hand family protein
AT1G02470	-18.5183	0.877678	0.0120112	Polyketide cyclase/dehydrase and lipid transport superfamily protein
AT2G26530	-16.8462	0.880667	4.01109e-07	Protein of unknown function (DUF1645)
AT2G25735	-18.1262	0.891605	0.00153213	unknown protein
AT5G48490	-16.5492	0.892936	1.92691e-08	Bifunctional inhibitor/lipid-transfer protein/seed storage 2S albumin superfamily protein
AT5G04340	-17.1884	0.898093	3.50923e-06	zinc finger of Arabidopsis thaliana 6
AT2G46830	-14.1118	0.902641	1.43361e-20	circadian clock associated 1
AT1G68840	-14.242	0.903915	3.64153e-20	related to ABI3/VP1 2
ATCG00140	-17.7909	0.904058	0.001308	ATP synthase subunit C family protein
AT3G54500	-13.053	0.904561	1.53474e-24	unknown protein
AT1G70500	-18.8765	0.907454	0.0288004	Pectin lyase-like superfamily protein
AT3G30720	-18.5888	0.910336	0.011734	qua-quine starch
AT3G17110	-18.7603	0.914538	0.023947	pseudogene
AT3G09450	-18.7078	0.916565	0.0153697	unknown protein
AT2G24850	-16.5948	0.919574	2.54334e-09	tyrosine aminotransferase 3
AT2G36780	-18.8138	0.921359	0.0187093	UDP-Glycosyltransferase superfamily protein
ATCG01010	-18.1779	0.925009	0.00595405	NADH-Ubiquinone oxidoreductase (complex I), chain 5 protein
AT4G24570	-17.4889	0.931035	2.03824e-05	dicarboxylate carrier 2
AT4G37610	-16.3881	0.932212	5.30863e-10	BTB and TAZ domain protein 5
AT3G15450	-15.1685	0.933139	1.66117e-16	Aluminium induced protein with YGL and LRDR motifs
ATMG00730	-18.6496	0.935977	0.0247309	cytochrome c oxidase subunit 3
AT1G35210	-18.9785	0.93784	0.0277482	unknown protein
AT3G06070	-16.614	0.947727	5.17969e-09	unknown protein
AT4G32480	-16.2783	0.956748	2.92371e-11	Protein of unknown function (DUF506)
ATMG01360	-18.126	0.960742	0.00239586	cytochrome oxidase
AT1G13245	-15.4817	0.963767	7.73447e-16	ROTUNDIFOLIA like 17
AT5G65080	-18.266	0.968689	0.00130398	K-box region and MADS-box transcription factor family protein
AT5G13170	-17.2748	0.978221	6.7389e-07	senescence-associated gene 29
ATCG00330	-17.3196	0.982869	3.8532e-06	chloroplast ribosomal protein S14
AT2G25900	-15.562	0.986531	4.67292e-16	Zinc finger C-x8-C-x5-C-x3-H type family protein
AT1G80440	-16.3119	0.995703	6.1329e-12	Galactose oxidase/kelch repeat superfamily protein
ATCG01100	-17.6518	1.00058	4.67279e-05	NADH dehydrogenase family protein
AT5G19190	-15.8956	1.00437	1.43533e-14	unknown protein
AT5G50335	-17.4535	1.02253	1.07444e-06	unknown protein
ATCG00740	-18.1294	1.0253	0.000377557	RNA polymerase subunit alpha
AT3G15500	-19.0608	1.02661	0.0120272	NAC domain containing protein 3
AT4G38410	-19.3569	1.02817	0.0286623	Dehydrin family protein
AT3G07350	-17.5525	1.03419	1.38677e-06	Protein of unknown function (DUF506)
ATMG00160	-18.92	1.04961	0.0117913	cytochrome oxidase 2
AT5G60520	-17.3978	1.05242	2.17049e-07	Late embryogenesis abundant (LEA) protein-related
AT3G59340	-19.4238	1.06067	0.042047	Eukaryotic protein of unknown function (DUF914)
AT5G54490	-18.3323	1.07574	0.000175352	pinoid-binding protein 1
ATCG01020	-18.529	1.07653	0.00118272	ribosomal protein L32
AT5G21940	-14.7159	1.0811	1.99306e-25	unknown protein
AT5G35490	-17.4109	1.09193	7.52869e-08	mto 1 responding up 1
AT2G07687	-18.8675	1.09243	0.01051	Cytochrome c oxidase, subunit III
AT1G32920	-15.7734	1.09438	2.54685e-18	unknown protein
AT2G27830	-16.2115	1.09926	3.14999e-15	unknown protein
AT2G46880	-17.8992	1.10649	1.30387e-06	purple acid phosphatase 14
AT1G23390	-15.4826	1.10692	2.92049e-21	Kelch repeat-containing F-box family protein
ATCG00580	-18.2173	1.10704	0.000252131	photosystem II reaction center protein E
AT2G14820	-18.8599	1.11125	0.0024626	Phototropic-responsive NPH3 family protein
AT1G52100	-16.9638	1.11864	6.86718e-11	Mannose-binding lectin superfamily protein
AT4G27400	-18.8526	1.12514	0.0024626	Late embryogenesis abundant (LEA) protein-related
AT5G56550	-16.689	1.13179	1.11704e-12	oxidative stress 3
AT1G33475	-19.619	1.14354	0.0434189	SNARE-like superfamily protein
AT3G18773	-18.517	1.15125	0.000144665	RING/U-box superfamily protein
AT3G04960	-19.6594	1.16873	0.0260799	Domain of unknown function (DUF3444)
AT5G41761	-18.4612	1.17589	4.84894e-05	unknown protein
AT1G19200	-18.0904	1.18113	1.93066e-06	Protein of unknown function (DUF581)
AT2G16005	-19.7601	1.19038	0.0434344	MD-2-related lipid recognition domain-containing protein
AT2G28400	-18.4716	1.19268	7.40838e-05	Protein of unknown function, DUF584
AT1G53130	-19.3106	1.19837	0.00862712	Stigma-specific Stig1 family protein
AT5G51190	-17.572	1.19862	6.24951e-09	Integrase-type DNA-binding superfamily protein
AT4G34770	-18.9966	1.22324	0.000820336	SAUR-like auxin-responsive protein family
AT3G44260	-16.4425	1.22482	3.94589e-17	Polynucleotidyl transferase, ribonuclease H-like superfamily protein
AT1G07135	-17.1202	1.24983	1.42683e-12	glycine-rich protein
AT5G57500	-19.3209	1.26626	0.00326036	Galactosyltransferase family protein
AT3G50800	-18.7154	1.27924	7.81484e-05	unknown protein
AT5G47980	-19.3546	1.284	0.00574228	HXXXD-type acyl-transferase family protein
ATCG01080	-19.149	1.28455	0.00299327	NADH:ubiquinone/plastoquinone oxidoreductase, chain 6
AT4G34790	-20.0298	1.29471	0.0416582	SAUR-like auxin-responsive protein family
AT1G68920	-15.5949	1.32869	3.86294e-29	basic helix-loop-helix (bHLH) DNA-binding superfamily protein
AT2G40000	-15.5964	1.33869	4.17472e-29	ortholog of sugar beet HS1 PRO-1 2
AT5G66815	-19.459	1.36511	0.00217625	unknown protein
AT1G66100	-16.3575	1.3826	1.17838e-22	Plant thionin
AT5G63450	-19.6513	1.40604	0.0075321	cytochrome P450, family 94, subfamily B, polypeptide 1
AT5G61600	-16.3207	1.4168	2.4421e-24	ethylene response factor 104
AT2G20670	-15.8814	1.54149	2.49504e-35	Protein of unknown function (DUF506)
AT1G27730	-16.7017	1.5482	3.82831e-24	salt tolerance zinc finger
AT4G38820	-20.6184	1.59361	0.0285046	unknown protein
AT4G13395	-18.7266	1.62746	3.69096e-08	ROTUNDIFOLIA like 12
AT5G35480	-17.7061	1.70123	1.06905e-16	unknown protein
AT5G28230	-20.8241	1.70781	0.0441725	pseudogene
AT4G28085	-20.1269	1.74838	0.00130156	unknown protein
AT3G44860	-16.9773	1.75757	2.23073e-27	farnesoic acid carboxyl-O-methyltransferase
ATCG00630	-19.3528	1.7832	4.02729e-06	PSAJ
AT4G36740	-20.6141	1.85088	0.010368	homeobox protein 40
AT1G32928	-18.6562	1.89582	2.86616e-11	unknown protein
AT4G15700	-20.849	1.96172	0.0113365	Thioredoxin superfamily protein
AT4G15680	-20.985	2.02961	0.0169221	Thioredoxin superfamily protein
AT1G65570	-20.0595	2.06725	3.81072e-05	Pectin lyase-like superfamily protein
AT3G44870	-20.4137	2.25341	4.96978e-05	S-adenosyl-L-methionine-dependent methyltransferases superfamily protein
AT1G75490	-21.0551	2.27384	0.0033499	Integrase-type DNA-binding superfamily protein

## Sheet: DEGs in atsmos1
reference_id	logconc	logfc	adj_pvalue	annotation
AT3G21500	-0.809071	-7.17019	0.0015983	1-deoxy-D-xylulose 5-phosphate synthase 1
AT3G27810	-2.17245	-5.25751	0.0463168	myb domain protein 21
AT5G59305	-1.76661	-5.11055	0.0195422	unknown protein
AT3G55710	2.68273	-4.76507	6.95419e-31	UDP-Glycosyltransferase superfamily protein
AT2G41710	4.4266	-3.85255	8.01635e-115	Integrase-type DNA-binding superfamily protein
AT4G24000	0.0387672	-3.74528	0.00826168	cellulose synthase like G2
AT4G20370	-1.31196	-3.72878	0.00680127	PEBP (phosphatidylethanolamine-binding protein) family protein
AT2G38195	-0.610848	-3.56368	4.58993e-10	RING/U-box superfamily protein
AT5G39520	1.02045	-3.25302	0.0116437	Protein of unknown function (DUF1997)
AT2G38220	-0.491543	-3.00418	1.76674e-08	RING/U-box superfamily protein
AT5G26690	-0.565617	-2.98164	0.0282264	Heavy metal transport/detoxification superfamily protein
AT1G12940	-1.6894	-2.88367	0.0304475	nitrate transporter2.5
AT5G56300	-1.40211	-2.58515	0.0422642	gibberellic acid methyltransferase 2
AT2G47050	-0.581293	-2.58049	0.00379484	Plant invertase/pectin methylesterase inhibitor superfamily protein
AT1G08180	2.07365	-2.52606	5.05973e-22	unknown protein
AT1G53480	4.04984	-2.51998	5.55698e-12	mto 1 responding down 1
AT3G03480	-0.697274	-2.43183	0.00252447	acetyl CoA:(Z)-3-hexen-1-ol acetyltransferase
AT1G49640	-0.600355	-2.40274	0.00224924	alpha/beta-Hydrolases superfamily protein
AT5G42800	5.48621	-2.28632	1.78566e-12	dihydroflavonol 4-reductase
AT5G54060	3.60645	-2.23813	1.96412e-15	UDP-glucose:flavonoid 3-o-glucosyltransferase
AT1G69230	2.99841	-2.21244	7.72647e-24	SPIRAL1-like2
AT3G08860	4.924	-2.19937	8.48741e-10	PYRIMIDINE 4
AT4G22880	5.16715	-2.15474	6.35744e-13	leucoanthocyanidin dioxygenase
AT2G39030	2.91945	-2.15072	0.0472638	Acyl-CoA N-acyltransferases (NAT) superfamily protein
AT5G19470	2.44344	-2.13298	1.72338e-05	nudix hydrolase homolog 24
AT1G24260	1.90799	-2.12619	0.0200828	K-box region and MADS-box transcription factor family protein
AT1G53490	4.50017	-2.12342	5.5478e-19	RING/U-box superfamily protein
AT1G65480	-0.34487	-2.05736	0.00522475	PEBP (phosphatidylethanolamine-binding protein) family protein
AT5G08250	1.40184	-2.03229	4.37534e-05	Cytochrome P450 superfamily protein
AT3G29590	2.81401	-1.94396	7.38158e-09	HXXXD-type acyl-transferase family protein
AT1G02470	1.23243	-1.85162	0.0403208	Polyketide cyclase/dehydrase and lipid transport superfamily protein
AT3G26230	3.05945	-1.78336	5.67142e-06	cytochrome P450, family 71, subfamily B, polypeptide 24
AT4G22870	1.0501	-1.76738	0.00168586	2-oxoglutarate (2OG) and Fe(II)-dependent oxygenase superfamily protein
AT5G51190	4.20368	-1.74391	5.07713e-05	Integrase-type DNA-binding superfamily protein
AT5G17220	4.56861	-1.71503	9.74987e-18	glutathione S-transferase phi 12
AT4G09820	1.8018	-1.71231	2.26731e-09	basic helix-loop-helix (bHLH) DNA-binding superfamily protein
AT5G59670	2.14916	-1.70338	8.19814e-06	Leucine-rich repeat protein kinase family protein
AT2G22880	0.91177	-1.69598	0.00706406	VQ motif-containing protein
AT5G35940	2.49955	-1.69569	1.57042e-06	Mannose-binding lectin superfamily protein
AT3G50610	0.329304	-1.69127	0.000911179	unknown protein
AT4G14090	4.37149	-1.62552	1.72331e-11	UDP-Glycosyltransferase superfamily protein
AT1G27730	4.84115	-1.6215	6.91889e-06	salt tolerance zinc finger
AT1G35310	1.81895	-1.58689	6.74275e-07	MLP-like protein 168
ATMG01000	-0.155023	-1.57594	0.024228	unknown protein
AT3G44260	4.96479	-1.57026	0.000276216	Polynucleotidyl transferase, ribonuclease H-like superfamily protein
AT5G59360	0.959829	-1.52919	7.5122e-05	unknown protein
AT3G01830	0.0448999	-1.51604	0.0486866	Calcium-binding EF-hand family protein
AT1G07135	5.07626	-1.4863	1.89598e-05	glycine-rich protein
AT5G49120	0.140592	-1.48416	0.0112762	Protein of unknown function (DUF581)
AT4G14819	-0.279813	-1.48194	0.0476302	Protein of unknown function (DUF1677)
AT5G65080	0.753842	-1.47546	0.00633669	K-box region and MADS-box transcription factor family protein
AT5G13170	3.02248	-1.46611	5.13033e-07	senescence-associated gene 29
AT3G62610	-0.497709	-1.44916	0.0245585	myb domain protein 11
AT1G35210	2.13727	-1.40798	0.00208741	unknown protein
AT2G14560	6.13883	-1.38709	0.00303271	Protein of unknown function (DUF567)
AT1G50750	1.63557	-1.35111	0.0383315	Plant mobile domain protein family
AT1G09240	3.77382	-1.32161	0.0127079	nicotianamine synthase 3
AT1G76960	4.40742	-1.28741	1.99484e-06	unknown protein
AT5G38780	0.877072	-1.28692	0.0122251	S-adenosyl-L-methionine-dependent methyltransferases superfamily protein
AT1G22150	1.85612	-1.28103	0.000148884	sulfate transporter 1;3
AT2G40100	6.17531	-1.26701	0.000543466	light harvesting complex photosystem II
AT3G16150	2.63809	-1.26432	1.50678e-10	N-terminal nucleophile aminohydrolases (Ntn hydrolases) superfamily protein
AT5G05365	1.26176	-1.24934	0.00712047	Heavy metal transport/detoxification superfamily protein
AT3G62760	1.82454	-1.23791	7.74035e-05	Glutathione S-transferase family protein
AT1G23730	3.83434	-1.23382	0.000529494	beta carbonic anhydrase 3
AT4G27280	5.91278	-1.2176	0.00856516	Calcium-binding EF-hand family protein
AT5G61290	3.00346	-1.21264	2.49819e-09	Flavin-binding monooxygenase family protein
AT3G49580	4.95354	-1.20917	2.15919e-05	response to low sulfur 1
AT3G56710	3.47055	-1.20451	3.84208e-06	sigma factor binding protein 1
AT5G42530	8.40348	-1.18731	6.00871e-06	unknown protein
AT5G22300	3.72975	-1.1851	3.83907e-12	nitrilase 4
AT1G28370	2.37619	-1.16861	0.00431058	ERF domain protein 11
AT4G24010	1.51514	-1.16107	0.000427896	cellulose synthase like G1
AT1G13610	0.299722	-1.15189	0.0235766	alpha/beta-Hydrolases superfamily protein
AT3G08870	1.5911	-1.14123	0.00407778	Concanavalin A-like lectin protein kinase family protein
AT1G51355	1.10197	-1.13669	0.00808833	unknown protein
AT1G70890	6.42177	-1.1178	5.05982e-08	MLP-like protein 43
AT3G05400	3.70559	-1.10542	1.0305e-05	Major facilitator superfamily protein
AT1G73120	1.34579	-1.10397	0.0305958	unknown protein
AT3G28540	2.67152	-1.1038	0.0330875	P-loop containing nucleoside triphosphate hydrolases superfamily protein
AT1G45191	3.9338	-1.1006	8.16176e-07	Glycosyl hydrolase superfamily protein
AT1G11125	1.03807	-1.0989	0.0336165	unknown protein
AT3G26220	2.86197	-1.09334	0.00856516	cytochrome P450, family 71, subfamily B, polypeptide 3
AT5G15500	1.96763	-1.07278	0.0179071	Ankyrin repeat family protein
AT4G23680	6.61008	-1.07045	0.0158743	Polyketide cyclase/dehydrase and lipid transport superfamily protein
AT1G72910	5.87115	-1.06544	1.59311e-06	Toll-Interleukin-Resistance (TIR) domain-containing protein
AT4G17490	4.10085	-1.04783	0.00236577	ethylene responsive element binding factor 6
AT1G24140	2.16884	-1.04747	0.044614	Matrixin family protein
AT3G55980	6.76027	-1.03813	0.000598173	salt-inducible zinc finger 1
AT1G80840	3.97463	-1.03568	0.00764301	WRKY DNA-binding protein 40
AT1G24575	2.75315	-1.02789	7.4205e-06	unknown protein
AT3G50800	2.43822	-1.02184	0.00991964	unknown protein
AT1G72920	4.22939	-1.01785	1.14472e-06	Toll-Interleukin-Resistance (TIR) domain family protein
AT3G20810	4.97465	-1.01172	0.00104585	2-oxoglutarate (2OG) and Fe(II)-dependent oxygenase superfamily protein
AT2G04066	1.31935	-1.00404	0.00826168	MATE efflux family protein
AT5G07990	4.83133	-1.00385	2.69017e-06	Cytochrome P450 superfamily protein
AT4G27657	1.86583	-1.00018	0.0148702	unknown protein
AT2G42060	1.16077	-0.996053	0.0177212	Cysteine/Histidine-rich C1 domain family protein
AT1G76955	1.05263	-0.992993	0.0393596	Expressed protein
AT2G25510	7.68423	-0.985859	0.0019084	unknown protein
AT1G74650	1.89689	-0.982863	0.0157906	myb domain protein 31
AT2G38790	2.67907	-0.982663	0.00340518	unknown protein
AT1G19630	2.1366	-0.979852	0.000450018	cytochrome P450, family 722, subfamily A, polypeptide 1
AT1G07050	4.0133	-0.979744	0.0165019	CCT motif family protein
AT1G24147	2.75374	-0.97848	0.00108372	unknown protein
AT5G22860	3.49343	-0.973847	5.02043e-08	Serine carboxypeptidase S28 family protein
AT4G30650	6.05197	-0.967736	0.00121868	Low temperature and salt responsive protein family
AT4G00910	2.21999	-0.967671	0.0232189	Aluminium activated malate transporter family protein
AT2G32290	2.73863	-0.962217	0.000739107	beta-amylase 6
AT1G22160	3.07901	-0.952231	2.39299e-05	Protein of unknown function (DUF581)
AT4G24570	5.11815	-0.948664	0.0234993	dicarboxylate carrier 2
AT1G51790	2.71661	-0.946651	0.034915	Leucine-rich repeat protein kinase family protein
AT3G20898	1.73384	-0.945541	0.00518488	unknown protein
AT1G08290	2.46859	-0.942528	0.000181894	WIP domain protein 3
AT2G26530	4.17065	-0.942367	0.000231815	Protein of unknown function (DUF1645)
AT1G50590	1.59484	-0.938345	0.0387286	RmlC-like cupins superfamily protein
AT5G48850	4.91136	-0.937223	0.00280118	Tetratricopeptide repeat (TPR)-like superfamily protein
AT4G18197	4.48673	-0.935724	9.44613e-05	purine permease 7
AT3G13784	1.81292	-0.933981	0.00294235	cell wall invertase 5
AT5G61600	5.52016	-0.933669	0.0203887	ethylene response factor 104
AT5G54610	3.25788	-0.931943	0.0415262	ankyrin
AT1G74290	1.69374	-0.931302	0.00379484	alpha/beta-Hydrolases superfamily protein
AT1G76530	0.892281	-0.927498	0.0337541	Auxin efflux carrier family protein
AT4G15530	6.67482	-0.920688	6.69851e-05	pyruvate orthophosphate dikinase
AT1G73040	1.9088	-0.920578	0.015912	Mannose-binding lectin superfamily protein
AT1G65790	3.69828	-0.915419	0.00105735	receptor kinase 1
AT1G68600	4.53136	-0.915269	0.000142494	Aluminium activated malate transporter family protein
AT5G08260	6.09899	-0.913725	2.12097e-06	serine carboxypeptidase-like 35
AT4G35640	2.94659	-0.907027	0.0010015	serine acetyltransferase 3;2
AT2G46640	3.38032	-0.90678	0.000143017	unknown protein
AT1G60750	0.782224	-0.905576	0.0337448	NAD(P)-linked oxidoreductase superfamily protein
AT4G21380	2.94491	-0.904921	0.0203887	receptor kinase 3
AT3G25130	3.35964	-0.903083	2.94795e-07	unknown protein
AT4G09160	5.06482	-0.901085	8.24252e-14	SEC14 cytosolic factor family protein / phosphoglyceride transfer family protein
AT1G28230	3.17341	-0.900559	0.00031468	purine permease 1
AT1G34580	1.26726	-0.90047	0.0257812	Major facilitator superfamily protein
AT4G12500	1.38178	-0.894333	0.0254545	Bifunctional inhibitor/lipid-transfer protein/seed storage 2S albumin superfamily protein
AT4G17470	3.87763	-0.892749	0.000843817	alpha/beta-Hydrolases superfamily protein
AT1G56120	3.31189	-0.890667	0.00314211	Leucine-rich repeat transmembrane protein kinase
AT3G11010	4.12224	-0.888679	0.00027814	receptor like protein 34
AT3G45140	9.8752	-0.888667	0.000395254	lipoxygenase 2
AT3G12520	4.78075	-0.885139	6.44683e-06	sulfate transporter 4;2
AT1G07620	1.99636	-0.88422	0.0279787	GTP-binding protein Obg/CgtA
AT5G17700	4.43505	-0.883623	2.93456e-08	MATE efflux family protein
AT4G38340	1.45063	-0.883233	0.0135345	Plant regulator RWP-RK family protein
AT4G23170	3.59916	-0.869557	0.00121868	receptor-like protein kinase-related family protein
AT2G18230	5.35434	-0.86807	3.48326e-11	pyrophosphorylase 2
AT5G07100	3.16641	-0.865732	0.0413268	WRKY DNA-binding protein 26
AT5G62210	4.72461	-0.865058	5.88222e-08	Embryo-specific protein 3, (ATS3)
AT5G22460	2.54383	-0.8629	0.0195422	alpha/beta-Hydrolases superfamily protein
AT5G37980	1.54929	-0.862607	0.0183018	Zinc-binding dehydrogenase family protein
AT1G13480	1.502	-0.859809	0.0157906	Protein of unknown function (DUF1262)
AT4G04750	4.1963	-0.859043	4.72572e-10	Major facilitator superfamily protein
AT1G31580	8.57835	-0.858421	4.72572e-10	ECS1
AT3G57640	1.30349	-0.849111	0.0480045	Protein kinase superfamily protein
AT3G28510	2.79591	-0.844566	0.0194794	P-loop containing nucleoside triphosphate hydrolases superfamily protein
AT1G72930	6.48331	-0.83282	5.8219e-05	toll/interleukin-1 receptor-like
AT5G49850	3.14564	-0.832347	0.014504	Mannose-binding lectin superfamily protein
AT3G15650	3.55511	-0.827641	0.00251483	alpha/beta-Hydrolases superfamily protein
AT1G66090	3.37459	-0.822603	0.0482861	Disease resistance protein (TIR-NBS class)
AT1G68930	1.37972	-0.822218	0.0170709	pentatricopeptide (PPR) repeat-containing protein
AT5G50950	5.98664	-0.817663	0.00401574	FUMARASE 2
AT2G46570	2.23121	-0.813451	0.00264987	laccase 6
AT5G48880	6.31793	-0.813427	8.40298e-08	peroxisomal 3-keto-acyl-CoA thiolase 2
AT1G64625	1.71197	-0.807175	0.0245585	Serine/threonine-protein kinase WNK (With No Lysine)-related
AT1G75280	7.29393	-0.806709	1.28625e-07	NmrA-like negative transcriptional regulator family protein
AT1G76780	1.85297	-0.80655	0.0186256	HSP20-like chaperones superfamily protein
AT5G36220	3.35002	-0.800954	0.0330875	cytochrome p450 81d1
AT5G44580	5.50981	-0.794238	1.39237e-05	unknown protein
AT2G04080	3.26703	-0.793836	7.5122e-05	MATE efflux family protein
AT1G06100	2.43216	-0.79259	0.024817	Fatty acid desaturase family protein
AT4G11280	5.54016	-0.787616	0.00172951	1-aminocyclopropane-1-carboxylic acid (acc) synthase 6
AT3G49570	3.61574	-0.786242	0.0215777	response to low sulfur 3
AT5G04340	3.52568	-0.781707	0.0389745	zinc finger of Arabidopsis thaliana 6
AT5G54490	2.91556	-0.781527	0.0124138	pinoid-binding protein 1
AT2G26695	3.4654	-0.775189	0.0028443	Ran BP2/NZF zinc finger-like superfamily protein
AT2G26750	3.85359	-0.774924	2.57392e-05	alpha/beta-Hydrolases superfamily protein
AT1G05680	3.12469	-0.774402	0.000182928	Uridine diphosphate glycosyltransferase 74E2
AT5G26920	3.82221	-0.773099	0.00700673	Cam-binding protein 60-like G
AT1G32920	5.37743	-0.771271	0.0124138	unknown protein
AT1G03940	4.01427	-0.770079	1.42695e-07	HXXXD-type acyl-transferase family protein
AT5G25490	2.84545	-0.770065	0.0021335	Ran BP2/NZF zinc finger-like superfamily protein
AT4G23600	6.89055	-0.7659	0.0471549	Tyrosine transaminase family protein
AT1G17020	3.43801	-0.765807	0.0112432	senescence-related gene 1
AT1G62540	4.30492	-0.759042	5.90456e-05	flavin-monooxygenase glucosinolate S-oxygenase 2
AT5G16570	2.2308	-0.757272	0.0150322	glutamine synthetase 1;4
AT1G04620	5.17719	-0.748801	3.02233e-07	coenzyme F420 hydrogenase family / dehydrogenase, beta subunit family
AT4G37370	2.92948	-0.745189	0.0323756	cytochrome P450, family 81, subfamily D, polypeptide 8
AT3G01440	5.2454	-0.741515	8.47586e-05	PsbQ-like 1
AT3G55120	5.49131	-0.737132	1.9963e-10	Chalcone-flavanone isomerase family protein
AT4G11900	3.61127	-0.73432	0.000344447	S-locus lectin protein kinase family protein
AT1G68585	3.19391	-0.733934	5.80797e-05	unknown protein
AT1G02800	2.53795	-0.729493	0.00691521	cellulase 2
AT2G43120	3.66322	-0.727799	0.000140918	RmlC-like cupins superfamily protein
AT5G41750	4.00124	-0.724513	0.0412888	Disease resistance protein (TIR-NBS-LRR class) family
AT2G41190	3.80638	-0.719831	0.00704787	Transmembrane amino acid transporter family protein
AT3G10200	2.87512	-0.717019	0.000476771	S-adenosyl-L-methionine-dependent methyltransferases superfamily protein
AT2G38470	6.38423	-0.716855	0.00502172	WRKY DNA-binding protein 33
AT1G03495	4.13533	-0.715132	3.52532e-05	HXXXD-type acyl-transferase family protein
AT1G14350	4.044	-0.714012	4.16591e-07	Duplicated homeodomain-like superfamily protein
AT4G23180	5.41051	-0.707749	0.00299345	cysteine-rich RLK (RECEPTOR-like protein kinase) 10
AT1G52200	4.40126	-0.701771	0.0289259	PLAC8 family protein
AT2G24160	2.82582	-0.697256	0.00539933	pseudogene
AT2G32530	4.43178	-0.694787	0.0337541	cellulose synthase-like B3
AT2G44290	3.86835	-0.690743	0.0226206	Bifunctional inhibitor/lipid-transfer protein/seed storage 2S albumin superfamily protein
AT5G24160	5.20133	-0.688868	1.77422e-07	squalene monoxygenase 6
AT1G35710	5.65582	-0.68039	0.0412451	Protein kinase family protein with leucine-rich repeat domain
AT1G51850	4.08106	-0.679639	0.00280118	Leucine-rich repeat protein kinase family protein
AT1G52870	6.35534	-0.675958	0.000146344	Peroxisomal membrane 22 kDa (Mpv17/PMP22) family protein
AT2G26740	5.93894	-0.674367	0.000148884	soluble epoxide hydrolase
AT3G56400	5.98399	-0.670961	0.0358094	WRKY DNA-binding protein 70
AT1G12210	2.3116	-0.664902	0.0360337	RPS5-like 1
AT5G16230	2.52543	-0.664684	0.0245585	Plant stearoyl-acyl-carrier-protein desaturase family protein
AT2G41090	7.79886	-0.66465	0.000664318	Calcium-binding EF-hand family protein
AT4G36470	3.07469	-0.664383	0.000715377	S-adenosyl-L-methionine-dependent methyltransferases superfamily protein
AT1G77110	2.4622	-0.660285	0.0137791	Auxin efflux carrier family protein
AT2G37240	4.85393	-0.657947	0.000199298	Thioredoxin superfamily protein
AT3G54260	5.46431	-0.642807	5.07993e-09	TRICHOME BIREFRINGENCE-LIKE 36
AT5G47230	3.82335	-0.641389	0.0305278	ethylene responsive element binding factor 5
AT4G04745	3.58145	-0.64138	0.000438362	unknown protein
AT5G19240	5.92457	-0.640902	0.0141311	Glycoprotein membrane precursor GPI-anchored
AT1G24148	3.00197	-0.640521	0.00876545	unknown protein
AT4G18290	3.66088	-0.639171	0.00798904	potassium channel in Arabidopsis thaliana 2
AT4G23260	4.80963	-0.634919	2.15919e-05	cysteine-rich RLK (RECEPTOR-like protein kinase) 18
AT4G23250	4.71407	-0.63417	1.28625e-07	kinases;protein kinases
AT1G24280	5.43	-0.63176	8.40298e-08	glucose-6-phosphate dehydrogenase 3
AT3G10940	5.38963	-0.630313	1.2894e-06	dual specificity protein phosphatase (DsPTP1) family protein
AT1G30510	7.22789	-0.629112	5.79924e-05	root FNR 2
AT2G39800	7.06965	-0.6283	0.0159767	delta1-pyrroline-5-carboxylate synthase 1
AT2G28140	2.52135	-0.627616	0.0127079	Protein of unknown function (DUF1635)
AT4G28790	2.61915	-0.627192	0.0248762	basic helix-loop-helix (bHLH) DNA-binding superfamily protein
AT3G63160	8.0675	-0.625857	0.00126598	unknown protein
AT1G70250	3.92759	-0.622712	8.30237e-05	receptor serine/threonine kinase, putative
AT4G23900	3.54137	-0.620507	0.000578385	Nucleoside diphosphate kinase family protein
AT4G16140	4.76743	-0.618282	5.77909e-06	proline-rich family protein
AT2G29290	5.43365	-0.616129	0.0389878	NAD(P)-binding Rossmann-fold superfamily protein
AT1G51700	4.32303	-0.615058	0.000444895	DOF zinc finger protein 1
AT1G19960	5.33852	-0.614813	0.0156658	unknown protein
AT5G46490	3.75791	-0.614525	0.000598173	Disease resistance protein (TIR-NBS-LRR class) family
AT4G24450	4.85061	-0.613517	0.00111954	phosphoglucan, water dikinase
AT2G43530	5.26065	-0.61241	0.0272967	Scorpion toxin-like knottin superfamily protein
AT5G06320	6.4361	-0.611301	0.00396607	NDR1/HIN1-like 3
AT1G65800	5.33151	-0.608514	3.14261e-05	receptor kinase 2
AT3G48310	3.99317	-0.607066	0.000666722	cytochrome P450, family 71, subfamily A, polypeptide 22
AT3G53280	3.99296	-0.606881	0.00185766	cytochrome p450 71b5
AT5G60100	4.53532	-0.604715	0.0337541	pseudo-response regulator 3
AT1G64170	3.38438	-0.600844	0.0353253	cation/H+ exchanger 16
AT5G13930	8.49645	-0.600769	0.000276216	Chalcone and stilbene synthase family protein
AT5G66650	3.3048	-0.597655	0.0213652	Protein of unknown function (DUF607)
AT5G38980	6.79481	-0.592429	9.58291e-07	unknown protein
AT1G76020	3.43792	-0.591465	0.0144743	Thioredoxin superfamily protein
AT1G28570	3.51598	-0.588407	0.00644003	SGNH hydrolase-type esterase superfamily protein
AT2G40020	3.82953	-0.58582	0.0126647	Nucleolar histone methyltransferase-related protein
AT1G49230	2.38832	-0.585735	0.0424989	RING/U-box superfamily protein
AT5G40850	7.44351	-0.585511	0.00195116	urophorphyrin methylase 1
AT3G56200	5.26948	-0.58395	0.00275211	Transmembrane amino acid transporter family protein
AT1G17170	5.08626	-0.583425	0.000354494	glutathione S-transferase TAU 24
AT1G34060	3.03955	-0.582604	0.0229027	Pyridoxal phosphate (PLP)-dependent transferases superfamily protein
AT1G62710	3.66932	-0.581106	0.0183018	beta vacuolar processing enzyme
AT1G45201	7.94004	-0.580716	0.00133016	triacylglycerol lipase-like 1
AT1G46480	3.15067	-0.579202	0.0148702	WUSCHEL related homeobox 4
AT3G56080	4.0119	-0.578633	0.000756589	S-adenosyl-L-methionine-dependent methyltransferases superfamily protein
AT2G23910	4.61254	-0.577454	0.00111506	NAD(P)-binding Rossmann-fold superfamily protein
AT2G34490	4.45292	-0.576311	0.0148433	cytochrome P450, family 710, subfamily A, polypeptide 2
AT4G33160	2.47593	-0.574368	0.0256573	F-box family protein
AT4G24380	4.01655	-0.569978	0.00252447	unknown protein
AT5G47560	6.66576	-0.569643	0.0164249	tonoplast dicarboxylate transporter
AT4G13410	2.90972	-0.568878	0.033659	Nucleotide-diphospho-sugar transferases superfamily protein
AT3G44970	3.91707	-0.568733	0.0167125	Cytochrome P450 superfamily protein
AT5G20630	9.21821	-0.566547	0.016306	germin 3
AT2G23700	4.01746	-0.566363	0.00020701	Protein of unknown function, DUF547
AT4G33010	10.3952	-0.564822	0.00845174	glycine decarboxylase P-protein 1
AT5G20935	3.29704	-0.562422	0.00487853	unknown protein
AT5G48800	4.05684	-0.560704	0.000234514	Phototropic-responsive NPH3 family protein
AT4G22980	2.30166	-0.557594	0.0403345	unknown protein
AT1G65560	3.21877	-0.557321	0.00216407	Zinc-binding dehydrogenase family protein
AT4G15620	4.50924	-0.556701	0.000196593	Uncharacterised protein family (UPF0497)
AT1G03820	4.63322	-0.554109	0.000186309	unknown protein
AT3G28100	3.61532	-0.553471	0.000644098	nodulin MtN21 /EamA-like transporter family protein
AT3G61380	3.67176	-0.552534	0.00152132	Phosphatidylinositol N-acetyglucosaminlytransferase subunit P-related
AT1G55450	6.13149	-0.55074	0.0123758	S-adenosyl-L-methionine-dependent methyltransferases superfamily protein
AT2G46600	6.16595	-0.5446	0.021653	Calcium-binding EF-hand family protein
AT2G22500	5.41388	-0.543135	0.00420997	uncoupling protein 5
AT3G48350	3.99425	-0.540786	0.0044885	Cysteine proteinases superfamily protein
AT2G26870	3.11233	-0.539975	0.0134239	non-specific phospholipase C2
AT2G25625	3.76359	-0.538077	0.0251689	unknown protein
AT4G13900	4.03345	-0.537238	0.00543473	RLP49 (receptor like protein 49)
AT4G37560	4.18012	-0.536569	0.00908837	Acetamidase/Formamidase family protein
AT3G19010	5.69033	-0.534275	0.00531325	2-oxoglutarate (2OG) and Fe(II)-dependent oxygenase superfamily protein
AT1G01790	7.15403	-0.533207	0.000552371	K+ efflux antiporter 1
AT5G23050	6.03113	-0.532453	0.00334157	acyl-activating enzyme 17
AT5G42650	7.44452	-0.529667	0.003807	allene oxide synthase
AT3G07650	5.00824	-0.525335	0.0278494	CONSTANS-like 9
AT1G48030	8.18106	-0.523319	6.62218e-05	mitochondrial lipoamide dehydrogenase 1
AT3G21950	2.92938	-0.523181	0.0239959	S-adenosyl-L-methionine-dependent methyltransferases superfamily protein
AT5G04950	6.24193	-0.52211	1.22983e-05	nicotianamine synthase 1
AT1G19660	7.07043	-0.521012	0.00174734	Wound-responsive family protein
AT1G04350	5.51854	-0.520775	0.00121868	2-oxoglutarate (2OG) and Fe(II)-dependent oxygenase superfamily protein
AT2G46680	4.96042	-0.520264	0.0030638	homeobox 7
AT3G25572	4.20949	-0.518404	0.0353798	conserved peptide upstream open reading frame 11
AT5G59540	6.22048	-0.518255	9.1401e-06	2-oxoglutarate (2OG) and Fe(II)-dependent oxygenase superfamily protein
AT1G31550	3.66555	-0.517674	0.0234993	GDSL-like Lipase/Acylhydrolase superfamily protein
AT3G25570	4.21267	-0.514426	0.0387024	Adenosylmethionine decarboxylase family protein
AT2G30140	4.87523	-0.513685	0.0237716	UDP-Glycosyltransferase superfamily protein
AT4G21650	4.99474	-0.513359	0.00213796	Subtilase family protein
AT2G23200	4.25793	-0.513284	0.00472898	Protein kinase superfamily protein
AT3G14940	7.6286	-0.513125	0.00103079	phosphoenolpyruvate carboxylase 3
AT3G62410	7.82903	-0.512959	0.0142051	CP12 domain-containing protein 2
AT4G23670	9.99378	-0.512143	0.000214848	Polyketide cyclase/dehydrase and lipid transport superfamily protein
AT2G31880	6.03193	-0.512125	0.0444162	Leucine-rich repeat protein kinase family protein
AT3G44550	4.67484	-0.508591	0.021653	fatty acid reductase 5
AT5G41460	3.82943	-0.50743	0.0131306	Protein of unknown function (DUF604)
AT5G41670	7.31633	-0.507046	0.000173109	6-phosphogluconate dehydrogenase family protein
AT4G36500	5.00411	-0.505928	0.0010015	unknown protein
AT4G23890	6.44758	-0.505257	6.58587e-06	unknown protein
AT5G05270	6.31053	-0.502909	0.000313618	Chalcone-flavanone isomerase family protein
AT5G06690	4.88061	-0.50227	0.0350735	WCRKC thioredoxin 1
AT3G23340	4.20377	-0.501455	0.0011299	casein kinase I-like 10
AT1G53070	3.98183	-0.500798	0.0127854	Legume lectin family protein
AT3G51240	6.50664	-0.500768	0.00104585	flavanone 3-hydroxylase
AT2G21050	4.96979	-0.494683	4.68092e-06	like AUXIN RESISTANT 2
AT3G52340	5.53645	-0.492647	0.00303271	sucrose-6F-phosphate phosphohydrolase 2
AT4G20430	4.64938	-0.489303	0.000275583	Subtilase family protein
AT1G79520	3.77678	-0.488931	0.011679	Cation efflux family protein
AT3G26170	4.9786	-0.487161	0.00939142	cytochrome P450, family 71, subfamily B, polypeptide 19
AT5G26570	7.58877	-0.486078	0.0109431	catalytics;carbohydrate kinases;phosphoglucan, water dikinases
AT2G43550	5.16216	-0.485909	0.00252447	Scorpion toxin-like knottin superfamily protein
AT1G73680	5.00445	-0.484971	0.00196198	alpha dioxygenase
AT1G78000	6.89056	-0.483317	0.00358777	sulfate transporter 1;2
AT2G35370	8.7899	-0.48186	0.0010015	glycine decarboxylase complex H
AT2G44300	3.90978	-0.481157	0.00763346	Bifunctional inhibitor/lipid-transfer protein/seed storage 2S albumin superfamily protein
AT1G14790	3.71494	-0.479379	0.0177706	RNA-dependent RNA polymerase 1
AT3G54390	3.81858	-0.476385	0.00903947	sequence-specific DNA binding transcription factors
AT1G56190	7.94646	-0.475042	0.00373751	Phosphoglycerate kinase family protein
AT3G13650	4.20631	-0.474341	0.0121187	Disease resistance-responsive (dirigent-like protein) family protein
AT1G64400	4.35336	-0.472998	0.00126598	AMP-dependent synthetase and ligase family protein
AT4G28490	4.16749	-0.472597	0.0202594	Leucine-rich receptor-like protein kinase family protein
AT1G72940	4.85948	-0.472327	0.00536396	Toll-Interleukin-Resistance (TIR) domain-containing protein
AT3G06880	5.85608	-0.471832	1.59274e-05	Transducin/WD40 repeat-like superfamily protein
AT2G20340	4.07816	-0.471216	0.0339921	Pyridoxal phosphate (PLP)-dependent transferases superfamily protein
AT3G21360	3.12484	-0.471188	0.0442432	2-oxoglutarate (2OG) and Fe(II)-dependent oxygenase superfamily protein
AT2G25450	8.34594	-0.468298	0.0434768	2-oxoglutarate (2OG) and Fe(II)-dependent oxygenase superfamily protein
AT1G16880	8.44285	-0.468187	0.00730122	uridylyltransferase-related
AT5G27350	6.15677	-0.468167	0.00304956	Major facilitator superfamily protein
AT5G03490	3.54099	-0.466133	0.0166624	UDP-Glycosyltransferase superfamily protein
AT3G22550	5.05932	-0.466126	0.0121187	Protein of unknown function (DUF581)
AT4G22753	3.73063	-0.464942	0.0272967	sterol 4-alpha methyl oxidase 1-3
AT5G13550	5.63937	-0.464535	0.00269283	sulfate transporter 4.1
AT5G17050	5.95651	-0.463315	0.00090692	UDP-glucosyl transferase 78D2
AT5G21430	5.97222	-0.462386	0.0336888	Chaperone DnaJ-domain superfamily protein
AT1G62250	4.44741	-0.462305	0.019987	unknown protein
AT1G34570	4.10097	-0.461781	0.000693082	Essential protein Yae1, N-terminal
AT2G44490	6.97261	-0.461394	0.00279047	Glycosyl hydrolase superfamily protein
AT1G77990	4.78779	-0.46107	0.00357626	STAS domain / Sulfate transporter family
AT1G78050	4.16932	-0.459508	0.00557586	phosphoglycerate/bisphosphoglycerate mutase
AT2G22240	5.28262	-0.458931	0.0127023	myo-inositol-1-phosphate synthase 2
AT1G25510	3.61594	-0.457749	0.0226688	Eukaryotic aspartyl protease family protein
AT3G46490	3.63271	-0.457511	0.0214017	2-oxoglutarate (2OG) and Fe(II)-dependent oxygenase superfamily protein
AT3G50950	6.43529	-0.457116	0.00558873	HOPZ-ACTIVATED RESISTANCE 1
AT4G21445	4.53654	-0.456188	0.0249608	unknown protein
AT3G16250	6.40112	-0.455521	0.0122326	NDH-dependent cyclic electron flow 1
AT4G04830	6.60345	-0.454639	0.0490193	methionine sulfoxide reductase B5
AT1G70830	7.55793	-0.453925	0.0279819	MLP-like protein 28
AT2G15620	8.49096	-0.453423	0.000156258	nitrite reductase 1
AT1G74880	6.53822	-0.453203	0.000127095	NAD(P)H:plastoquinone dehydrogenase complex subunit O
AT4G22920	4.1939	-0.453195	0.0206777	non-yellowing 1
AT1G06550	6.57374	-0.453185	1.1203e-05	ATP-dependent caseinolytic (Clp) protease/crotonase family protein
AT1G60260	4.79285	-0.452206	0.00322938	beta glucosidase 5
AT3G48320	4.05303	-0.44771	0.014415	cytochrome P450, family 71, subfamily A, polypeptide 21
AT3G10450	3.67459	-0.447274	0.0149381	serine carboxypeptidase-like 7
AT3G29034	3.30993	-0.442216	0.0235766	unknown protein
AT3G26180	5.92565	-0.440854	0.00319185	cytochrome P450, family 71, subfamily B, polypeptide 20
AT5G47910	6.96216	-0.437578	0.0127049	respiratory burst oxidase homologue D
AT5G08640	6.80281	-0.435683	0.000218096	flavonol synthase 1
AT5G03260	3.95702	-0.435013	0.0367397	laccase 11
AT5G40670	5.71034	-0.433001	0.00143829	PQ-loop repeat family protein / transmembrane family protein
AT5G36700	8.66596	-0.432672	0.0350553	2-phosphoglycolate phosphatase 1
AT5G36790	8.66596	-0.432672	0.0350553	Haloacid dehalogenase-like hydrolase (HAD) superfamily protein
AT4G31910	5.55334	-0.431126	0.0203887	HXXXD-type acyl-transferase family protein
AT4G05020	5.29944	-0.429949	0.0419697	NAD(P)H dehydrogenase B2
AT1G66910	3.777	-0.429289	0.0160631	Protein kinase superfamily protein
AT2G36790	3.97206	-0.428815	0.0385199	UDP-glucosyl transferase 73C6
AT2G27402	5.94694	-0.426732	0.00096776	unknown protein
AT1G11840	8.92005	-0.426554	0.0100122	glyoxalase I homolog
AT5G17010	5.20347	-0.426087	0.00180015	Major facilitator superfamily protein
AT3G50440	5.17273	-0.426059	0.00423314	methyl esterase 10
AT1G65690	3.74499	-0.425069	0.0219262	Late embryogenesis abundant (LEA) hydroxyproline-rich glycoprotein family
AT3G55630	5.79811	-0.424464	0.0434644	DHFS-FPGS homolog D
AT4G00490	5.42927	-0.424462	0.00031468	beta-amylase 2
AT4G39710	6.11371	-0.424182	0.0306483	FK506-binding protein 16-2
AT4G31550	5.22669	-0.423582	0.00304558	WRKY DNA-binding protein 11
AT1G55320	4.6085	-0.423414	0.00126665	acyl-activating enzyme 18
AT1G65900	4.12157	-0.421915	0.0291535	unknown protein
AT2G24820	6.47631	-0.420602	0.00193587	translocon at the inner envelope membrane of chloroplasts 55-II
AT1G07440	5.55386	-0.419422	0.000534935	NAD(P)-binding Rossmann-fold superfamily protein
AT1G70710	5.53092	-0.419396	0.0094614	glycosyl hydrolase 9B1
AT2G23810	6.69707	-0.417591	0.0101041	tetraspanin8
AT1G59700	4.45492	-0.413876	0.00542595	glutathione S-transferase TAU 16
AT5G57170	4.43882	-0.413833	0.035713	Tautomerase/MIF superfamily protein
AT3G06035	5.07468	-0.413415	0.0118585	Glycoprotein membrane precursor GPI-anchored
AT3G07720	5.18028	-0.412268	0.00211269	Galactose oxidase/kelch repeat superfamily protein
AT5G13420	7.68333	-0.405274	0.00599178	Aldolase-type TIM barrel family protein
AT2G03420	5.77696	-0.400972	0.0158725	unknown protein
AT1G64770	6.61842	-0.399597	0.0385199	NDH-dependent cyclic electron flow 1
AT5G14640	6.10235	-0.397361	0.00357532	shaggy-like kinase 13
AT5G58350	5.27267	-0.396411	0.0226609	with no lysine (K) kinase 4
AT1G30700	4.24384	-0.392207	0.0167178	FAD-binding Berberine family protein
AT1G17100	6.48	-0.389501	0.0211198	SOUL heme-binding family protein
AT4G20860	5.35821	-0.389405	0.0178512	FAD-binding Berberine family protein
AT2G35470	4.05191	-0.38784	0.0111948	unknown protein
AT1G52780	4.85389	-0.387573	0.028473	Protein of unknown function (DUF2921)
AT3G26590	4.75865	-0.386076	0.0125768	MATE efflux family protein
AT3G07700	6.02364	-0.385614	0.0028443	Protein kinase superfamily protein
AT4G37000	5.51834	-0.384103	0.00696663	accelerated cell death 2 (ACD2)
AT3G05180	4.33285	-0.38373	0.0123972	GDSL-like Lipase/Acylhydrolase superfamily protein
AT1G63880	5.54594	-0.382991	0.0231802	Disease resistance protein (TIR-NBS-LRR class) family
AT3G43800	5.61175	-0.381952	0.00169307	glutathione S-transferase tau 27
AT1G55210	6.51098	-0.38194	0.00645278	Disease resistance-responsive (dirigent-like protein) family protein
AT5G23760	3.97094	-0.38165	0.0409122	Copper transport protein family
AT5G54770	11.524	-0.380744	0.0122251	thiazole biosynthetic enzyme, chloroplast (ARA6) (THI1) (THI4)
AT2G34660	7.19096	-0.379644	0.00148838	multidrug resistance-associated protein 2
AT5G08380	4.9905	-0.37953	0.0273535	alpha-galactosidase 1
AT5G25040	4.50629	-0.378591	0.0126382	Major facilitator superfamily protein
AT4G10770	5.20782	-0.378505	0.0182323	oligopeptide transporter 7
AT3G11340	5.09408	-0.376784	0.0126629	UDP-Glycosyltransferase superfamily protein
AT3G53190	6.03375	-0.374135	0.00636641	Pectin lyase-like superfamily protein
AT2G36145	5.84045	-0.372978	0.0186039	unknown protein
AT5G44400	5.78617	-0.370213	0.0124138	FAD-binding Berberine family protein
AT3G26600	3.87832	-0.369948	0.0482946	armadillo repeat only 4
AT3G12700	4.85883	-0.369768	0.0250018	Eukaryotic aspartyl protease family protein
AT5G54390	6.77543	-0.369531	0.0275932	HAL2-like
AT4G00165	4.88169	-0.368565	0.0337019	Bifunctional inhibitor/lipid-transfer protein/seed storage 2S albumin superfamily protein
AT2G32640	5.0655	-0.368102	0.0259655	Lycopene beta/epsilon cyclase protein
AT5G02790	7.54586	-0.367262	0.00224959	Glutathione S-transferase family protein
AT1G71480	5.0113	-0.366323	0.0409412	Nuclear transport factor 2 (NTF2) family protein
AT5G05960	6.27875	-0.365989	0.0201062	Bifunctional inhibitor/lipid-transfer protein/seed storage 2S albumin superfamily protein
AT2G36895	4.9017	-0.365497	0.0372064	unknown protein
AT2G27510	6.90582	-0.365095	0.00304956	ferredoxin 3
AT2G37540	4.11281	-0.36424	0.0485195	NAD(P)-binding Rossmann-fold superfamily protein
AT5G23210	5.34727	-0.36185	0.00418137	serine carboxypeptidase-like 34
AT2G36570	5.95418	-0.36078	0.0121187	Leucine-rich repeat protein kinase family protein
AT5G58330	8.34592	-0.358501	0.0132439	lactate/malate dehydrogenase family protein
AT2G03410	4.94318	-0.357672	0.0403345	Mo25 family protein
AT3G10420	6.53214	-0.357128	0.00652333	P-loop containing nucleoside triphosphate hydrolases superfamily protein
AT1G63800	5.07942	-0.355598	0.0215665	ubiquitin-conjugating enzyme 5
AT3G60750	10.6992	-0.355435	0.0168139	Transketolase
AT5G66040	6.9603	-0.353762	0.0489157	sulfurtransferase protein 16
AT5G57030	6.35944	-0.353182	0.00605299	Lycopene beta/epsilon cyclase protein
AT3G15020	5.84828	-0.348293	0.0121187	Lactate/malate dehydrogenase family protein
AT3G13110	6.89503	-0.34676	0.0422642	serine acetyltransferase 2;2
AT1G66970	7.12561	-0.344938	0.048697	SHV3-like 2
AT2G40270	5.07991	-0.344288	0.0170553	Protein kinase family protein
AT4G39970	6.52898	-0.343676	0.0282103	Haloacid dehalogenase-like hydrolase (HAD) superfamily protein
AT2G39700	6.79228	-0.342666	0.029733	expansin A4
AT1G11310	6.94984	-0.341352	0.0237898	Seven transmembrane MLO family protein
AT1G72030	4.93269	-0.340135	0.0197849	Acyl-CoA N-acyltransferases (NAT) superfamily protein
AT5G63180	5.81832	-0.338878	0.0137791	Pectin lyase-like superfamily protein
AT1G80480	6.45704	-0.336456	0.00722799	plastid transcriptionally active 17
AT5G13750	5.29403	-0.335899	0.032853	zinc induced facilitator-like 1
AT1G69550	4.96349	-0.332657	0.0160112	disease resistance protein (TIR-NBS-LRR class)
AT5G65840	5.61584	-0.330594	0.0103848	Thioredoxin superfamily protein
AT5G46700	4.98827	-0.328456	0.0160112	Tetraspanin family protein
AT3G16560	4.88687	-0.328405	0.0131306	Protein phosphatase 2C family protein
AT1G49010	4.6262	-0.327883	0.0245713	Duplicated homeodomain-like superfamily protein
AT3G45600	5.49228	-0.326638	0.0442562	tetraspanin3
AT4G32880	5.45672	-0.32646	0.00730122	homeobox gene 8
AT1G78570	7.97096	-0.326387	0.0162618	rhamnose biosynthesis 1
AT1G48420	6.25498	-0.323746	0.014256	D-cysteine desulfhydrase
AT3G46530	5.54242	-0.323689	0.0329285	NB-ARC domain-containing disease resistance protein
AT1G11720	5.93059	-0.321482	0.0170709	starch synthase 3
AT2G46915	5.40339	-0.319408	0.0105832	Protein of unknown function (DUF3754)
AT3G53480	6.48073	-0.318891	0.0145178	pleiotropic drug resistance 9
AT3G14270	5.69803	-0.314321	0.0331412	phosphatidylinositol-4-phosphate 5-kinase family protein
AT5G15450	6.55667	-0.31318	0.0234793	casein lytic proteinase B3
AT2G33770	7.03075	-0.310793	0.0215513	phosphate 2
AT1G19850	4.90969	-0.308212	0.0372064	Transcriptional factor B3 family protein / auxin-responsive factor AUX/IAA-related
AT2G30590	4.78585	-0.306177	0.0279787	WRKY DNA-binding protein 21
AT3G48690	6.5651	-0.305841	0.0256872	alpha/beta-Hydrolases superfamily protein
AT4G36190	5.5061	-0.303707	0.0242682	Serine carboxypeptidase S28 family protein
AT2G15490	4.99954	-0.302882	0.0364079	UDP-glycosyltransferase 73B4
AT5G01890	5.57757	-0.302049	0.0495373	Leucine-rich receptor-like protein kinase family protein
AT5G42810	4.5234	-0.301267	0.0308126	inositol-pentakisphosphate 2-kinase 1
AT3G06510	6.75094	-0.300445	0.0353892	Glycosyl hydrolase superfamily protein
AT3G61220	5.77873	-0.300232	0.02809	NAD(P)-binding Rossmann-fold superfamily protein
AT5G02240	7.69866	-0.300162	0.0195329	NAD(P)-binding Rossmann-fold superfamily protein
AT1G06000	6.60681	-0.298589	0.0211198	UDP-Glycosyltransferase superfamily protein
AT5G51820	7.45372	-0.295766	0.0433951	phosphoglucomutase
AT3G26070	7.08273	-0.290037	0.0183018	Plastid-lipid associated protein PAP / fibrillin family protein
AT4G32980	5.59553	-0.282932	0.0268972	homeobox gene 1
AT2G47390	7.53567	-0.274572	0.0232189	Prolyl oligopeptidase family protein
AT5G08610	6.84404	0.253286	0.048697	P-loop containing nucleoside triphosphate hydrolases superfamily protein
AT2G04030	8.95333	0.264884	0.0447503	Chaperone protein htpG family protein
AT3G10030	4.82847	0.269503	0.0477513	aspartate/glutamate/uridylate kinase family protein
AT4G20260	7.41875	0.269828	0.0413268	plasma-membrane associated cation-binding protein 1
AT1G23030	5.40486	0.273971	0.0360337	ARM repeat superfamily protein
AT5G25460	8.52098	0.281922	0.0228938	Protein of unknown function, DUF642
AT3G11450	6.04738	0.285685	0.0291346	DnaJ domain ;Myb-like DNA-binding domain
AT2G30470	4.98542	0.289353	0.027461	high-level expression of sugar-inducible gene 2
AT1G18460	5.36325	0.291618	0.0132439	alpha/beta-Hydrolases superfamily protein
AT1G27090	6.82066	0.293694	0.0361798	glycine-rich protein
AT4G21750	6.07924	0.294323	0.0298202	Homeobox-leucine zipper family protein / lipid-binding START domain-containing protein
AT2G34590	6.74481	0.295817	0.0187248	Transketolase family protein
AT1G68400	4.81591	0.296141	0.0456265	leucine-rich repeat transmembrane protein kinase family protein
AT5G06970	6.1327	0.297313	0.019987	Protein of unknown function (DUF810)
AT3G54720	4.87673	0.297333	0.0347857	Peptidase M28 family protein
AT5G42820	5.79379	0.300435	0.0251353	Zinc finger C-x8-C-x5-C-x3-H type family protein
AT3G06150	4.49258	0.305219	0.0444162	unknown protein
AT3G17170	6.28951	0.306096	0.0144604	Translation elongation factor EF1B/ribosomal protein S6 family protein
AT5G49400	4.57951	0.308204	0.0422846	zinc knuckle (CCHC-type) family protein
AT2G19870	5.22833	0.308556	0.0271544	tRNA/rRNA methyltransferase (SpoU) family protein
AT1G79920	8.09466	0.313646	0.00973684	Heat shock protein 70 (Hsp 70) family protein
AT5G57940	5.66336	0.316389	0.0150322	cyclic nucleotide gated channel 5
AT2G09990	8.0039	0.318106	0.00949238	Ribosomal protein S5 domain 2-like superfamily protein
AT4G26720	4.50593	0.318271	0.0420524	protein phosphatase X 1
AT3G16950	6.14951	0.322633	0.0257345	lipoamide dehydrogenase 1
AT1G01620	8.34022	0.323086	0.0120826	plasma membrane intrinsic protein 1C
AT5G20600	5.03621	0.323238	0.0373791	unknown protein
AT1G49890	4.63267	0.32634	0.0393438	Family of unknown function (DUF566)
AT1G20330	6.83533	0.329	0.00419567	sterol methyltransferase 2
AT2G28450	5.26236	0.331179	0.0279787	zinc finger (CCCH-type) family protein
AT3G44110	8.13617	0.331605	0.0146472	DNAJ homologue 3
AT4G16630	5.70868	0.331692	0.0249608	DEA(D/H)-box RNA helicase family protein
AT3G07090	5.64678	0.333494	0.0028172	PPPDE putative thiol peptidase family protein
AT5G15350	6.61116	0.334061	0.0213652	early nodulin-like protein 17
AT4G28200	5.60945	0.334936	0.0180956	unknown protein
AT3G44430	4.88546	0.336128	0.00601788	unknown protein
AT2G45960	9.77238	0.336218	0.011679	plasma membrane intrinsic protein 1B
AT4G26190	5.72136	0.336398	0.0234993	Haloacid dehalogenase-like hydrolase (HAD) superfamily protein
AT1G23280	5.39614	0.338772	0.0360363	MAK16 protein-related
AT1G05200	5.51741	0.339741	0.0398701	glutamate receptor 3.4
AT5G60990	5.15877	0.340869	0.0111845	DEA(D/H)-box RNA helicase family protein
AT2G17450	4.59015	0.340979	0.0285914	RING-H2 finger A3A
AT1G13160	5.61141	0.344461	0.00592827	ARM repeat superfamily protein
AT1G55930	4.32558	0.34488	0.0183018	CBS domain-containing protein / transporter associated domain-containing protein
AT2G01100	5.71538	0.34763	0.0367397	unknown protein
AT5G14050	5.44237	0.349979	0.0321782	Transducin/WD40 repeat-like superfamily protein
AT5G06110	6.00948	0.350006	0.0228778	DnaJ domain ;Myb-like DNA-binding domain
AT1G18500	6.77188	0.35237	0.0249439	methylthioalkylmalate synthase-like 4
AT3G58550	5.05301	0.352491	0.0289259	Bifunctional inhibitor/lipid-transfer protein/seed storage 2S albumin superfamily protein
AT2G37170	7.70843	0.353713	0.0128765	plasma membrane intrinsic protein 2
AT5G23070	4.78358	0.353973	0.0318765	Thymidine kinase
AT1G72180	5.68969	0.353988	0.0197849	Leucine-rich receptor-like protein kinase family protein
AT3G54090	5.96737	0.354512	0.00194319	fructokinase-like 1
AT3G49220	6.77588	0.355005	0.00816977	Plant invertase/pectin methylesterase inhibitor superfamily
AT3G26520	9.88706	0.357663	0.00514238	tonoplast intrinsic protein 2
AT5G12110	5.31345	0.358347	0.012849	Glutathione S-transferase, C-terminal-like;Translation elongation factor EF1B/ribosomal protein S6
AT2G31810	6.433	0.360166	0.0100395	ACT domain-containing small subunit of acetolactate synthase protein
AT2G45430	4.04342	0.361041	0.0368502	AT-hook motif nuclear-localized protein 22
AT3G44150	4.46922	0.361089	0.0127854	unknown protein
AT4G34740	5.53595	0.362356	0.00192341	GLN phosphoribosyl pyrophosphate amidotransferase 2
AT1G76990	7.01625	0.362726	0.0261487	ACT domain repeat 3
AT5G01820	5.81276	0.363507	0.0118405	serine/threonine protein kinase 1
AT1G76090	5.33625	0.363728	0.0478732	sterol methyltransferase 3
AT5G46550	4.61417	0.365298	0.0304876	DNA-binding bromodomain-containing protein
AT3G21480	4.52841	0.366938	0.014877	BRCT domain-containing DNA repair protein
AT3G61580	6.99609	0.368714	0.00207934	Fatty acid/sphingolipid desaturase
AT4G17870	5.48813	0.372673	0.00565649	Polyketide cyclase/dehydrase and lipid transport superfamily protein
AT4G25170	5.78172	0.373047	0.0392431	Uncharacterised conserved protein (UCP012943)
AT3G60360	4.63146	0.374106	0.0226206	embryo sac development arrest 14
AT3G23050	6.81352	0.374235	0.0101041	indole-3-acetic acid 7
AT4G00360	6.66892	0.375759	0.00203795	cytochrome P450, family 86, subfamily A, polypeptide 2
AT1G50920	7.39695	0.378309	0.00555469	Nucleolar GTP-binding protein
AT2G16280	6.48853	0.378555	0.0135345	3-ketoacyl-CoA synthase 9
AT3G27770	6.33937	0.378582	0.00611832	unknown protein
AT2G47420	5.0788	0.378792	0.0028443	Ribosomal RNA adenine dimethylase family protein
AT3G17330	4.55612	0.379816	0.0333758	evolutionarily conserved C-terminal region 6
AT2G30070	4.81767	0.380096	0.00668762	potassium transporter 1
AT3G24080	5.93677	0.381744	0.0112792	KRR1 family protein
AT1G62960	5.54666	0.382083	0.0208103	ACC synthase 10
AT3G22660	5.39333	0.383755	0.0307194	rRNA processing protein-related
AT4G34220	5.7646	0.384022	0.0168139	Leucine-rich repeat protein kinase family protein
AT1G68520	7.52266	0.384081	0.0204803	B-box type zinc finger protein with CCT domain
AT2G18900	5.31342	0.386778	0.0360837	Transducin/WD40 repeat-like superfamily protein
AT3G25230	7.21944	0.388261	0.000693082	rotamase FKBP 1
AT2G16650	4.33457	0.389435	0.0120397	proteinaceous RNase P 2
AT4G19410	7.41435	0.391218	0.0285084	Pectinacetylesterase family protein
AT4G38710	6.32957	0.394028	0.000247174	glycine-rich protein
AT1G80560	5.93477	0.395414	0.00336433	isopropylmalate dehydrogenase 2
AT5G39080	4.7856	0.395874	0.0112432	HXXXD-type acyl-transferase family protein
AT5G22920	6.01016	0.399328	0.0257218	CHY-type/CTCHY-type/RING-type Zinc finger protein
AT3G15570	4.68939	0.401068	0.00816977	Phototropic-responsive NPH3 family protein
AT3G04710	4.72636	0.402053	0.00950035	ankyrin repeat family protein
AT4G16990	7.46064	0.403441	0.00212004	disease resistance protein (TIR-NBS class), putative
AT2G48020	5.08275	0.405707	0.0116049	Major facilitator superfamily protein
AT1G25230	4.87477	0.4059	0.0191897	Calcineurin-like metallo-phosphoesterase superfamily protein
AT5G62350	7.3493	0.406502	0.0232243	Plant invertase/pectin methylesterase inhibitor superfamily protein
AT1G01120	5.87872	0.40695	0.000737277	3-ketoacyl-CoA synthase 1
AT5G58590	5.36349	0.407125	0.000414806	RAN binding protein 1
AT1G71020	5.00244	0.412153	0.00111506	ARM repeat superfamily protein
AT3G13224	4.22204	0.414702	0.0307305	RNA-binding (RRM/RBD/RNP motifs) family protein
AT1G29660	6.92568	0.418575	0.0117003	GDSL-like Lipase/Acylhydrolase superfamily protein
AT2G02880	3.12869	0.422203	0.0297425	mucin-related
AT3G57220	4.6899	0.42421	0.00299345	Glycosyl transferase family 4 protein
AT1G11260	6.2403	0.425381	0.00578171	sugar transporter 1
AT5G44020	7.65178	0.426186	0.00122586	HAD superfamily, subfamily IIIB acid phosphatase
AT5G21170	4.7201	0.426738	0.0032618	5'-AMP-activated protein kinase beta-2 subunit protein
AT2G48121	3.36419	0.429716	0.0421155	unknown protein
AT1G56440	3.65419	0.431831	0.0162333	Tetratricopeptide repeat (TPR)-like superfamily protein
AT1G70290	6.15488	0.433653	0.0206777	trehalose-6-phosphatase synthase S8
AT4G28240	5.04924	0.437758	0.000139195	Wound-responsive family protein
AT2G21320	4.31797	0.438387	0.0107381	B-box zinc finger family protein
AT3G16810	5.49136	0.439088	0.00748101	pumilio 24
AT5G60850	4.05728	0.439531	0.013088	OBF binding protein 4
AT2G37180	6.63071	0.441693	8.63438e-05	Aquaporin-like superfamily protein
AT1G48100	3.45687	0.442538	0.0259026	Pectin lyase-like superfamily protein
AT1G23480	4.8718	0.443783	0.028473	cellulose synthase-like A3
AT4G12400	4.28337	0.444479	0.0112772	stress-inducible protein, putative
AT2G32860	4.86631	0.444923	0.0140253	beta glucosidase 33
AT3G57490	5.07626	0.445188	0.00633669	Ribosomal protein S5 family protein
AT1G15380	3.84132	0.445385	0.0493532	Lactoylglutathione lyase / glyoxalase I family protein
AT3G16050	4.244	0.447274	0.0132735	pyridoxine biosynthesis 1.2
AT2G19310	5.05136	0.449988	0.000843738	HSP20-like chaperones superfamily protein
AT5G57655	6.01813	0.450456	0.000114651	xylose isomerase family protein
AT1G06040	7.32295	0.451028	0.0098096	B-box zinc finger family protein
AT5G56010	8.74065	0.451878	0.00497481	heat shock protein 81-3
AT1G14890	3.74309	0.453072	0.0127079	Plant invertase/pectin methylesterase inhibitor superfamily protein
AT2G06850	7.8871	0.453261	0.0392887	xyloglucan endotransglucosylase/hydrolase 4
AT5G56000	7.35318	0.455228	0.00259423	HEAT SHOCK PROTEIN 81.4
AT5G60030	3.73017	0.455667	0.0326445	unknown protein
AT3G12710	4.15198	0.456793	0.00314211	DNA glycosylase superfamily protein
AT1G09250	4.41322	0.457068	0.00373751	basic helix-loop-helix (bHLH) DNA-binding superfamily protein
AT2G30520	7.66006	0.458817	0.00508662	Phototropic-responsive NPH3 family protein
AT3G02170	5.58612	0.459668	0.000123341	longifolia2
AT5G49360	6.4879	0.464894	0.00936841	beta-xylosidase 1
AT1G25440	7.29602	0.46631	5.33318e-05	B-box type zinc finger protein with CCT domain
AT5G54630	4.58202	0.467446	0.0153122	zinc finger protein-related
AT4G26540	5.71871	0.471437	0.00170382	Leucine-rich repeat receptor-like protein kinase family protein
AT4G03510	3.85948	0.471664	0.00691521	RING membrane-anchor 1
AT5G18260	4.12468	0.476489	0.00279398	RING/U-box superfamily protein
AT1G66080	3.0432	0.477171	0.0116804	unknown protein
AT3G30180	4.60598	0.477764	0.0068744	brassinosteroid-6-oxidase 2
AT3G59940	6.59397	0.478159	0.000146344	Galactose oxidase/kelch repeat superfamily protein
AT1G04240	4.87525	0.47832	0.00611832	AUX/IAA transcriptional regulator family protein
AT1G16390	3.50768	0.480682	0.0256573	organic cation/carnitine transporter 3
AT5G05690	6.9461	0.481092	1.25243e-06	Cytochrome P450 superfamily protein
AT1G06380	3.40779	0.489151	0.0284192	Ribosomal protein L1p/L10e family
AT3G55340	4.28875	0.490534	0.00723394	phragmoplastin interacting protein 1
AT5G41020	4.29615	0.49068	0.00234163	myb family transcription factor
AT4G23570	5.28774	0.491257	6.25297e-05	phosphatase-related
AT3G53720	3.73597	0.491534	0.0152749	cation/H+ exchanger 20
AT4G18340	3.85966	0.495186	0.0438827	Glycosyl hydrolase superfamily protein
AT3G23030	5.61263	0.496983	0.000715377	indole-3-acetic acid inducible 2
AT1G03530	4.33833	0.49699	0.0126647	nuclear assembly factor 1
AT5G21940	6.6168	0.497806	0.0157107	unknown protein
AT5G02500	10.6344	0.503336	3.72716e-06	heat shock cognate protein 70-1
AT1G49730	5.25303	0.504814	3.45938e-06	Protein kinase superfamily protein
AT3G12050	6.16403	0.504864	1.27138e-06	Aha1 domain-containing protein
AT2G47990	4.80718	0.509211	0.0111845	transducin family protein / WD-40 repeat family protein
AT1G08410	4.48558	0.513782	0.000326693	P-loop containing nucleoside triphosphate hydrolases superfamily protein
AT2G38400	4.30278	0.514279	0.000172703	alanine:glyoxylate aminotransferase 3
AT4G03400	5.28428	0.524418	0.00422602	Auxin-responsive GH3 family protein
AT1G72820	4.71292	0.525584	3.86219e-06	Mitochondrial substrate carrier family protein
AT1G62380	9.00992	0.528864	0.0180889	ACC oxidase 2
AT3G15630	4.99067	0.53298	0.00974014	unknown protein
AT5G56030	8.99092	0.532998	0.000285915	heat shock protein 81-2
AT2G24100	4.12896	0.533029	0.00713582	unknown protein
AT1G78110	3.40526	0.534886	0.0135345	unknown protein
AT3G09350	4.35348	0.536828	0.008977	Fes1A
AT3G55690	2.35892	0.539133	0.0488335	unknown protein
AT4G05070	5.37293	0.540871	0.000108753	Wound-responsive family protein
AT3G59670	4.90811	0.544565	0.0068744	unknown protein
AT1G14200	3.36325	0.544573	0.0105008	RING/U-box superfamily protein
AT1G13245	5.23127	0.545467	0.00252447	ROTUNDIFOLIA like 17
AT5G12050	3.5341	0.550522	0.0235766	unknown protein
AT1G20900	3.47354	0.551765	0.000577264	Predicted AT-hook DNA-binding family protein
AT1G11320	2.40488	0.555154	0.0318276	unknown protein
AT5G28770	4.95669	0.555284	0.0148583	bZIP transcription factor family protein
AT5G15410	6.00995	0.561609	0.000136006	Cyclic nucleotide-regulated ion channel family protein
AT3G48800	2.63072	0.563034	0.00621668	Sterile alpha motif (SAM) domain-containing protein
AT2G43010	5.56561	0.564347	0.0146472	phytochrome interacting factor 4
AT4G33220	5.56585	0.564653	0.000548777	pectin methylesterase 44
AT1G27050	3.81924	0.568998	0.00304558	homeobox protein 54
AT1G14280	4.79315	0.577128	0.00163654	phytochrome kinase substrate 2
AT2G04240	3.74429	0.587314	0.0380287	RING/U-box superfamily protein
AT1G28010	3.58447	0.5878	0.00722684	P-glycoprotein 14
AT1G23090	5.086	0.588207	0.000922592	sulfate transporter 91
AT2G26710	2.62824	0.58994	0.0304475	Cytochrome P450 superfamily protein
AT4G27730	3.27093	0.591838	0.0356329	oligopeptide transporter 1
AT1G08610	3.50505	0.5945	0.00355979	Pentatricopeptide repeat (PPR) superfamily protein
AT2G20560	3.87885	0.596833	0.00051258	DNAJ heat shock family protein
AT1G76240	3.26816	0.597795	0.0175744	Arabidopsis protein of unknown function (DUF241)
AT3G16240	8.76456	0.603447	0.00155646	delta tonoplast integral protein
AT5G11070	5.43524	0.604189	0.000519963	unknown protein
AT4G37610	5.58687	0.605634	0.048697	BTB and TAZ domain protein 5
AT1G26945	3.17914	0.607867	0.0195253	basic helix-loop-helix (bHLH) DNA-binding superfamily protein
AT5G62280	3.51023	0.608691	0.0387024	Protein of unknown function (DUF1442)
AT1G08300	2.51663	0.608861	0.0302364	no vein-like
AT2G30600	6.65727	0.609387	3.74319e-06	BTB/POZ domain-containing protein
AT2G31380	5.26865	0.614757	0.025773	salt tolerance homologue
AT2G01940	2.41275	0.614809	0.0220757	C2H2-like zinc finger protein
AT5G57780	2.77516	0.616072	0.0249891	unknown protein
AT3G49780	4.11509	0.61628	0.00118854	phytosulfokine 4 precursor
AT1G16445	2.86663	0.623133	0.0363561	S-adenosyl-L-methionine-dependent methyltransferases superfamily protein
AT2G25900	5.83232	0.623455	0.0310537	Zinc finger C-x8-C-x5-C-x3-H type family protein
ATCG00190	3.93922	0.62934	0.0350735	RNA polymerase subunit beta
AT5G23480	1.73241	0.637544	0.0210224	SWIB/MDM2 domain;Plus-3;GYF
AT3G04770	4.11322	0.639174	2.42953e-05	40s ribosomal protein SA B
AT4G01680	1.96227	0.650854	0.00824313	myb domain protein 55
AT4G38860	3.88897	0.652076	0.000120654	SAUR-like auxin-responsive protein family
AT5G45820	4.29524	0.652838	0.0412491	CBL-interacting protein kinase 20
AT4G17245	3.41364	0.656661	0.0026253	RING/U-box superfamily protein
AT2G41650	5.73955	0.656682	2.80039e-07	unknown protein
AT4G12240	1.84317	0.657727	0.029559	zinc finger (C2H2 type) family protein
AT3G15540	2.96594	0.660152	0.0103526	indole-3-acetic acid inducible 19
AT3G58850	2.66171	0.661992	0.026811	phy rapidly regulated 2
AT3G51600	7.78134	0.662494	0.00023818	lipid transfer protein 5
AT5G03960	1.95509	0.665498	0.0333758	IQ-domain 12
AT5G20250	7.67678	0.667142	6.62218e-05	Raffinose synthase family protein
AT5G44190	6.69931	0.667981	2.49819e-09	GOLDEN2-like 2
AT2G41250	5.24644	0.668843	5.80797e-05	Haloacid dehalogenase-like hydrolase (HAD) superfamily protein
AT1G73870	4.13782	0.67057	0.028473	B-box type zinc finger protein with CCT domain
AT5G51440	3.10957	0.671826	0.00297204	HSP20-like chaperones superfamily protein
AT1G29430	2.94677	0.679095	0.0268972	SAUR-like auxin-responsive protein family
AT5G08350	2.792	0.681388	0.000438362	GRAM domain-containing protein / ABA-responsive protein-related
AT5G57660	6.27821	0.691098	1.84368e-06	CONSTANS-like 5
AT1G54050	2.86616	0.691336	0.000332983	HSP20-like chaperones superfamily protein
AT1G11080	3.86083	0.693203	0.00193918	serine carboxypeptidase-like 31
AT5G62370	2.27142	0.698324	0.0130054	Tetratricopeptide repeat (TPR)-like superfamily protein
AT1G07350	5.91552	0.700685	5.53609e-12	RNA-binding (RRM/RBD/RNP motifs) family protein
AT1G52190	5.76103	0.701919	1.33451e-07	Major facilitator superfamily protein
AT2G36050	3.1512	0.703128	0.0387024	ovate family protein 15
AT2G45180	9.17569	0.7055	0.00303271	Bifunctional inhibitor/lipid-transfer protein/seed storage 2S albumin superfamily protein
AT4G36040	6.79726	0.709882	7.3305e-09	Chaperone DnaJ-domain superfamily protein
AT1G01190	2.13954	0.712499	0.047211	cytochrome P450, family 78, subfamily A, polypeptide 8
AT1G02640	4.37672	0.718346	4.37534e-05	beta-xylosidase 2
AT1G61740	6.96775	0.720471	0.000122023	Sulfite exporter TauE/SafE family protein
AT5G67190	1.84289	0.724734	0.00763346	DREB and EAR motif protein 2
AT5G66580	2.86642	0.727793	0.000100455	unknown protein
AT1G22890	3.40254	0.73531	0.008528	unknown protein
AT3G48720	4.14453	0.742063	0.000151938	HXXXD-type acyl-transferase family protein
AT1G49130	3.68673	0.742773	0.000747206	B-box type zinc finger protein with CCT domain
AT2G20670	6.50022	0.742789	1.97959e-05	Protein of unknown function (DUF506)
AT3G54500	7.5713	0.743481	0.0121187	unknown protein
AT4G19380	2.78188	0.750373	0.00604899	Long-chain fatty alcohol dehydrogenase family protein
AT3G12320	4.67472	0.759245	0.0146472	unknown protein
AT5G19120	6.68766	0.761921	4.60918e-13	Eukaryotic aspartyl protease family protein
AT5G64170	5.78191	0.764212	1.62879e-08	dentin sialophosphoprotein-related
AT1G68862	1.10674	0.775008	0.034541	unknown protein
AT3G09440	8.12485	0.779771	1.2894e-06	Heat shock protein 70 (Hsp 70) family protein
AT3G06070	5.23422	0.787312	0.0139299	unknown protein
AT5G03120	3.11067	0.789632	0.0341769	unknown protein
AT5G64110	2.93506	0.790964	0.0202594	Peroxidase superfamily protein
AT5G23370	0.916244	0.811119	0.028473	GRAM domain-containing protein / ABA-responsive protein-related
AT3G47500	5.08614	0.811709	3.45879e-08	cycling DOF factor 3
AT2G32100	3.43725	0.816294	0.012771	ovate family protein 16
AT5G54470	1.80027	0.818052	0.0237798	B-box type zinc finger family protein
AT5G10100	2.44397	0.832053	0.00104585	Haloacid dehalogenase-like hydrolase (HAD) superfamily protein
AT2G46720	2.20074	0.832207	0.0372834	3-ketoacyl-CoA synthase 13
AT5G23360	2.18003	0.840115	0.00178278	GRAM domain-containing protein / ABA-responsive protein-related
AT2G46830	6.26656	0.840477	0.000667428	circadian clock associated 1
AT3G18773	2.83005	0.848392	0.00051258	RING/U-box superfamily protein
AT2G30615	4.06751	0.856531	1.2894e-06	unknown protein
AT1G15830	2.57376	0.858501	0.000115725	unknown protein
AT5G02810	6.20951	0.862529	3.86371e-06	pseudo-response regulator 7
AT1G07400	1.40846	0.867696	0.0094614	HSP20-like chaperones superfamily protein
AT3G24500	4.10913	0.869666	5.83252e-11	multiprotein bridging factor 1C
AT1G26800	3.09095	0.878991	2.47272e-05	RING/U-box superfamily protein
AT5G48570	4.10855	0.881356	1.32736e-09	FKBP-type peptidyl-prolyl cis-trans isomerase family protein
AT5G62360	3.8792	0.885922	0.00466939	Plant invertase/pectin methylesterase inhibitor superfamily protein
AT3G10280	1.70287	0.895826	0.0235766	3-ketoacyl-CoA synthase 14
AT1G23390	6.5241	0.896004	0.00322938	Kelch repeat-containing F-box family protein
AT4G27310	4.84811	0.897943	1.98239e-05	B-box type zinc finger family protein
AT3G51910	2.1855	0.905489	0.000578385	heat shock transcription factor A7A
AT2G36630	5.1384	0.906347	5.80797e-05	Sulfite exporter TauE/SafE family protein
AT4G38825	1.00957	0.922573	0.0292555	SAUR-like auxin-responsive protein family
AT3G14200	4.38478	0.924316	6.35744e-13	Chaperone DnaJ-domain superfamily protein
AT1G69530	7.5686	0.92835	2.74176e-06	expansin A1
AT3G32030	0.917047	0.936482	0.0254964	Terpenoid cyclases/Protein prenyltransferases superfamily protein
AT3G15450	7.44766	0.950576	1.98422e-06	Aluminium induced protein with YGL and LRDR motifs
AT1G74310	4.28938	0.978017	2.30504e-13	heat shock protein 101
AT2G22860	0.854101	0.98926	0.0304876	phytosulfokine 2 precursor
AT4G38820	0.948446	1.00435	0.0185896	unknown protein
AT4G13494	1.25551	1.00584	0.00101271	MIR863a; miRNA
AT5G06980	4.78572	1.00724	8.07029e-05	unknown protein
AT5G52640	4.90245	1.00839	1.80642e-14	heat shock protein 90.1
AT2G46670	1.75614	1.01217	1.1049e-05	CCT motif family protein
AT3G12580	6.3469	1.01801	7.72647e-24	heat shock protein 70
AT2G41990	2.32768	1.02522	0.0032414	unknown protein
AT1G66930	1.18936	1.02697	0.000183655	Protein kinase superfamily protein
AT3G53830	2.95671	1.04798	6.42687e-07	Regulator of chromosome condensation (RCC1) family protein
AT5G64510	1.95551	1.05817	0.00989681	unknown protein
AT1G66230	2.49871	1.06081	0.00472898	myb domain protein 20
AT3G50560	1.79849	1.06683	0.0109258	NAD(P)-binding Rossmann-fold superfamily protein
AT2G05540	2.68776	1.07169	0.0218518	Glycine-rich protein family
AT5G18600	3.91083	1.12641	0.000664318	Thioredoxin superfamily protein
AT4G13493	1.11598	1.12801	0.000231815	MIR850a; miRNA
AT1G68920	4.64054	1.13886	3.24185e-26	basic helix-loop-helix (bHLH) DNA-binding superfamily protein
AT3G10113	3.61923	1.14548	1.96431e-16	Homeodomain-like superfamily protein
AT5G39860	1.03055	1.1455	0.0322761	basic helix-loop-helix (bHLH) DNA-binding family protein
AT2G46790	3.24743	1.17685	1.53215e-06	pseudo-response regulator 9
AT1G18330	4.40778	1.1812	7.43223e-21	Homeodomain-like superfamily protein
AT5G18010	0.814473	1.18853	0.021239	SAUR-like auxin-responsive protein family
AT3G54510	0.591542	1.21574	0.00100525	Early-responsive to dehydration stress protein (ERD4)
AT4G38850	0.647135	1.22805	0.00104283	SAUR-like auxin-responsive protein family
AT5G18020	1.22433	1.23037	0.000408375	SAUR-like auxin-responsive protein family
AT5G18030	1.53651	1.2712	0.000601728	SAUR-like auxin-responsive protein family
AT4G32280	0.246127	1.33845	0.0140884	indole-3-acetic acid inducible 29
AT4G21870	4.79163	1.50877	2.66789e-06	HSP20-like chaperones superfamily protein
AT3G09450	0.86996	1.51081	0.000286072	unknown protein
AT1G19530	1.87001	1.59424	0.00226493	unknown protein
AT4G36110	0.305869	1.61658	0.000943023	SAUR-like auxin-responsive protein family
AT4G37770	-0.00449629	1.65894	0.0165596	1-amino-cyclopropane-1-carboxylate synthase 8
AT3G50310	-0.832032	1.66845	0.0217646	mitogen-activated protein kinase kinase kinase 20
AT4G25420	1.0495	1.68422	3.45879e-08	2-oxoglutarate (2OG) and Fe(II)-dependent oxygenase superfamily protein
AT2G22810	0.0397893	1.9295	0.0101041	1-aminocyclopropane-1-carboxylate synthase 4
AT2G26150	1.1764	2.04851	4.4653e-11	heat shock transcription factor A2
AT1G29490	-1.54594	2.99136	0.0444229	SAUR-like auxin-responsive protein family
AT3G05950	0.52059	3.1424	0.0101041	RmlC-like cupins superfamily protein
AT4G08093	-1.3548	5.06177	2.12097e-06	pseudogene
AT4G16215	-2.45868	5.38508	0.0486659	unknown protein
AT2G07981	1.39262	6.97936	0.00304956	unknown protein
AT1G40104	3.56091	7.08271	3.96018e-06	unknown protein
AT2G08986	3.71374	7.36738	1.6834e-06	unknown protein

## Sheet: DEGs in SCL28OE
ID	AGI code	logFC	P.Value	adj.P.Val	annotation
266385_at	AT2G14610	44.779	6.40376e-08	0.00014607	ATPR1_PR 1_PR1__pathogenesis-related gene 1
251750_at	AT3G55710	23.018	7.68129e-09	5.99413e-05	UDP-Glycosyltransferase superfamily protein
254975_at	AT4G10500	19.9027	8.46192e-09	5.99413e-05	2-oxoglutarate (2OG) and Fe(II)-dependent oxygenase superfamily protein
249052_at	AT5G44420	18.6506	9.55595e-08	0.000176309	LCR77_PDF1.2_PDF1.2A__plant defensin 1.2
251625_at	AT3G57260	18.1836	1.83836e-07	0.000220645	AtPR2_BG2_BGL2_PR-2_PR2__beta-1,3-glucanase 2
257365_x_at	AT2G26020	16.639	5.32091e-07	0.000287486	PDF1.2b__plant defensin 1.2b
259925_at	AT1G75040	14.953	6.45744e-07	0.000334759	PR-5_PR5__pathogenesis-related gene 5
259686_at	AT1G63100	14.339	4.04396e-07	0.000238464	GRAS family transcription factor
260116_at	AT1G33960	14.3294	1.55685e-06	0.000558945	AIG1__P-loop containing nucleoside triphosphate hydrolases superfamily protein
254271_at	AT4G23150	12.3593	4.04547e-07	0.000238464	CRK7__cysteine-rich RLK (RECEPTOR-like protein kinase) 7
260568_at	AT2G43570	11.7099	6.02849e-06	0.0010743	CHI__chitinase, putative
256933_at	AT3G22600	11.0579	3.7845e-06	0.000791967	Bifunctional inhibitor/lipid-transfer protein/seed storage 2S albumin superfamily protein
266070_at	AT2G18660	10.6572	2.57271e-08	8.38336e-05	AtPNP-A_PNP-A__plant natriuretic peptide A
257100_at	AT3G25010	10.3757	8.90537e-06	0.00129768	AtRLP41_RLP41__receptor like protein 41
263539_at	AT2G24850	8.67262	4.19611e-05	0.00313694	TAT_TAT3__tyrosine aminotransferase 3
248322_at	AT5G52760	8.21398	1.05114e-08	5.99413e-05	Copper transport protein family
267546_at	AT2G32680	8.07377	2.92726e-07	0.000237224	AtRLP23_RLP23__receptor like protein 23
266017_at	AT2G18690	7.97689	4.04347e-07	0.000238464	unknown protein; FUNCTIONS IN: molecular_function unknown; INVOLVED IN: biological_process unknown; LOCATED IN: membrane; EXPRESSED IN: 16 plant structures; EXPRESSED DURING: 9 growth stages; CONTAINS InterPro DOMAIN/s: Protein of unknown function DUF975 (InterPro:IPR010380); BEST Arabidopsis thaliana protein match is: unknown protein (TAIR:AT2G18680.1); Has 186 Blast hits to 184 proteins in 18 s…
266292_at	AT2G29350	7.759	1.22732e-06	0.000491144	SAG13__senescence-associated gene 13
258277_at	AT3G26830	7.19521	3.82109e-07	0.000238464	CYP71B15_PAD3__Cytochrome P450 superfamily protein
256252_at	AT3G11340	6.33651	3.89548e-05	0.00298174	UGT76B1__UDP-Glycosyltransferase superfamily protein
257061_at	AT3G18250	6.0991	1.10366e-05	0.00144974	Putative membrane lipoprotein
249983_at	AT5G18470	6.02476	2.3218e-07	0.000220645	Curculin-like (mannose-binding) lectin family protein
261020_at	AT1G26390	6.01329	1.47192e-05	0.00165925	FAD-binding Berberine family protein
252549_at	AT3G45860	5.89418	0.000200777	0.00910481	CRK4__cysteine-rich RLK (RECEPTOR-like protein kinase) 4
254869_at	AT4G11890	5.85789	6.87778e-06	0.00114513	Protein kinase superfamily protein
260804_at	AT1G78410	5.75341	8.79597e-06	0.00129443	VQ motif-containing protein
257623_at	AT3G26210	5.73508	0.000110812	0.00598485	CYP71B23__cytochrome P450, family 71, subfamily B, polypeptide 23
266912_at	AT2G45900	5.72586	4.76331e-08	0.000120723	Phosphatidylinositol N-acetyglucosaminlytransferase subunit P-related
255630_at	AT4G00700	5.66334	2.70017e-06	0.00070794	C2 calcium/lipid-binding plant phosphoribosyltransferase family protein
254832_at	AT4G12490	5.55879	6.68378e-05	0.00433527	Bifunctional inhibitor/lipid-transfer protein/seed storage 2S albumin superfamily protein
250445_at	AT5G10760	5.53193	6.86101e-07	0.000340216	Eukaryotic aspartyl protease family protein
258947_at	AT3G01830	5.51712	2.41443e-06	0.000679915	Calcium-binding EF-hand family protein
255341_at	AT4G04500	5.49577	1.70153e-05	0.00178857	CRK37__cysteine-rich RLK (RECEPTOR-like protein kinase) 37
265837_at	AT2G14560	5.45908	1.8682e-06	0.000608766	LURP1__Protein of unknown function (DUF567)
259385_at	AT1G13470	5.4019	1.00483e-07	0.000176309	Protein of unknown function (DUF1262)
247684_at	AT5G59670	5.3032	5.09374e-06	0.000952363	Leucine-rich repeat protein kinase family protein
259550_at	AT1G35230	5.06721	2.02382e-07	0.000220645	AGP5__arabinogalactan protein 5
249417_at	AT5G39670	4.92294	4.69859e-08	0.000120723	Calcium-binding EF-hand family protein
252417_at	AT3G47480	4.87273	9.83265e-08	0.000176309	Calcium-binding EF-hand family protein
264958_at	AT1G76960	4.86573	2.17997e-07	0.000220645	unknown protein; FUNCTIONS IN: molecular_function unknown; INVOLVED IN: biological_process unknown; LOCATED IN: endomembrane system; EXPRESSED IN: 9 plant structures; EXPRESSED DURING: 8 growth stages; Has 8 Blast hits to 8 proteins in 2 species: Archae - 0; Bacteria - 0; Metazoa - 0; Fungi - 0; Plants - 8; Viruses - 0; Other Eukaryotes - 0 (source: NCBI BLink).
260943_at	AT1G45145	4.73539	3.79409e-07	0.000238464	ATH5_ATTRX5_LIV1_TRX5__thioredoxin H-type 5
267345_at	AT2G44240	4.72	0.00104317	0.0268261	Protein of Unknown Function (DUF239)
256593_at	AT3G28510	4.69663	2.13464e-06	0.00064201	P-loop containing nucleoside triphosphate hydrolases superfamily protein
259403_at	AT1G17745	4.68576	0.000124751	0.00650949	PGDH__D-3-phosphoglycerate dehydrogenase
262229_at	AT1G68620	4.68284	0.000139454	0.00698602	alpha/beta-Hydrolases superfamily protein
265161_at	AT1G30900	4.63911	0.000116694	0.00619021	BP80-3;3_VSR3;3_VSR6__VACUOLAR SORTING RECEPTOR 6
245393_at	AT4G16260	4.5846	3.87398e-05	0.00297527	Glycosyl hydrolase superfamily protein
250286_at	AT5G13320	4.5622	6.94064e-05	0.0044596	GDG1_GH3.12_PBS3_WIN3__Auxin-responsive GH3 family protein
263948_at	AT2G35980	4.53623	0.00130298	0.0311889	ATNHL10_NHL10_YLS9__Late embryogenesis abundant (LEA) hydroxyproline-rich glycoprotein family
247314_at	AT5G64000	4.52105	2.27808e-07	0.000220645	ATSAL2_SAL2__Inositol monophosphatase family protein
250983_at	AT5G02780	4.34129	9.05174e-06	0.00129768	GSTL1__glutathione transferase lambda 1
255406_at	AT4G03450	4.32928	3.92656e-05	0.00299548	Ankyrin repeat family protein
266267_at	AT2G29460	4.31029	6.15025e-06	0.00108265	ATGSTU4_GST22_GSTU4__glutathione S-transferase tau 4
267567_at	AT2G30770	4.29349	3.59218e-06	0.000780554	CYP71A13__cytochrome P450, family 71, subfamily A, polypeptide 13
246368_at	AT1G51890	4.27736	0.000372177	0.01342	Leucine-rich repeat protein kinase family protein
258941_at	AT3G09940	4.23011	4.20826e-05	0.00313694	ATMDAR3_MDAR2_MDAR3_MDHAR__monodehydroascorbate reductase
251761_at	AT3G55700	4.22607	5.29539e-07	0.000287486	UDP-Glycosyltransferase superfamily protein
252170_at	AT3G50480	4.19088	1.83749e-07	0.000220645	HR4__homolog of RPW8 4
245035_at	AT2G26400	4.13468	9.72905e-06	0.00134497	ARD_ARD3_ATARD3__acireductone dioxygenase 3
257591_at	AT3G24900	4.13007	6.00686e-05	0.0040299	AtRLP39_RLP39__receptor like protein 39
245329_at	AT4G14365	4.12159	8.30736e-06	0.00128034	XBAT34__XB3 ortholog 4 in Arabidopsis thaliana
252098_at	AT3G51330	4.03755	2.38182e-07	0.000220645	Eukaryotic aspartyl protease family protein
247573_at	AT5G61160	4.02237	0.000240809	0.0100235	AACT1__anthocyanin 5-aromatic acyltransferase 1
254606_at	AT4G19030	4.01642	3.36454e-05	0.00275208	AT-NLM1_ATNLM1_NIP1;1_NLM1__NOD26-like major intrinsic protein 1
249481_at	AT5G38900	4.01614	6.18818e-06	0.00108265	Thioredoxin superfamily protein
261339_at	AT1G35710	4.00074	0.00243981	0.0473233	Protein kinase family protein with leucine-rich repeat domain
250302_at	AT5G11920	3.96799	2.75585e-05	0.00246514	AtcwINV6_cwINV6__6-&1-fructan exohydrolase
251304_at	AT3G61990	3.93857	1.73553e-06	0.000586045	OMTF3__S-adenosyl-L-methionine-dependent methyltransferases superfamily protein
247715_at	AT5G59360	3.90928	1.38231e-05	0.0016337	unknown protein; Has 1807 Blast hits to 1807 proteins in 277 species: Archae - 0; Bacteria - 0; Metazoa - 736; Fungi - 347; Plants - 385; Viruses - 0; Other Eukaryotes - 339 (source: NCBI BLink).
260353_at	AT1G69230	3.9	1.38215e-06	0.000508499	SP1L2__SPIRAL1-like2
258791_at	AT3G04720	3.88185	8.59673e-06	0.0012938	HEL_PR-4_PR4__pathogenesis-related 4
261021_at	AT1G26380	3.823	1.26101e-07	0.000191758	FAD-binding Berberine family protein
249890_at	AT5G22570	3.82059	6.33707e-06	0.00108265	ATWRKY38_WRKY38__WRKY DNA-binding protein 38
250435_at	AT5G10380	3.77793	3.36823e-06	0.000768414	ATRING1_RING1__RING/U-box superfamily protein
245193_at	AT1G67810	3.74062	1.31525e-06	0.000508499	SUFE2__sulfur E2
249754_at	AT5G24530	3.70957	1.44391e-05	0.00164678	DMR6__2-oxoglutarate (2OG) and Fe(II)-dependent oxygenase superfamily protein
264648_at	AT1G09080	3.68473	8.371e-05	0.00507826	BIP3__Heat shock protein 70 (Hsp 70) family protein
246405_at	AT1G57630	3.67723	4.05965e-05	0.00306625	Toll-Interleukin-Resistance (TIR) domain family protein
257129_at	AT3G20100	3.62337	2.92476e-06	0.00071675	CYP705A19__cytochrome P450, family 705, subfamily A, polypeptide 19
258100_at	AT3G23550	3.59922	1.71722e-05	0.00179678	MATE efflux family protein
254500_at	AT4G20110	3.5817	6.41354e-06	0.00108265	BP80-3;1_VSR3;1_VSR7__VACUOLAR SORTING RECEPTOR 7
252131_at	AT3G50930	3.57405	4.64207e-06	0.000928821	BCS1__cytochrome BC1 synthesis
252345_at	AT3G48640	3.56573	4.42699e-06	0.00089587	unknown protein; FUNCTIONS IN: molecular_function unknown; INVOLVED IN: biological_process unknown; LOCATED IN: endomembrane system; EXPRESSED IN: 10 plant structures; EXPRESSED DURING: 10 growth stages; CONTAINS InterPro DOMAIN/s: Protein of unknown function DUF677 (InterPro:IPR007749); BEST Arabidopsis thaliana protein match is: Protein of unknown function (DUF677) (TAIR:AT5G66670.2); Has 42 Bl…
248932_at	AT5G46050	3.51071	8.08779e-06	0.00125498	ATPTR3_PTR3__peptide transporter 3
251400_at	AT3G60420	3.49054	2.51503e-07	0.000220645	Phosphoglycerate mutase family protein
258252_at	AT3G15720	3.45813	4.9121e-07	0.000280113	Pectin lyase-like superfamily protein
262930_at	AT1G65690	3.45008	2.55236e-06	0.00070794	Late embryogenesis abundant (LEA) hydroxyproline-rich glycoprotein family
262788_at	AT1G10690	3.44224	4.20274e-05	0.00313694	unknown protein; BEST Arabidopsis thaliana protein match is: unknown protein (TAIR:AT1G60783.1); Has 59 Blast hits to 59 proteins in 9 species: Archae - 0; Bacteria - 0; Metazoa - 0; Fungi - 0; Plants - 59; Viruses - 0; Other Eukaryotes - 0 (source: NCBI BLink).
257815_at	AT3G25130	3.43842	4.3228e-06	0.000888317	unknown protein; FUNCTIONS IN: molecular_function unknown; INVOLVED IN: biological_process unknown; LOCATED IN: plasma membrane; EXPRESSED IN: 17 plant structures; EXPRESSED DURING: 9 growth stages; Has 3885 Blast hits to 2658 proteins in 280 species: Archae - 12; Bacteria - 208; Metazoa - 970; Fungi - 222; Plants - 148; Viruses - 11; Other Eukaryotes - 2314 (source: NCBI BLink).
249188_at	AT5G42830	3.4043	1.21947e-06	0.000491144	HXXXD-type acyl-transferase family protein
264400_at	AT1G61800	3.40012	3.69345e-05	0.00292526	ATGPT2_GPT2__glucose-6-phosphate/phosphate translocator 2
261763_at	AT1G15520	3.36911	2.73472e-05	0.00246374	ABCG40_ATABCG40_ATPDR12_PDR12__pleiotropic drug resistance 12
256132_at	AT1G13610	3.33442	7.11099e-06	0.00116692	alpha/beta-Hydrolases superfamily protein
248719_at	AT5G47910	3.33017	3.74579e-05	0.00294934	ATRBOHD_RBOHD__respiratory burst oxidase homologue D
261817_at	AT1G08180	3.32225	1.75101e-05	0.0018151	unknown protein; Has 53 Blast hits to 53 proteins in 9 species: Archae - 0; Bacteria - 0; Metazoa - 1; Fungi - 0; Plants - 52; Viruses - 0; Other Eukaryotes - 0 (source: NCBI BLink).
264960_at	AT1G76930	3.31299	0.0012826	0.0309589	ATEXT1_ATEXT4_EXT1_EXT4_ORG5__extensin 4
263852_at	AT2G04450	3.28912	9.10255e-06	0.00129768	ATNUDT6_ATNUDX6_NUDT6_NUDX6__nudix hydrolase homolog 6
248327_at	AT5G52750	3.28908	7.02413e-07	0.000340894	Heavy metal transport/detoxification superfamily protein
247602_at	AT5G60900	3.26642	0.000183541	0.00851037	RLK1__receptor-like protein kinase 1
256874_at	AT3G26320	3.26228	2.17307e-05	0.00206532	CYP71B36__cytochrome P450, family 71, subfamily B, polypeptide 36
256012_at	AT1G19250	3.25545	0.000249363	0.0102857	FMO1__flavin-dependent monooxygenase 1
262177_at	AT1G74710	3.23078	6.13958e-05	0.00408291	ATICS1_EDS16_ICS1_SID2__ADC synthase superfamily protein
267590_at	AT2G39700	3.18007	0.00010468	0.00582379	ATEXP4_ATEXPA4_ATHEXP ALPHA 1.6_EXPA4__expansin A4
248674_at	AT5G48800	3.16821	2.19605e-06	0.000648799	Phototropic-responsive NPH3 family protein
267485_at	AT2G02820	3.16076	6.82757e-07	0.000340216	AtMYB88_MYB88__myb domain protein 88
256647_at	AT3G13610	3.14147	0.000234389	0.00984225	2-oxoglutarate (2OG) and Fe(II)-dependent oxygenase superfamily protein
257206_at	AT3G16530	3.1157	2.04822e-06	0.000639999	Legume lectin family protein
263847_at	AT2G36970	3.10044	2.42938e-07	0.000220645	UDP-Glycosyltransferase superfamily protein
254231_at	AT4G23810	3.09669	0.000174537	0.00819176	ATWRKY53_WRKY53__WRKY family transcription factor
250994_at	AT5G02490	3.07807	4.43811e-06	0.00089587	AtHsp70-2_Hsp70-2__Heat shock protein 70 (Hsp 70) family protein
246682_at	AT5G33290	3.07472	4.89192e-06	0.000941567	XGD1__xylogalacturonan deficient 1
266761_at	AT2G47130	3.0703	5.65416e-06	0.00102358	AtSDR3_SDR3__NAD(P)-binding Rossmann-fold superfamily protein
265260_at	AT2G43000	3.06386	5.06083e-06	0.000952363	anac042_NAC042__NAC domain containing protein 42
253485_at	AT4G31800	3.04421	9.71612e-06	0.00134497	ATWRKY18_WRKY18__WRKY DNA-binding protein 18
260611_at	AT2G43670	3.04176	9.94265e-06	0.00135803	Carbohydrate-binding X8 domain superfamily protein
251292_at	AT3G61920	3.03372	4.97189e-05	0.00356632	unknown protein; FUNCTIONS IN: molecular_function unknown; INVOLVED IN: N-terminal protein myristoylation; LOCATED IN: cellular_component unknown; EXPRESSED IN: shoot, hypocotyl, root, egg cell; BEST Arabidopsis thaliana protein match is: unknown protein (TAIR:AT1G64700.1); Has 77 Blast hits to 77 proteins in 8 species: Archae - 0; Bacteria - 0; Metazoa - 0; Fungi - 0; Plants - 77; Viruses - 0; O…
252993_at	AT4G38540	3.02613	2.98515e-06	0.00071675	FAD/NAD(P)-binding oxidoreductase family protein
255479_at	AT4G02380	2.99892	2.98508e-06	0.00071675	AtLEA5_SAG21__senescence-associated gene 21
253776_at	AT4G28390	2.99458	1.78756e-05	0.00182844	AAC3_ATAAC3__ADP/ATP carrier 3
246098_at	AT5G20400	2.99089	7.29345e-06	0.0011822	2-oxoglutarate (2OG) and Fe(II)-dependent oxygenase superfamily protein
262286_at	AT1G68585	2.98613	1.06953e-06	0.000451778	unknown protein; Has 23 Blast hits to 23 proteins in 6 species: Archae - 0; Bacteria - 0; Metazoa - 0; Fungi - 0; Plants - 23; Viruses - 0; Other Eukaryotes - 0 (source: NCBI BLink).
254274_at	AT4G22770	2.9676	3.81269e-05	0.00296195	AT hook motif DNA-binding family protein
247719_at	AT5G59305	2.96636	0.00111538	0.0281126	unknown protein; FUNCTIONS IN: molecular_function unknown; INVOLVED IN: biological_process unknown; LOCATED IN: endomembrane system; EXPRESSED IN: 8 plant structures; EXPRESSED DURING: F mature embryo stage, petal differentiation and expansion stage, E expanded cotyledon stage, D bilateral stage; Has 30201 Blast hits to 17322 proteins in 780 species: Archae - 12; Bacteria - 1396; Metazoa - 17338;…
248642_at	AT5G49120	2.96135	0.000619766	0.01926	Protein of unknown function (DUF581)
251054_at	AT5G01540	2.92283	0.000210273	0.00936016	LECRKA4.1__lectin receptor kinase a4.1
247604_at	AT5G60950	2.92166	9.04404e-06	0.00129768	COBL5__COBRA-like protein 5 precursor
251689_at	AT3G56500	2.91755	1.34608e-06	0.000508499	serine-rich protein-related
255595_at	AT4G01700	2.90712	8.78268e-06	0.00129443	Chitinase family protein
245038_at	AT2G26560	2.90663	1.96352e-05	0.00188978	PLA IIA_PLA2A_PLP2_PLP2__phospholipase A 2A
246099_at	AT5G20230	2.90339	9.33385e-06	0.00132128	ATBCB_BCB_BCB_SAG14__blue-copper-binding protein
256787_at	AT3G13790	2.89189	1.35439e-05	0.00162598	ATBFRUCT1_ATCWINV1__Glycosyl hydrolases family 32 protein
254377_at	AT4G21650	2.88732	1.04689e-06	0.000450558	Subtilase family protein
259410_at	AT1G13340	2.88536	2.12703e-05	0.00203003	Regulator of Vps4 activity in the MVB pathway protein
258063_at	AT3G14620	2.8803	2.97155e-06	0.00071675	CYP72A8__cytochrome P450, family 72, subfamily A, polypeptide 8
251900_at	AT3G54430	2.87403	7.57268e-05	0.00471948	SRS6__SHI-related sequence 6
258203_at	AT3G13950	2.85314	3.43999e-05	0.00277266	unknown protein; BEST Arabidopsis thaliana protein match is: unknown protein (TAIR:AT4G13266.1); Has 339 Blast hits to 265 proteins in 12 species: Archae - 0; Bacteria - 0; Metazoa - 0; Fungi - 0; Plants - 339; Viruses - 0; Other Eukaryotes - 0 (source: NCBI BLink).
255340_at	AT4G04490	2.8339	0.000257282	0.0105172	CRK36__cysteine-rich RLK (RECEPTOR-like protein kinase) 36
254521_at	AT5G44820	2.82759	0.000362518	0.0132093	Nucleotide-diphospho-sugar transferase family protein
264902_at	AT1G23060	2.81512	1.30011e-05	0.00159438	BEST Arabidopsis thaliana protein match is: TPX2 (targeting protein for Xklp2) protein family (TAIR:AT1G70950.1); Has 449 Blast hits to 419 proteins in 98 species: Archae - 0; Bacteria - 40; Metazoa - 139; Fungi - 21; Plants - 158; Viruses - 3; Other Eukaryotes - 88 (source: NCBI BLink).
249021_at	AT5G44820	2.79361	9.56954e-05	0.0055684	Nucleotide-diphospho-sugar transferase family protein
250108_at	AT5G15150	2.78739	2.67169e-06	0.00070794	ATHB-3_ATHB3_HAT7_HB-3__homeobox 3
245148_at	AT2G45220	2.78348	0.0010328	0.0266496	Plant invertase/pectin methylesterase inhibitor superfamily
256596_at	AT3G28540	2.78198	2.2186e-06	0.000648799	P-loop containing nucleoside triphosphate hydrolases superfamily protein
248333_at	AT5G52390	2.77782	0.000623063	0.0193099	PAR1 protein
259559_at	AT1G21240	2.76163	0.000867132	0.0236877	WAK3__wall associated kinase 3
251886_at	AT3G54260	2.76017	3.46982e-06	0.000768414	TBL36__TRICHOME BIREFRINGENCE-LIKE 36
257540_at	AT3G21520	2.7431	2.39312e-06	0.000679915	AtDMP1_DMP1__DUF679 domain membrane protein 1
250062_at	AT5G17760	2.70839	1.85147e-06	0.000608766	P-loop containing nucleoside triphosphate hydrolases superfamily protein
260783_at	AT1G06160	2.70494	2.8807e-06	0.00071675	ORA59__octadecanoid-responsive Arabidopsis AP2/ERF 59
260396_at	AT1G69720	2.69807	0.000107417	0.00587576	HO3__heme oxygenase 3
265698_at	AT2G32160	2.6917	2.33721e-05	0.0021939	S-adenosyl-L-methionine-dependent methyltransferases superfamily protein
252403_at	AT3G48080	2.67916	1.6664e-05	0.00178857	alpha/beta-Hydrolases superfamily protein
261491_at	AT1G14350	2.67443	6.37189e-06	0.00108265	AtMYB124_FLP_MYB124__Duplicated homeodomain-like superfamily protein
259766_at	AT1G64360	2.66043	0.00190917	0.0405477	unknown protein; Has 6 Blast hits to 6 proteins in 2 species: Archae - 0; Bacteria - 0; Metazoa - 0; Fungi - 0; Plants - 6; Viruses - 0; Other Eukaryotes - 0 (source: NCBI BLink).
266993_at	AT2G39210	2.65338	0.000486115	0.0161637	Major facilitator superfamily protein
250449_at	AT5G10830	2.64846	0.00022241	0.00962651	S-adenosyl-L-methionine-dependent methyltransferases superfamily protein
260225_at	AT1G74590	2.64237	0.000311962	0.0119795	ATGSTU10_GSTU10__glutathione S-transferase TAU 10
246525_at	AT5G15840	2.6422	2.77425e-05	0.00247095	CO_FG__B-box type zinc finger protein with CCT domain
265722_at	AT2G40100	2.64104	1.93519e-05	0.00188978	LHCB4.3__light harvesting complex photosystem II
259142_at	AT3G10200	2.64	1.44376e-05	0.00164678	S-adenosyl-L-methionine-dependent methyltransferases superfamily protein
256243_at	AT3G12500	2.63841	5.55871e-06	0.00101435	ATHCHIB_B-CHI_CHI-B_HCHIB_PR-3_PR3__basic chitinase
264434_at	AT1G10340	2.63806	0.00150343	0.0343276	Ankyrin repeat family protein
248062_at	AT5G55450	2.63487	0.000208518	0.00936016	Bifunctional inhibitor/lipid-transfer protein/seed storage 2S albumin superfamily protein
253055_at	AT4G37630	2.61487	2.95347e-05	0.00257073	CYCD5;1__cyclin d5;1
246133_at	AT5G20960	2.61324	0.00139107	0.032543	AAO1_AO1_AOalpha_AT-AO1_ATAO_AtAO1__aldehyde oxidase 1
251895_at	AT3G54420	2.6003	0.000116449	0.00619021	ATCHITIV_ATEP3_CHIV_EP3__homolog of carrot EP3-3 chitinase
246821_at	AT5G26920	2.59936	0.000295532	0.0116441	CBP60G__Cam-binding protein 60-like G
250942_at	AT5G03350	2.59712	1.75557e-05	0.0018151	Legume lectin family protein
253414_at	AT4G33050	2.58289	1.7427e-06	0.000586045	EDA39__calmodulin-binding family protein
245389_at	AT4G17480	2.58264	0.000211022	0.00936016	alpha/beta-Hydrolases superfamily protein
264866_at	AT1G24140	2.57889	7.61763e-07	0.000354608	Matrixin family protein
248619_at	AT5G49630	2.57819	0.000132639	0.00681416	AAP6__amino acid permease 6
246302_at	AT3G51860	2.57359	0.000107244	0.00587576	ATCAX3_ATHCX1_CAX1-LIKE_CAX3__cation exchanger 3
259479_at	AT1G19020	2.55029	4.83985e-05	0.00350466	unknown protein; BEST Arabidopsis thaliana protein match is: unknown protein (TAIR:AT3G48180.1); Has 88 Blast hits to 88 proteins in 15 species: Archae - 0; Bacteria - 0; Metazoa - 0; Fungi - 0; Plants - 88; Viruses - 0; Other Eukaryotes - 0 (source: NCBI BLink).
265344_at	AT2G22660	2.54361	0.00093986	0.0251277	Protein of unknown function (duplicated DUF1399)
251372_at	AT3G60520	2.53859	1.8859e-05	0.00187986	unknown protein; BEST Arabidopsis thaliana protein match is: unknown protein (TAIR:AT1G02070.1); Has 107 Blast hits to 107 proteins in 14 species: Archae - 0; Bacteria - 0; Metazoa - 0; Fungi - 0; Plants - 107; Viruses - 0; Other Eukaryotes - 0 (source: NCBI BLink).
249379_at	AT5G40460	2.5372	0.000914282	0.0246219	unknown protein; BEST Arabidopsis thaliana protein match is: unknown protein (TAIR:AT3G27630.1); Has 87 Blast hits to 87 proteins in 12 species: Archae - 0; Bacteria - 0; Metazoa - 0; Fungi - 0; Plants - 87; Viruses - 0; Other Eukaryotes - 0 (source: NCBI BLink).
249167_at	AT5G42860	2.53401	0.000119794	0.00631065	unknown protein; FUNCTIONS IN: molecular_function unknown; INVOLVED IN: biological_process unknown; LOCATED IN: plasma membrane; EXPRESSED IN: 19 plant structures; EXPRESSED DURING: 11 growth stages; BEST Arabidopsis thaliana protein match is: unknown protein (TAIR:AT1G45688.1); Has 1807 Blast hits to 1807 proteins in 277 species: Archae - 0; Bacteria - 0; Metazoa - 736; Fungi - 347; Plants - 385…
259272_at	AT3G01290	2.53334	4.73606e-06	0.000934522	AtHIR2_HIR2__SPFH/Band 7/PHB domain-containing membrane-associated protein family
262085_at	AT1G56060	2.53318	7.84206e-05	0.00482149	unknown protein; BEST Arabidopsis thaliana protein match is: unknown protein (TAIR:AT2G32210.1); Has 180 Blast hits to 180 proteins in 22 species: Archae - 0; Bacteria - 0; Metazoa - 0; Fungi - 10; Plants - 170; Viruses - 0; Other Eukaryotes - 0 (source: NCBI BLink).
252908_at	AT4G39670	2.53051	1.44279e-05	0.00164678	Glycolipid transfer protein (GLTP) family protein
256603_at	AT3G28270	2.5294	2.91011e-06	0.00071675	Protein of unknown function (DUF677)
260170_at	AT1G71890	2.52925	1.62055e-05	0.00175511	ATSUC5_SUC5__Major facilitator superfamily protein
249346_at	AT5G40780	2.52656	2.1391e-06	0.00064201	LHT1__lysine histidine transporter 1
266782_at	AT2G29120	2.52092	2.53742e-05	0.00232444	ATGLR2.7_GLR2.7_GLR2.7__glutamate receptor 2.7
252060_at	AT3G52430	2.51366	5.18011e-06	0.00095756	ATPAD4_PAD4__alpha/beta-Hydrolases superfamily protein
248332_at	AT5G52640	2.51237	0.000145462	0.00716627	ATHS83_AtHsp90-1_ATHSP90.1_HSP81-1_HSP81.1_HSP83_HSP90.1__heat shock protein 90.1
255727_at	AT1G25510	2.49481	2.07979e-06	0.000641081	Eukaryotic aspartyl protease family protein
260939_at	AT1G45180	2.48698	7.41035e-05	0.00465647	RING/U-box superfamily protein
265067_at	AT1G03850	2.4809	0.000100826	0.00573525	ATGRXS13_GRXS13__Glutaredoxin family protein
246125_at	AT5G19875	2.47047	0.0017967	0.0388964	unknown protein; FUNCTIONS IN: molecular_function unknown; INVOLVED IN: response to oxidative stress; LOCATED IN: endomembrane system; EXPRESSED IN: 21 plant structures; EXPRESSED DURING: 13 growth stages; BEST Arabidopsis thaliana protein match is: unknown protein (TAIR:AT2G31940.1); Has 30201 Blast hits to 17322 proteins in 780 species: Archae - 12; Bacteria - 1396; Metazoa - 17338; Fungi - 342…
257314_at	AT3G26590	2.46865	0.000357412	0.013107	MATE efflux family protein
256366_at	AT1G66880	2.46582	0.000913973	0.0246219	Protein kinase superfamily protein
261216_at	AT1G33030	2.44226	3.59308e-06	0.000780554	O-methyltransferase family protein
258023_at	AT3G19450	2.43581	0.000136027	0.00688323	ATCAD4_CAD_CAD-C_CAD4__GroES-like zinc-binding alcohol dehydrogenase family protein
262291_at	AT1G70790	2.40122	9.0951e-05	0.00538855	Calcium-dependent lipid-binding (CaLB domain) family protein
264635_at	AT1G65500	2.39302	1.93935e-05	0.00188978	unknown protein; FUNCTIONS IN: molecular_function unknown; INVOLVED IN: biological_process unknown; LOCATED IN: endomembrane system; EXPRESSED IN: 14 plant structures; EXPRESSED DURING: 9 growth stages; BEST Arabidopsis thaliana protein match is: unknown protein (TAIR:AT1G65486.1); Has 23 Blast hits to 23 proteins in 2 species: Archae - 0; Bacteria - 0; Metazoa - 0; Fungi - 0; Plants - 23; Viruse…
250207_at	AT5G13930	2.39246	4.0202e-06	0.000833644	ATCHS_CHS_TT4__Chalcone and stilbene synthase family protein
259507_at	AT1G43910	2.39156	1.99143e-06	0.000630896	P-loop containing nucleoside triphosphate hydrolases superfamily protein
248169_at	AT5G54610	2.38857	0.000299979	0.0117226	ANK__ankyrin
266327_at	AT2G46680	2.38615	3.26396e-05	0.00274249	ATHB-7_ATHB7_HB-7__homeobox 7
263549_at	AT2G21650	2.38254	0.000135444	0.00688323	ATRL2_MEE3_RSM1__Homeodomain-like superfamily protein
266578_at	AT2G23910	2.37493	4.79347e-06	0.000934522	NAD(P)-binding Rossmann-fold superfamily protein
256883_at	AT3G26440	2.36348	9.85818e-06	0.00135461	Protein of unknown function (DUF707)
261785_at	AT1G08230	2.36174	1.99314e-05	0.00191023	ATGAT1_GAT1__Transmembrane amino acid transporter family protein
264000_at	AT2G22500	2.3609	3.13798e-05	0.00267079	ATPUMP5_DIC1_UCP5__uncoupling protein 5
254253_at	AT4G23320	2.35783	7.05206e-06	0.00116563	CRK24__cysteine-rich RLK (RECEPTOR-like protein kinase) 24
263565_at	AT2G15390	2.35267	0.000272362	0.0109184	atfut4_FUT4__fucosyltransferase 4
261692_at	AT1G08450	2.34684	1.69445e-05	0.00178857	AtCRT3_CRT3_EBS2_PSL1__calreticulin 3
258300_at	AT3G23340	2.34642	2.65141e-06	0.00070794	ckl10__casein kinase I-like 10
260046_at	AT1G73805	2.34559	0.00211575	0.0435562	SARD1__Calmodulin binding protein-like
252921_at	AT4G39030	2.3333	8.85284e-05	0.00528551	EDS5_SCORD3_SID1__MATE efflux family protein
260551_at	AT2G43510	2.31882	0.00132224	0.0314825	ATTI1_TI1__trypsin inhibitor protein 1
260068_at	AT1G73805	2.31835	7.46328e-06	0.0011822	SARD1__Calmodulin binding protein-like
261266_at	AT1G26770	2.31505	0.000108201	0.00590449	AT-EXP10_ATEXP10_ATEXPA10_ATHEXP ALPHA 1.1_EXP10_EXPA10__expansin A10
257624_at	AT3G26220	2.31295	3.17095e-06	0.000746703	CYP71B3__cytochrome P450, family 71, subfamily B, polypeptide 3
256062_at	AT1G07090	2.30397	1.27511e-05	0.00157217	LSH6__Protein of unknown function (DUF640)
254571_at	AT4G19370	2.30101	3.2154e-05	0.00271642	Protein of unknown function (DUF1218)
262667_at	AT1G62810	2.29552	0.00105702	0.0270602	Copper amine oxidase family protein
254387_at	AT4G21850	2.28741	0.000211579	0.00936016	ATMSRB9_MSRB9__methionine sulfoxide reductase B9
267300_at	AT2G30140	2.28574	3.36975e-06	0.000768414	UDP-Glycosyltransferase superfamily protein
256337_at	AT1G72060	2.28245	3.73182e-06	0.000788173	serine-type endopeptidase inhibitors
249777_at	AT5G24210	2.28151	1.02365e-05	0.00138985	alpha/beta-Hydrolases superfamily protein
266996_at	AT2G34490	2.27109	3.63309e-06	0.000781801	CYP710A2__cytochrome P450, family 710, subfamily A, polypeptide 2
263783_at	AT2G46400	2.26601	0.000248762	0.0102794	ATWRKY46_WRKY46__WRKY DNA-binding protein 46
260955_at	AT1G06000	2.26273	0.000153671	0.00746002	UDP-Glycosyltransferase superfamily protein
245932_at	AT5G09290	2.25167	0.000530201	0.017277	Inositol monophosphatase family protein
254229_at	AT4G23610	2.25033	5.75075e-05	0.00392739	Late embryogenesis abundant (LEA) hydroxyproline-rich glycoprotein family
255110_at	AT4G08770	2.2471	0.000167261	0.00793184	Prx37__Peroxidase superfamily protein
254252_at	AT4G23310	2.24625	0.000104598	0.00582379	CRK23__cysteine-rich RLK (RECEPTOR-like protein kinase) 23
249580_at	AT5G37740	2.23093	0.000747362	0.0216887	Calcium-dependent lipid-binding (CaLB domain) family protein
263854_at	AT2G04430	2.22118	0.000115741	0.00618282	atnudt5_NUDT5__nudix hydrolase homolog 5
248971_at	AT5G45000	2.21598	0.000205944	0.00928378	Disease resistance protein (TIR-NBS-LRR class) family
253046_at	AT4G37370	2.20552	4.78584e-05	0.00349888	CYP81D8__cytochrome P450, family 81, subfamily D, polypeptide 8
251176_at	AT3G63380	2.20518	0.00136776	0.0321676	ATPase E1-E2 type family protein / haloacid dehalogenase-like hydrolase family protein
247293_at	AT5G64510	2.19692	1.11861e-05	0.00144974	TIN1__unknown protein; FUNCTIONS IN: molecular_function unknown; INVOLVED IN: biological_process unknown; LOCATED IN: endomembrane system; EXPRESSED IN: 17 plant structures; EXPRESSED DURING: 10 growth stages; Has 35333 Blast hits to 34131 proteins in 2444 species: Archae - 798; Bacteria - 22429; Metazoa - 974; Fungi - 991; Plants - 531; Viruses - 0; Other Eukaryotes - 9610 (source: NCBI BLink).
264907_at	AT2G17280	2.19301	2.90225e-06	0.00071675	Phosphoglycerate mutase family protein
251642_at	AT3G57520	2.19167	0.000672615	0.0201079	AtSIP2_RS2_SIP2__seed imbibition 2
247377_at	AT5G63180	2.18945	1.91488e-05	0.00188978	Pectin lyase-like superfamily protein
259489_at	AT1G15790	2.17956	0.000103409	0.00582379	unknown protein; BEST Arabidopsis thaliana protein match is: unknown protein (TAIR:AT1G15780.1); Has 35333 Blast hits to 34131 proteins in 2444 species: Archae - 798; Bacteria - 22429; Metazoa - 974; Fungi - 991; Plants - 531; Viruses - 0; Other Eukaryotes - 9610 (source: NCBI BLink).
246777_at	AT5G27420	2.17951	9.93036e-05	0.00567698	ATL31_CNI1__carbon/nitrogen insensitive 1
260610_at	AT2G43680	2.17687	0.000349605	0.0129037	IQD14__IQ-domain 14
261791_at	AT1G16170	2.17079	9.24846e-05	0.00543704	unknown protein; FUNCTIONS IN: molecular_function unknown; INVOLVED IN: biological_process unknown; LOCATED IN: cellular_component unknown; EXPRESSED IN: 24 plant structures; EXPRESSED DURING: 15 growth stages; BEST Arabidopsis thaliana protein match is: unknown protein (TAIR:AT1G79660.1); Has 55 Blast hits to 55 proteins in 13 species: Archae - 0; Bacteria - 0; Metazoa - 0; Fungi - 0; Plants - 5…
262731_at	AT1G16420	2.17032	7.56258e-05	0.00471948	ATMC8_AtMCP2e_MC8_MCP2e__metacaspase 8
258201_at	AT3G13910	2.16836	0.00027568	0.011032	Protein of unknown function (DUF3511)
262118_at	AT1G02850	2.16803	0.000136095	0.00688323	BGLU11__beta glucosidase 11
245861_at	AT5G28300	2.16338	0.00041515	0.0144383	Duplicated homeodomain-like superfamily protein
257185_at	AT3G13100	2.16227	0.00121194	0.0298534	ABCC7_ATMRP7_MRP7_MRP7__multidrug resistance-associated protein 7
260239_at	AT1G74360	2.14526	0.00018778	0.00865307	Leucine-rich repeat protein kinase family protein
264580_at	AT1G05340	2.14234	0.000344375	0.0128298	unknown protein; FUNCTIONS IN: molecular_function unknown; INVOLVED IN: biological_process unknown; LOCATED IN: chloroplast; EXPRESSED IN: 14 plant structures; EXPRESSED DURING: 7 growth stages; BEST Arabidopsis thaliana protein match is: unknown protein (TAIR:AT2G32210.1); Has 189 Blast hits to 189 proteins in 27 species: Archae - 0; Bacteria - 0; Metazoa - 0; Fungi - 21; Plants - 168; Viruses -…
250603_at	AT5G07820	2.13277	3.69143e-06	0.000786931	Plant calmodulin-binding protein-related
257925_at	AT3G23170	2.12663	0.000270646	0.010895	unknown protein; BEST Arabidopsis thaliana protein match is: unknown protein (TAIR:AT4G14450.1); Has 74 Blast hits to 74 proteins in 6 species: Archae - 0; Bacteria - 0; Metazoa - 0; Fungi - 0; Plants - 74; Viruses - 0; Other Eukaryotes - 0 (source: NCBI BLink).
263584_at	AT2G17040	2.12043	0.000172067	0.00809249	anac036_NAC036__NAC domain containing protein 36
254424_at	AT4G21510	2.11806	0.000269964	0.010895	F-box family protein
260117_at	AT1G33950	2.11723	0.000428587	0.0148122	Avirulence induced gene (AIG1) family protein
258919_at	AT3G10525	2.11695	0.000727735	0.0212543	LGO_SMR1__LOSS OF GIANT CELLS FROM ORGANS
262888_at	AT1G14790	2.11483	0.000672229	0.0201079	ATRDRP1_RDR1__RNA-dependent RNA polymerase 1
265189_at	AT1G23840	2.10131	3.95456e-05	0.00300679	unknown protein; LOCATED IN: endomembrane system; EXPRESSED IN: 18 plant structures; EXPRESSED DURING: 12 growth stages; BEST Arabidopsis thaliana protein match is: unknown protein (TAIR:AT1G23850.1); Has 53 Blast hits to 48 proteins in 5 species: Archae - 0; Bacteria - 0; Metazoa - 0; Fungi - 0; Plants - 53; Viruses - 0; Other Eukaryotes - 0 (source: NCBI BLink).
250789_at	AT5G05630	2.09935	2.3136e-05	0.00218071	Amino acid permease family protein
245052_at	AT2G26440	2.09823	3.29919e-05	0.0027432	Plant invertase/pectin methylesterase inhibitor superfamily
259428_at	AT1G01560	2.09585	1.03309e-05	0.0013919	ATMPK11_MPK11__MAP kinase 11
252136_at	AT3G50770	2.09244	1.24908e-05	0.00155691	CML41__calmodulin-like 41
258787_at	AT3G11840	2.0891	3.42093e-05	0.00276707	PUB24__plant U-box 24
253156_at	AT4G35730	2.08485	9.68204e-05	0.00560526	Regulator of Vps4 activity in the MVB pathway protein
248236_at	AT5G53870	2.08218	0.000407011	0.0141958	AtENODL1_ENODL1__early nodulin-like protein 1
251422_at	AT3G60540	2.08066	1.69424e-05	0.00178857	Preprotein translocase Sec, Sec61-beta subunit protein
252346_at	AT3G48650	2.0797	0.000551545	0.0177444
254819_at	AT4G12500	2.07914	0.000769386	0.0220197	Bifunctional inhibitor/lipid-transfer protein/seed storage 2S albumin superfamily protein
245401_at	AT4G17670	2.07697	9.99446e-05	0.00569934	Protein of unknown function (DUF581)
258017_at	AT3G19370	2.07209	0.000346962	0.0128331	Plant protein of unknown function (DUF869)
266464_at	AT2G47800	2.07183	1.87491e-05	0.00187986	ABCC4_ATMRP4_EST3_MRP4__multidrug resistance-associated protein 4
261027_at	AT1G01340	2.07175	0.00050065	0.0165505	ACBK1_ATCNGC10_CNGC10__cyclic nucleotide gated channel 10
261187_at	AT1G32860	2.06597	0.00114868	0.0287295	Glycosyl hydrolase superfamily protein
267246_at	AT2G30250	2.05828	0.000323308	0.0122694	ATWRKY25_WRKY25__WRKY DNA-binding protein 25
250517_at	AT5G08260	2.05558	0.000407018	0.0141958	scpl35__serine carboxypeptidase-like 35
254490_at	AT4G20320	2.0554	0.00189768	0.0403706	CTP synthase family protein
254660_at	AT4G18250	2.05043	0.000232096	0.00984225	receptor serine/threonine kinase, putative
247949_at	AT5G57220	2.04957	0.00169883	0.0372241	CYP81F2__cytochrome P450, family 81, subfamily F, polypeptide 2
259211_at	AT3G09020	2.04877	3.53122e-05	0.00280652	alpha 1,4-glycosyltransferase family protein
256489_at	AT1G31550	2.04477	1.88728e-05	0.00187986	GDSL-like Lipase/Acylhydrolase superfamily protein
255676_at	AT4G00490	2.0371	3.02309e-05	0.00259236	BAM2_BMY9__beta-amylase 2
247435_at	AT5G62480	2.0318	0.000488746	0.0162137	ATGSTU9_GST14_GST14B_GSTU9__glutathione S-transferase tau 9
250916_at	AT5G03630	2.03035	0.000196283	0.00899039	ATMDAR2__Pyridine nucleotide-disulphide oxidoreductase family protein
260774_at	AT1G78290	2.02725	1.76909e-05	0.0018177	SNRK2-8_SNRK2.8_SRK2C__Protein kinase superfamily protein
249918_at	AT5G19240	2.0187	0.000232484	0.00984225	Glycoprotein membrane precursor GPI-anchored
246524_at	AT5G15860	2.01046	0.00034571	0.0128331	ATPCME_ICME_PCME__prenylcysteine methylesterase
263536_at	AT2G25000	2.00967	1.34294e-05	0.00162076	ATWRKY60_WRKY60__WRKY DNA-binding protein 60
261576_at	AT1G01070	2.00838	0.000241272	0.0100244	nodulin MtN21 /EamA-like transporter family protein
248404_at	AT5G51460	2.00003	1.51901e-05	0.00169017	ATTPPA__Haloacid dehalogenase-like hydrolase (HAD) superfamily protein
266821_at	AT2G44840	1.99712	0.000687513	0.0203481	ATERF13_EREBP_ERF13__ethylene-responsive element binding factor 13
248060_at	AT5G55560	1.99533	6.36324e-05	0.00420712	Protein kinase superfamily protein
261221_at	AT1G19960	1.99342	9.86172e-05	0.00565323	BEST Arabidopsis thaliana protein match is: transmembrane receptors (TAIR:AT2G32140.1); Has 41 Blast hits to 41 proteins in 17 species: Archae - 0; Bacteria - 2; Metazoa - 23; Fungi - 0; Plants - 11; Viruses - 0; Other Eukaryotes - 5 (source: NCBI BLink).
267084_at	AT2G41180	1.9908	0.00078366	0.022289	SIB2__VQ motif-containing protein
253506_at	AT4G31980	1.99062	0.000105556	0.00584321	unknown protein; CONTAINS InterPro DOMAIN/s: Protein of unknown function DUF247, plant (InterPro:IPR004158), Protein of unknown function DUF862, eukaryotic (InterPro:IPR008580); BEST Arabidopsis thaliana protein match is: Plant protein of unknown function (DUF247) (TAIR:AT5G11290.1); Has 1967 Blast hits to 1844 proteins in 183 species: Archae - 0; Bacteria - 6; Metazoa - 223; Fungi - 83; Plants -…
248083_at	248083_AT	1.98445	0.000722464	0.0211275
254418_at	AT4G21480	1.9777	0.000329358	0.0123971	STP12__sugar transporter protein 12
267028_at	AT2G38470	1.97015	0.000235161	0.00984225	ATWRKY33_WRKY33__WRKY DNA-binding protein 33
259040_at	AT3G09270	1.9691	0.000577843	0.018355	ATGSTU8_GSTU8__glutathione S-transferase TAU 8
257101_at	AT3G25020	1.96874	0.000149841	0.0073345	AtRLP42_RLP42__receptor like protein 42
248889_at	AT5G46230	1.96454	0.00136793	0.0321676	Protein of unknown function, DUF538
262050_at	AT1G80130	1.96419	0.00157868	0.035539	Tetratricopeptide repeat (TPR)-like superfamily protein
252068_at	AT3G51440	1.96292	3.27905e-05	0.00274249	Calcium-dependent phosphotriesterase superfamily protein
259251_at	AT3G07600	1.95615	0.000547395	0.017717	Heavy metal transport/detoxification superfamily protein
255064_at	AT4G08950	1.95067	1.18232e-05	0.00150443	EXO__Phosphate-responsive 1 family protein
251884_at	AT3G54150	1.94996	7.44051e-05	0.00466259	S-adenosyl-L-methionine-dependent methyltransferases superfamily protein
261005_at	AT1G26420	1.94505	6.13192e-05	0.00408291	FAD-binding Berberine family protein
255319_at	AT4G04220	1.942	0.00185632	0.0396468	AtRLP46_RLP46__receptor like protein 46
267610_at	AT2G26650	1.94191	0.000437964	0.015026	AKT1_ATAKT1_KT1__K+ transporter 1
252924_at	AT4G39070	1.94043	0.000687787	0.0203481	B-box zinc finger family protein
257625_at	AT3G26230	1.93914	0.000106054	0.00584321	CYP71B24__cytochrome P450, family 71, subfamily B, polypeptide 24
256756_at	AT3G25610	1.93246	0.0025067	0.048333	ATPase E1-E2 type family protein / haloacid dehalogenase-like hydrolase family protein
261242_at	AT1G32960	1.93137	0.000215954	0.00941857	ATSBT3.3_SBT3.3__Subtilase family protein
252053_at	AT3G52400	1.9271	1.32122e-05	0.00161161	ATSYP122_SYP122__syntaxin of plants 122
267288_at	AT2G23680	1.92672	0.000149025	0.00732599	Cold acclimation protein WCOR413 family
260735_at	AT1G17610	1.92597	3.85227e-05	0.00297527	Disease resistance protein (TIR-NBS class)
251673_at	AT3G57240	1.92084	5.97121e-05	0.0040178	BG3__beta-1,3-glucanase 3
264232_at	AT1G67470	1.92053	3.86544e-05	0.00297527	Protein kinase superfamily protein
246498_at	AT5G16230	1.91955	0.000382	0.0135723	Plant stearoyl-acyl-carrier-protein desaturase family protein
247848_at	AT5G58120	1.91631	0.00253296	0.0485927	Disease resistance protein (TIR-NBS-LRR class) family
255243_at	AT4G05590	1.91452	0.000352304	0.0129823	CONTAINS InterPro DOMAIN/s: Uncharacterised protein family UPF0041 (InterPro:IPR005336); BEST Arabidopsis thaliana protein match is: Uncharacterised protein family (UPF0041) (TAIR:AT4G22310.1); Has 35333 Blast hits to 34131 proteins in 2444 species: Archae - 798; Bacteria - 22429; Metazoa - 974; Fungi - 991; Plants - 531; Viruses - 0; Other Eukaryotes - 9610 (source: NCBI BLink).
258000_at	AT3G28940	1.913	5.35037e-05	0.00374362	AIG2-like (avirulence induced gene) family protein
260919_at	260919_AT	1.91132	0.000189204	0.0087011
251336_at	AT3G61190	1.91062	9.29391e-05	0.00544972	BAP1__BON association protein 1
252365_at	AT3G48350	1.90543	0.00132466	0.0315073	CEP3__Cysteine proteinases superfamily protein
266167_at	AT2G38860	1.89871	1.47666e-05	0.00165925	YLS5__Class I glutamine amidotransferase-like superfamily protein
252238_at	AT3G49960	1.8981	0.00107672	0.0274925	Peroxidase superfamily protein
257535_at	AT3G09490	1.89677	0.00012895	0.00668487	Tetratricopeptide repeat (TPR)-like superfamily protein
262797_at	AT1G20840	1.88881	5.1523e-05	0.00366119	AtTMT1_TMT1__tonoplast monosaccharide transporter1
265713_at	AT2G03530	1.88253	1.81664e-05	0.00184167	ATUPS2_UPS2__ureide permease 2
249860_at	AT5G22860	1.88213	0.000461723	0.0156028	Serine carboxypeptidase S28 family protein
260327_at	AT1G63840	1.8803	0.000136078	0.00688323	RING/U-box superfamily protein
250533_at	AT5G08640	1.87761	0.000945765	0.0251811	ATFLS1_FLS_FLS1__flavonol synthase 1
259757_at	AT1G77510	1.87708	0.00139215	0.032543	ATPDI6_ATPDIL1-2_PDI6_PDIL1-2__PDI-like 1-2
245840_at	AT1G58420	1.87635	0.000213384	0.00936016	Uncharacterised conserved protein UCP031279
254093_at	AT4G25110	1.87503	0.000145124	0.00716509	AtMC2_AtMCP1c_MC2_MCP1c__metacaspase 2
247814_at	AT5G58310	1.87289	0.00126902	0.0307613	ATMES18_MES18__methyl esterase 18
253987_at	AT4G26270	1.86714	0.000102763	0.00582379	PFK3__phosphofructokinase 3
246943_at	AT5G25440	1.86466	2.74349e-05	0.00246374	Protein kinase superfamily protein
251563_at	AT3G57880	1.86199	1.69674e-05	0.00178857	Calcium-dependent lipid-binding (CaLB domain) plant phosphoribosyltransferase family protein
260904_at	AT1G02450	1.85423	0.00114107	0.0286319	NIMIN-1_NIMIN1__NIM1-interacting 1
265460_at	AT2G46600	1.84558	7.2608e-05	0.00459499	Calcium-binding EF-hand family protein
255877_at	AT2G40460	1.84518	5.45516e-05	0.00378213	Major facilitator superfamily protein
259065_at	AT3G07520	1.84432	0.000647767	0.0197008	ATGLR1.4_GLR1.4__glutamate receptor 1.4
249377_at	AT5G40690	1.84286	0.000610726	0.019057	CONTAINS InterPro DOMAIN/s: EF-Hand 1, calcium-binding site (InterPro:IPR018247); BEST Arabidopsis thaliana protein match is: unknown protein (TAIR:AT2G41730.1); Has 1807 Blast hits to 1807 proteins in 277 species: Archae - 0; Bacteria - 0; Metazoa - 736; Fungi - 347; Plants - 385; Viruses - 0; Other Eukaryotes - 339 (source: NCBI BLink).
253048_at	AT4G37560	1.83822	0.000198203	0.00904201	Acetamidase/Formamidase family protein
262936_at	AT1G79400	1.83711	0.00144256	0.0334059	ATCHX2_CHX2__cation/H+ exchanger 2
248551_at	AT5G50200	1.83364	0.000353424	0.0130026	ATNRT3.1_NRT3.1_WR3__nitrate transmembrane transporters
252117_at	AT3G51430	1.83202	0.000759802	0.0218827	SSL5_YLS2__Calcium-dependent phosphotriesterase superfamily protein
250090_at	AT5G17330	1.83123	0.000270156	0.010895	GAD_GAD1__glutamate decarboxylase
259852_at	AT1G72280	1.82933	0.000722362	0.0211275	AERO1_ERO1__endoplasmic reticulum oxidoreductins 1
259443_at	AT1G02360	1.8263	9.15595e-05	0.00541055	Chitinase family protein
248596_at	AT5G49330	1.82131	0.000377928	0.0135118	ATMYB111_MYB111_PFG3__myb domain protein 111
245543_at	AT4G15260	1.82088	0.000785792	0.0223212	UDP-Glycosyltransferase superfamily protein
257610_at	AT3G13810	1.8197	5.71115e-05	0.00391205	AtIDD11_IDD11__indeterminate(ID)-domain 11
267154_at	AT2G30870	1.81391	3.41011e-05	0.00276707	ATGSTF10_ATGSTF4_ERD13_GSTF10__glutathione S-transferase PHI 10
250794_at	AT5G05270	1.81385	0.00144859	0.0334627	Chalcone-flavanone isomerase family protein
256989_at	AT3G28580	1.81274	4.59263e-05	0.00340123	P-loop containing nucleoside triphosphate hydrolases superfamily protein
250907_at	AT5G03670	1.81057	0.000635441	0.0194817	unknown protein; BEST Arabidopsis thaliana protein match is: unknown protein (TAIR:AT2G36420.1); Has 700 Blast hits to 624 proteins in 104 species: Archae - 0; Bacteria - 18; Metazoa - 333; Fungi - 60; Plants - 73; Viruses - 24; Other Eukaryotes - 192 (source: NCBI BLink).
256526_at	AT1G66090	1.81042	0.000704346	0.0207305	Disease resistance protein (TIR-NBS class)
267083_at	AT2G41100	1.80986	0.000144383	0.00714398	ATCAL4_TCH3__Calcium-binding EF hand family protein
252572_at	AT3G45290	1.80945	0.000854291	0.0236198	ATMLO3_MLO3__Seven transmembrane MLO family protein
250696_at	AT5G06790	1.80926	0.00219357	0.0441502	unknown protein; FUNCTIONS IN: molecular_function unknown; INVOLVED IN: biological_process unknown; LOCATED IN: chloroplast; EXPRESSED IN: 9 plant structures; EXPRESSED DURING: LP.04 four leaves visible, LP.02 two leaves visible, petal differentiation and expansion stage, D bilateral stage; BEST Arabidopsis thaliana protein match is: unknown protein (TAIR:AT3G57950.1); Has 1807 Blast hits to 1807…
252309_at	AT3G49340	1.80692	0.000426044	0.0147691	Cysteine proteinases superfamily protein
251770_at	AT3G55970	1.80503	0.00146194	0.0336706	ATJRG21_JRG21__jasmonate-regulated gene 21
256183_at	AT1G51660	1.79713	0.000547589	0.017717	ATMEK4_ATMKK4_MKK4__mitogen-activated protein kinase kinase 4
261023_at	AT1G12200	1.79573	8.87483e-05	0.00528551	FMO__Flavin-binding monooxygenase family protein
250339_at	AT5G11670	1.79566	0.00254561	0.0487577	ATNADP-ME2_NADP-ME2__NADP-malic enzyme 2
264809_at	AT1G08830	1.79408	1.70081e-05	0.00178857	CSD1__copper/zinc superoxide dismutase 1
263800_at	AT2G24600	1.79219	0.000890511	0.0241529	Ankyrin repeat family protein
267380_at	AT2G26170	1.79213	0.000141271	0.0070435	CYP711A1_MAX1__cytochrome P450, family 711, subfamily A, polypeptide 1
249988_at	AT5G18310	1.78796	0.00011573	0.00618282	unknown protein; FUNCTIONS IN: molecular_function unknown; INVOLVED IN: biological_process unknown; LOCATED IN: plasma membrane; EXPRESSED IN: 22 plant structures; EXPRESSED DURING: 13 growth stages; BEST Arabidopsis thaliana protein match is: unknown protein (TAIR:AT5G48500.1); Has 30201 Blast hits to 17322 proteins in 780 species: Archae - 12; Bacteria - 1396; Metazoa - 17338; Fungi - 3422; Pla…
249237_at	AT5G42050	1.783	0.000449886	0.0153398	DCD (Development and Cell Death) domain protein
253374_at	AT4G33140	1.78266	0.00157515	0.0355382	Haloacid dehalogenase-like hydrolase (HAD) superfamily protein
258140_at	AT3G24503	1.7794	5.08959e-05	0.0036393	ALDH1A_ALDH2C4_REF1__aldehyde dehydrogenase 2C4
251916_at	AT3G53960	1.77784	0.00130005	0.031182	Major facilitator superfamily protein
254040_at	AT4G25900	1.77127	0.000133747	0.00685174	Galactose mutarotase-like superfamily protein
267412_at	AT2G34940	1.76956	0.000646005	0.0196997	BP80-3;2_VSR3;2_VSR5__VACUOLAR SORTING RECEPTOR 5
246390_at	AT1G77330	1.76915	0.000719817	0.0211041	2-oxoglutarate (2OG) and Fe(II)-dependent oxygenase superfamily protein
255753_at	AT1G18570	1.7668	0.000362492	0.0132093	AtMYB51_BW51A_BW51B_HIG1_MYB51__myb domain protein 51
258037_at	AT3G21230	1.76304	0.00037241	0.01342	4CL5__4-coumarate:CoA ligase 5
252383_at	AT3G47780	1.76216	0.000373301	0.01342	ABCA7_ATATH6_ATH6__ABC2 homolog 6
254784_at	AT4G12720	1.76081	0.000497227	0.0164612	AtNUDT7_GFG1_NUDT7__MutT/nudix family protein
262281_at	AT1G68570	1.75876	0.000380546	0.0135629	Major facilitator superfamily protein
249889_at	AT5G22540	1.75793	0.000169008	0.0079981	Plant protein of unknown function (DUF247)
261443_at	AT1G28480	1.75756	0.000198895	0.0090555	GRX480_roxy19__Thioredoxin superfamily protein
263403_at	AT2G04040	1.75448	0.000415235	0.0144383	ATDTX1_DTX1_TX1__MATE efflux family protein
252123_at	AT3G51240	1.75187	9.51887e-05	0.00556732	F3'H_F3H_TT6__flavanone 3-hydroxylase
253708_at	AT4G29210	1.75172	0.0021352	0.0436806	GGT3_GGT4__gamma-glutamyl transpeptidase 4
248577_at	AT5G49870	1.74887	0.000860573	0.0236217	Mannose-binding lectin superfamily protein
258614_at	AT3G02770	1.7474	9.54658e-05	0.0055684	Ribonuclease E inhibitor RraA/Dimethylmenaquinone methyltransferase
247740_at	AT5G58940	1.74472	0.00182883	0.039384	CRCK1__calmodulin-binding receptor-like cytoplasmic kinase 1
258167_at	AT3G21560	1.74424	5.26606e-05	0.00369596	UGT84A2__UDP-Glycosyltransferase superfamily protein
251107_at	AT5G01610	1.73989	8.49319e-05	0.00512512	Protein of unknown function, DUF538
259213_at	AT3G09010	1.73962	0.000637406	0.0195158	Protein kinase superfamily protein
260601_at	AT1G55910	1.73741	3.76263e-05	0.00294934	ZIP11__zinc transporter 11 precursor
264524_at	AT1G10070	1.7369	0.000109063	0.00592315	ATBCAT-2_BCAT-2__branched-chain amino acid transaminase 2
264968_at	AT1G67360	1.73655	0.00034713	0.0128331	Rubber elongation factor protein (REF)
251982_at	AT3G53190	1.73515	5.87575e-05	0.00397703	Pectin lyase-like superfamily protein
255794_at	AT2G33480	1.73218	3.3662e-05	0.00275208	ANAC041_NAC041__NAC domain containing protein 41
261161_at	AT1G34420	1.73209	0.0024884	0.0480612	leucine-rich repeat transmembrane protein kinase family protein
245738_at	AT1G44130	1.73206	0.000572588	0.0182341	Eukaryotic aspartyl protease family protein
249096_at	AT5G43910	1.72925	0.000211177	0.00936016	pfkB-like carbohydrate kinase family protein
248309_at	AT5G52540	1.72828	0.000212554	0.00936016	Protein of unknown function (DUF819)
262913_at	AT1G59960	1.72668	0.00082419	0.0230107	NAD(P)-linked oxidoreductase superfamily protein
264056_at	AT2G28510	1.7208	0.000439574	0.0150325	Dof-type zinc finger DNA-binding family protein
252168_at	AT3G50440	1.71876	0.000316011	0.0121146	ATMES10_MES10__methyl esterase 10
253036_at	AT4G38340	1.71403	0.000323801	0.0122694	Plant regulator RWP-RK family protein
255604_at	AT4G01080	1.71137	0.000799846	0.022564	TBL26__TRICHOME BIREFRINGENCE-LIKE 26
247655_at	AT5G59820	1.70668	0.000641336	0.0196097	RHL41_ZAT12__C2H2-type zinc finger family protein
249783_at	AT5G24270	1.705	0.000105389	0.00584321	ATSOS3_CBL4_SOS3__Calcium-binding EF-hand family protein
251840_at	AT3G54960	1.70456	0.000835788	0.0232492	ATPDI1_ATPDIL1-3_PDI1_PDIL1-3__PDI-like 1-3
262162_at	AT1G78020	1.7036	0.00136072	0.0320641	Protein of unknown function (DUF581)
261500_at	AT1G28400	1.70352	0.000343495	0.0128234	unknown protein; FUNCTIONS IN: molecular_function unknown; INVOLVED IN: biological_process unknown; LOCATED IN: endomembrane system; EXPRESSED IN: 22 plant structures; EXPRESSED DURING: 13 growth stages; BEST Arabidopsis thaliana protein match is: unknown protein (TAIR:AT2G33850.1); Has 45374 Blast hits to 18870 proteins in 668 species: Archae - 72; Bacteria - 1460; Metazoa - 1191; Fungi - 1038; …
263401_at	AT2G04070	1.70307	6.35525e-05	0.00420712	MATE efflux family protein
257382_at	AT2G40750	1.70097	0.000166697	0.00792533	ATWRKY54_WRKY54__WRKY DNA-binding protein 54
264645_at	AT1G08940	1.70056	0.000467239	0.0157194	Phosphoglycerate mutase family protein
261526_at	AT1G14370	1.6994	0.000374757	0.0134406	APK2A_Kin1_PBL2__protein kinase 2A
246831_at	AT5G26340	1.69807	0.000460859	0.0155967	ATSTP13_MSS1_STP13__Major facilitator superfamily protein
247048_at	AT5G66560	1.69235	0.000159773	0.00770489	Phototropic-responsive NPH3 family protein
248092_at	AT5G55170	1.69165	0.000250445	0.0103038	ATSUMO3_SUM3_SUMO 3_SUMO3__small ubiquitin-like modifier 3
249486_at	AT5G39030	1.691	0.000227777	0.00972959	Protein kinase superfamily protein
260211_at	AT1G74440	1.69012	0.000542505	0.0176025	Protein of unknown function (DUF962)
264071_at	AT2G27920	1.68938	6.59654e-05	0.00431138	SCPL51__serine carboxypeptidase-like 51
256766_at	AT3G22231	1.68917	0.000299179	0.0117226	PCC1__pathogen and circadian controlled 1
251811_at	AT3G54990	1.68905	0.00129107	0.0310777	SMZ__Integrase-type DNA-binding superfamily protein
254853_at	AT4G12080	1.68889	0.000871367	0.023775	AHL1_ATAHL1__AT-hook motif nuclear-localized protein 1
246620_at	AT5G36220	1.68828	0.000472998	0.0158663	CYP81D1_CYP91A1__cytochrome p450 81d1
248794_at	AT5G47220	1.68798	0.0019136	0.0405662	ATERF-2_ATERF2_ERF2__ethylene responsive element binding factor 2
267461_at	AT2G33830	1.68553	0.000919485	0.0247329	Dormancy/auxin associated family protein
256969_at	AT3G21080	1.68478	0.00118328	0.0292423	ABC transporter-related
266320_at	AT2G46640	1.68386	0.000114141	0.00612603	unknown protein; FUNCTIONS IN: molecular_function unknown; INVOLVED IN: biological_process unknown; LOCATED IN: cellular_component unknown; EXPRESSED IN: 20 plant structures; EXPRESSED DURING: 11 growth stages.
265597_at	AT2G20142	1.68335	7.27136e-05	0.00459499	Toll-Interleukin-Resistance (TIR) domain family protein
255923_at	AT1G22180	1.68118	0.000163597	0.00783962	Sec14p-like phosphatidylinositol transfer family protein
255517_at	AT4G02290	1.67953	0.00114226	0.0286319	AtGH9B13_GH9B13__glycosyl hydrolase 9B13
248819_at	AT5G47050	1.67709	0.00116253	0.0289807	SBP (S-ribonuclease binding protein) family protein
252587_at	AT3G45620	1.67429	0.000153106	0.00746002	Transducin/WD40 repeat-like superfamily protein
252073_at	AT3G51750	1.66824	0.00026344	0.0107114	unknown protein; FUNCTIONS IN: molecular_function unknown; INVOLVED IN: biological_process unknown; LOCATED IN: cellular_component unknown; EXPRESSED IN: 12 plant structures; EXPRESSED DURING: 9 growth stages.
258647_at	AT3G07870	1.66761	0.000334798	0.0125398	F-box and associated interaction domains-containing protein
253880_at	AT4G27590	1.66519	0.000305917	0.0118503	Heavy metal transport/detoxification superfamily protein
261084_at	AT1G07440	1.66403	0.000748861	0.0217046	NAD(P)-binding Rossmann-fold superfamily protein
262542_at	AT1G34180	1.66388	0.00216768	0.043873	anac016_NAC016__NAC domain containing protein 16
248335_at	AT5G52450	1.66373	9.74373e-05	0.0056267	MATE efflux family protein
250398_at	AT5G11000	1.662	7.69119e-05	0.00475437	Plant protein of unknown function (DUF868)
253992_at	AT4G26060	1.65869	0.000479107	0.0160241	Ribosomal protein L18ae family
263073_at	AT2G17500	1.6579	0.000884994	0.0240604	Auxin efflux carrier family protein
250160_at	AT5G15210	1.65721	0.00173108	0.0377856	ATHB30_HB30_ZFHD3_ZHD8__homeobox protein 30
249770_at	AT5G24110	1.65322	0.0003591	0.0131329	ATWRKY30_WRKY30__WRKY DNA-binding protein 30
265479_at	AT2G15760	1.65271	8.95795e-05	0.00532112	Protein of unknown function (DUF1645)
262232_at	AT1G68600	1.65219	0.000212999	0.00936016	Aluminium activated malate transporter family protein
247671_at	AT5G60210	1.65175	0.00158893	0.0356428	RIP5__ROP interactive partner 5
262237_at	AT1G48320	1.64981	0.000171188	0.00806775	Thioesterase superfamily protein
265132_at	AT1G23830	1.64967	6.10591e-05	0.00408291	unknown protein; FUNCTIONS IN: molecular_function unknown; INVOLVED IN: biological_process unknown; LOCATED IN: endomembrane system; EXPRESSED IN: 12 plant structures; EXPRESSED DURING: 9 growth stages; BEST Arabidopsis thaliana protein match is: unknown protein (TAIR:AT1G23840.1); Has 57 Blast hits to 52 proteins in 7 species: Archae - 0; Bacteria - 0; Metazoa - 0; Fungi - 0; Plants - 57; Viruse…
251370_at	AT3G60450	1.6495	0.000646954	0.0197008	Phosphoglycerate mutase family protein
262533_at	AT1G17090	1.64642	0.00108359	0.0275856	unknown protein; INVOLVED IN: biological_process unknown; LOCATED IN: endomembrane system; EXPRESSED IN: 17 plant structures; EXPRESSED DURING: 7 growth stages; Has 5 Blast hits to 5 proteins in 2 species: Archae - 0; Bacteria - 0; Metazoa - 0; Fungi - 0; Plants - 5; Viruses - 0; Other Eukaryotes - 0 (source: NCBI BLink).
260254_at	AT1G74210	1.64488	0.000202865	0.00918123	AtGDPD5_GDPD5__PLC-like phosphodiesterases superfamily protein
262671_at	AT1G76040	1.64469	0.000381612	0.0135723	CPK29__calcium-dependent protein kinase 29
252421_at	AT3G47540	1.64329	0.000532434	0.017325	Chitinase family protein
246055_at	AT5G08380	1.6388	0.00141128	0.0328504	AGAL1_AtAGAL1__alpha-galactosidase 1
246236_at	AT4G36470	1.63569	0.00088276	0.0240284	S-adenosyl-L-methionine-dependent methyltransferases superfamily protein
250279_at	AT5G13200	1.63541	0.000218229	0.00948152	GRAM domain family protein
256793_at	AT3G22160	1.63462	0.00184998	0.0395854	VQ motif-containing protein
249728_at	AT5G24390	1.63364	0.00172825	0.03776	Ypt/Rab-GAP domain of gyp1p superfamily protein
266247_at	AT2G27660	1.63223	0.00101044	0.0262436	Cysteine/Histidine-rich C1 domain family protein
257363_at	257363_AT	1.63081	0.00188365	0.0401928
246247_at	AT4G36640	1.63025	0.000941962	0.02513	Sec14p-like phosphatidylinositol transfer family protein
252081_at	AT3G51910	1.62536	0.00209828	0.0433693	AT-HSFA7A_HSFA7A__heat shock transcription factor A7A
256984_at	AT3G13480	1.62346	5.59235e-05	0.00385382	unknown protein; FUNCTIONS IN: molecular_function unknown; INVOLVED IN: biological_process unknown; LOCATED IN: endomembrane system; EXPRESSED IN: 23 plant structures; EXPRESSED DURING: 13 growth stages; BEST Arabidopsis thaliana protein match is: unknown protein (TAIR:AT1G55475.1); Has 30201 Blast hits to 17322 proteins in 780 species: Archae - 12; Bacteria - 1396; Metazoa - 17338; Fungi - 3422;…
247685_at	AT5G59680	1.62283	0.00214342	0.0436921	Leucine-rich repeat protein kinase family protein
247780_at	AT5G58770	1.62259	0.000132606	0.00681416	Undecaprenyl pyrophosphate synthetase family protein
257477_at	AT1G10660	1.62242	0.000223591	0.00964106	unknown protein; LOCATED IN: endomembrane system; EXPRESSED IN: 24 plant structures; EXPRESSED DURING: 15 growth stages; BEST Arabidopsis thaliana protein match is: unknown protein (TAIR:AT5G62960.1); Has 155 Blast hits to 154 proteins in 22 species: Archae - 0; Bacteria - 0; Metazoa - 10; Fungi - 4; Plants - 139; Viruses - 0; Other Eukaryotes - 2 (source: NCBI BLink).
254759_at	AT4G13180	1.61959	0.00252239	0.0484308	NAD(P)-binding Rossmann-fold superfamily protein
254931_at	AT4G11460	1.61727	0.000180148	0.00842045	CRK30__cysteine-rich RLK (RECEPTOR-like protein kinase) 30
256382_at	AT1G66860	1.61727	7.63673e-05	0.00474642	Class I glutamine amidotransferase-like superfamily protein
261853_at	AT1G50660	1.61437	0.000586734	0.0185109	unknown protein; INVOLVED IN: biological_process unknown; LOCATED IN: chloroplast; EXPRESSED IN: 22 plant structures; EXPRESSED DURING: 13 growth stages; BEST Arabidopsis thaliana protein match is: unknown protein (TAIR:AT3G20350.1); Has 21445 Blast hits to 15134 proteins in 1325 species: Archae - 461; Bacteria - 2309; Metazoa - 11052; Fungi - 1737; Plants - 1035; Viruses - 42; Other Eukaryotes -…
262133_at	AT1G78000	1.61296	0.000629923	0.0194579	SEL1_SULTR1;2__sulfate transporter 1;2
266396_at	AT2G38790	1.6114	0.00236086	0.0463037	unknown protein; Has 21 Blast hits to 21 proteins in 5 species: Archae - 0; Bacteria - 0; Metazoa - 0; Fungi - 0; Plants - 19; Viruses - 0; Other Eukaryotes - 2 (source: NCBI BLink).
252214_at	AT3G50260	1.6078	0.000260265	0.0106201	ATERF#011_CEJ1_DEAR1__cooperatively regulated by ethylene and jasmonate 1
265872_at	AT2G01670	1.60735	0.000123382	0.00645494	atnudt17_NUDT17__nudix hydrolase homolog 17
247089_at	AT5G66360	1.60437	0.000396461	0.0139746	DIM1B__Ribosomal RNA adenine dimethylase family protein
266596_at	AT2G46150	1.60414	0.00150024	0.0343199	Late embryogenesis abundant (LEA) hydroxyproline-rich glycoprotein family
259228_at	AT3G07720	1.60229	0.000592468	0.0186403	Galactose oxidase/kelch repeat superfamily protein
260616_at	AT1G53280	1.60076	7.1942e-05	0.00459499	AtDJ1B_DJ1B__Class I glutamine amidotransferase-like superfamily protein
266000_at	AT2G24180	1.59738	0.000122413	0.00643373	CYP71B6__cytochrome p450 71b6
262529_at	AT1G17250	1.59463	0.00021772	0.00947746	AtRLP3_RLP3__receptor like protein 3
247679_at	AT5G59540	1.58997	0.000464342	0.0156681	2-oxoglutarate (2OG) and Fe(II)-dependent oxygenase superfamily protein
247529_at	AT5G61520	1.58965	7.79308e-05	0.00480433	Major facilitator superfamily protein
253382_at	AT4G33040	1.58676	0.000323812	0.0122694	Thioredoxin superfamily protein
262408_at	AT1G34750	1.58659	0.000384428	0.013574	Protein phosphatase 2C family protein
248353_at	AT5G52320	1.58657	0.000331953	0.0124537	CYP96A4__cytochrome P450, family 96, subfamily A, polypeptide 4
259346_at	AT3G03910	1.58581	0.0022143	0.0443444	GDH3__glutamate dehydrogenase 3
263034_at	AT1G24020	1.5857	0.000124996	0.00650949	MLP423__MLP-like protein 423
245346_at	AT4G17090	1.584	0.00116684	0.0289931	BAM3_BMY8_CT-BMY__chloroplast beta-amylase
249191_at	AT5G42760	1.58398	0.000211029	0.00936016	Leucine carboxyl methyltransferase
261167_at	AT1G04980	1.58386	0.000294237	0.0116441	ATPDI10_ATPDIL2-2_PDI10_PDIL2-2__PDI-like 2-2
248861_at	AT5G46700	1.58177	0.00197282	0.0415512	TET1_TRN2__Tetraspanin family protein
253364_at	AT4G33160	1.58138	0.000734281	0.0213907	F-box family protein
264592_at	AT2G17720	1.58067	0.000139659	0.00698602	P4H5__2-oxoglutarate (2OG) and Fe(II)-dependent oxygenase superfamily protein
262711_at	AT1G16500	1.57906	0.000326364	0.0123251	unknown protein; BEST Arabidopsis thaliana protein match is: unknown protein (TAIR:AT1G79160.1); Has 136 Blast hits to 134 proteins in 17 species: Archae - 0; Bacteria - 0; Metazoa - 0; Fungi - 4; Plants - 131; Viruses - 1; Other Eukaryotes - 0 (source: NCBI BLink).
258895_at	AT3G05600	1.57832	0.00122036	0.0299961	alpha/beta-Hydrolases superfamily protein
266835_at	AT2G29990	1.57584	0.000372215	0.01342	NDA2__alternative NAD(P)H dehydrogenase 2
262444_at	AT1G47480	1.57547	0.000910806	0.0245864	alpha/beta-Hydrolases superfamily protein
246293_at	AT3G56710	1.57419	0.000435087	0.0149688	SIB1__sigma factor binding protein 1
250098_at	AT5G17350	1.57293	0.000578572	0.018355	unknown protein; FUNCTIONS IN: molecular_function unknown; INVOLVED IN: N-terminal protein myristoylation; LOCATED IN: cellular_component unknown; EXPRESSED IN: 15 plant structures; EXPRESSED DURING: 8 growth stages; BEST Arabidopsis thaliana protein match is: unknown protein (TAIR:AT3G03280.1); Has 1807 Blast hits to 1807 proteins in 277 species: Archae - 0; Bacteria - 0; Metazoa - 736; Fungi - …
261758_at	AT1G08250	1.57209	0.000268357	0.0108918	ADT6_AtADT6__arogenate dehydratase 6
246600_at	AT5G14930	1.56941	0.0012978	0.0311609	SAG101__senescence-associated gene 101
250307_at	AT5G12170	1.56378	0.000129712	0.00670916	CLT3__CRT (chloroquine-resistance transporter)-like transporter 3
252411_at	AT3G47430	1.56325	0.000224982	0.00968273	PEX11B__peroxin 11B
263374_at	AT2G20560	1.56234	0.00125334	0.030509	DNAJ heat shock family protein
245599_at	AT4G14220	1.56228	0.000845584	0.0234075	RHF1A__RING-H2 group F1A
252622_at	AT3G45310	1.5614	0.000767525	0.021994	Cysteine proteinases superfamily protein
259841_at	AT1G52200	1.55815	0.000142411	0.00706175	PLAC8 family protein
262703_at	AT1G16510	1.55641	0.000758505	0.0218729	SAUR-like auxin-responsive protein family
249896_at	AT5G22530	1.55486	0.00165226	0.036484	unknown protein; BEST Arabidopsis thaliana protein match is: unknown protein (TAIR:AT5G22520.1); Has 30201 Blast hits to 17322 proteins in 780 species: Archae - 12; Bacteria - 1396; Metazoa - 17338; Fungi - 3422; Plants - 5037; Viruses - 0; Other Eukaryotes - 2996 (source: NCBI BLink).
264091_at	AT1G79110	1.55384	0.000907046	0.0245139	BRG2__zinc ion binding
251705_at	AT3G56400	1.55193	0.002056	0.0427506	ATWRKY70_WRKY70__WRKY DNA-binding protein 70
260310_at	AT1G70590	1.54976	0.00100026	0.026016	F-box family protein
260059_at	AT1G78090	1.54689	0.000329943	0.0123987	ATTPPB_TPPB__trehalose-6-phosphate phosphatase
249197_at	AT5G42380	1.54658	0.00211292	0.0435372	CML37_CML39__calmodulin like 37
266097_at	AT2G37970	1.54493	0.000292455	0.0116016	SOUL-1__SOUL heme-binding family protein
262883_at	AT1G64780	1.54381	0.000548408	0.0177184	AMT1;2_ATAMT1;2__ammonium transporter 1;2
261907_at	AT1G65060	1.54315	0.00174993	0.0380465	4CL3__4-coumarate:CoA ligase 3
257663_at	AT3G20260	1.54313	0.00121681	0.0299412	Protein of unknown function (DUF1666)
251966_at	AT3G53380	1.54295	0.000701769	0.0207081	Concanavalin A-like lectin protein kinase family protein
247448_at	AT5G62770	1.5422	0.00213804	0.0436921	Protein of unknown function (DUF1645)
246018_at	AT5G10695	1.5422	0.000524962	0.0171851	unknown protein; INVOLVED IN: biological_process unknown; LOCATED IN: cellular_component unknown; EXPRESSED IN: 23 plant structures; EXPRESSED DURING: 12 growth stages.
246401_at	AT1G57560	1.53897	0.00111191	0.0280871	AtMYB50_MYB50__myb domain protein 50
249581_at	AT5G37600	1.53675	0.000800274	0.022564	ATGLN1;1_ATGSR1_GLN1;1_GSR 1__glutamine synthase clone R1
264697_at	AT1G70210	1.53651	0.00122653	0.0300507	ATCYCD1;1_CYCD1;1__CYCLIN D1;1
248888_at	AT5G46240	1.53603	0.00131321	0.0313003	KAT1__potassium channel in Arabidopsis thaliana 1
264951_at	AT1G76970	1.53578	0.00209907	0.0433693	Target of Myb protein 1
253244_at	AT4G34580	1.53198	0.00175465	0.0380814	COW1_SRH1__Sec14p-like phosphatidylinositol transfer family protein
267142_at	AT2G38290	1.53175	0.00123422	0.0301741	AMT2_AMT2;1_ATAMT2__ammonium transporter 2
259987_at	AT1G75030	1.5302	0.00129161	0.0310777	ATLP-3_TLP-3__thaumatin-like protein 3
267532_at	AT2G42040	1.52988	0.00212806	0.0436806	CONTAINS InterPro DOMAIN/s: WRC (InterPro:IPR014977); Has 219 Blast hits to 219 proteins in 19 species: Archae - 0; Bacteria - 0; Metazoa - 3; Fungi - 0; Plants - 215; Viruses - 0; Other Eukaryotes - 1 (source: NCBI BLink).
246272_at	AT4G37150	1.52877	0.00101131	0.0262436	ATMES9_MES9__methyl esterase 9
263804_at	AT2G40270	1.52856	0.00119438	0.0294527	Protein kinase family protein
245200_at	AT1G67850	1.52805	0.00219493	0.0441502	Protein of unknown function (DUF707)
253780_at	AT4G28400	1.52706	0.00128245	0.0309589	Protein phosphatase 2C family protein
249441_at	AT5G39730	1.52706	0.00126669	0.0307376	AIG2-like (avirulence induced gene) family protein
261470_at	AT1G28370	1.52477	0.00182662	0.0393811	ATERF11_ERF11__ERF domain protein 11
262619_at	AT1G06550	1.52366	0.00233088	0.0459655	ATP-dependent caseinolytic (Clp) protease/crotonase family protein
245328_at	AT4G14465	1.52307	0.00226425	0.0451859	AHL20__AT-hook motif nuclear-localized protein 20
261826_at	AT1G11580	1.52269	0.000346666	0.0128331	ATPMEPCRA_PMEPCRA__methylesterase PCR A
251063_at	AT5G01850	1.52263	0.000527468	0.0172372	Protein kinase superfamily protein
265611_at	AT2G25510	1.52161	0.000383933	0.013574	unknown protein; FUNCTIONS IN: molecular_function unknown; INVOLVED IN: biological_process unknown; LOCATED IN: endomembrane system; EXPRESSED IN: 22 plant structures; EXPRESSED DURING: 13 growth stages; BEST Arabidopsis thaliana protein match is: unknown protein (TAIR:AT5G42530.1).
247488_at	AT5G61820	1.52091	0.0001811	0.00844763	FUNCTIONS IN: molecular_function unknown; INVOLVED IN: biological_process unknown; LOCATED IN: vacuole; EXPRESSED IN: 24 plant structures; EXPRESSED DURING: 15 growth stages; CONTAINS InterPro DOMAIN/s: Stress up-regulated Nod 19 (InterPro:IPR011692); Has 30201 Blast hits to 17322 proteins in 780 species: Archae - 12; Bacteria - 1396; Metazoa - 17338; Fungi - 3422; Plants - 5037; Viruses - 0; Oth…
263918_at	AT2G36590	1.52049	0.00237749	0.04647	ATPROT3_ProT3__proline transporter 3
255842_at	AT2G33530	1.51971	0.00229768	0.0456136	scpl46__serine carboxypeptidase-like 46
253692_at	AT4G29720	1.51918	0.00109277	0.0277882	ATPAO5_PAO5__polyamine oxidase 5
264636_at	AT1G65490	1.5127	0.00141137	0.0328504	unknown protein; FUNCTIONS IN: molecular_function unknown; INVOLVED IN: biological_process unknown; LOCATED IN: endomembrane system; EXPRESSED IN: 22 plant structures; EXPRESSED DURING: 13 growth stages; BEST Arabidopsis thaliana protein match is: unknown protein (TAIR:AT1G65486.1); Has 23 Blast hits to 23 proteins in 2 species: Archae - 0; Bacteria - 0; Metazoa - 0; Fungi - 0; Plants - 23; Virus…
263693_at	AT1G31200	1.51205	0.000170339	0.00804436	ATPP2-A9_PP2-A9__phloem protein 2-A9
251200_at	AT3G63010	1.51201	0.000887984	0.024113	ATGID1B_GID1B__alpha/beta-Hydrolases superfamily protein
262072_at	AT1G59590	1.51013	0.00114724	0.028725	ZCF37
258921_at	AT3G10500	1.50925	0.00150159	0.0343199	anac053_NAC053__NAC domain containing protein 53
253162_at	AT4G35630	1.50901	0.000317661	0.0121575	PSAT__phosphoserine aminotransferase
266536_at	AT2G16900	1.50858	0.00199089	0.041816	Arabidopsis phospholipase-like protein (PEARLI 4) family
251386_at	AT3G60800	1.50804	0.00165868	0.0365551	DHHC-type zinc finger family protein
255599_at	AT4G01010	1.50591	0.00074186	0.0215565	ATCNGC13_CNGC13__cyclic nucleotide-gated channel 13
266882_at	AT2G44670	1.50356	0.000406595	0.0141958	Protein of unknown function (DUF581)
257844_at	AT3G28480	1.50266	0.00032274	0.0122694	Oxoglutarate/iron-dependent oxygenase
247571_at	AT5G61210	1.50131	0.000664723	0.0199802	ATSNAP33_ATSNAP33B_SNAP33_SNP33__soluble N-ethylmaleimide-sensitive factor adaptor protein 33
262188_at	AT1G77810	1.49796	0.00215317	0.043726	Galactosyltransferase family protein
251790_at	AT3G55470	1.49521	0.0009514	0.0252342	Calcium-dependent lipid-binding (CaLB domain) family protein
254673_at	AT4G18430	1.49473	0.00103263	0.0266496	AtRABA1e_RABA1e__RAB GTPase homolog A1E
257880_at	AT3G16910	1.49458	0.00233152	0.0459655	AAE7_ACN1__acyl-activating enzyme 7
262813_at	AT1G11670	1.49236	0.00234869	0.0461444	MATE efflux family protein
264444_at	AT1G27360	1.49142	0.00231632	0.0458358	SPL11__squamosa promoter-like 11
259730_at	AT1G77660	1.48742	0.00112944	0.0284354	Histone H3 K4-specific methyltransferase SET7/9 family protein
262944_at	AT1G79550	1.48697	0.000458042	0.0155269	PGK__phosphoglycerate kinase
250252_at	AT5G13750	1.48654	0.00234405	0.0461207	ZIFL1__zinc induced facilitator-like 1
253952_at	AT4G26840	1.48565	0.00116388	0.0289827	ATSUMO1_SUM1_SUMO 1_SUMO1__small ubiquitin-like modifier 1
260635_at	AT1G62422	1.48551	0.00022288	0.00962858	unknown protein; EXPRESSED IN: 22 plant structures; EXPRESSED DURING: 13 growth stages; BEST Arabidopsis thaliana protein match is: unknown protein (TAIR:AT1G12020.1); Has 87 Blast hits to 86 proteins in 14 species: Archae - 0; Bacteria - 0; Metazoa - 0; Fungi - 0; Plants - 87; Viruses - 0; Other Eukaryotes - 0 (source: NCBI BLink).
252215_at	AT3G50240	1.48509	0.00152713	0.0346606	KICP-02__ATP binding microtubule motor family protein
257950_at	AT3G21780	1.48338	0.00254583	0.0487577	UGT71B6__UDP-glucosyl transferase 71B6
266892_at	AT2G26080	1.48277	0.000972356	0.0256707	AtGLDP2_GLDP2__glycine decarboxylase P-protein 2
265720_at	AT2G40110	1.48139	0.00229345	0.0455693	Yippee family putative zinc-binding protein
267469_at	AT2G30590	1.47932	0.000703569	0.0207305	WRKY21__WRKY DNA-binding protein 21
254632_at	AT4G18630	1.47919	0.000523092	0.0171851	Protein of unknown function (DUF688)
259752_at	AT1G71040	1.47809	0.00161792	0.0361711	LPR2__Cupredoxin superfamily protein
255462_at	AT4G02940	1.47713	0.00051265	0.0168738	oxidoreductase, 2OG-Fe(II) oxygenase family protein
246305_at	AT3G51890	1.47569	0.00180087	0.0388996	Clathrin light chain protein
245365_at	AT4G17720	1.4743	0.00211818	0.0435669	RNA-binding (RRM/RBD/RNP motifs) family protein
252000_at	AT3G52710	1.47389	0.00127442	0.0308594	unknown protein; FUNCTIONS IN: molecular_function unknown; INVOLVED IN: biological_process unknown; LOCATED IN: plasma membrane; EXPRESSED IN: 19 plant structures; EXPRESSED DURING: 9 growth stages; BEST Arabidopsis thaliana protein match is: unknown protein (TAIR:AT2G36220.1); Has 64 Blast hits to 64 proteins in 10 species: Archae - 0; Bacteria - 0; Metazoa - 0; Fungi - 0; Plants - 64; Viruses -…
262762_at	AT1G10700	1.47274	0.00048904	0.0162137	PRS3__phosphoribosyl pyrophosphate (PRPP) synthase 3
256528_at	AT1G66140	1.47099	0.00243088	0.0472705	ZFP4__zinc finger protein 4
258606_at	AT3G02840	1.47064	0.00146926	0.0337841	ARM repeat superfamily protein
264355_at	AT1G03210	1.46627	0.0022823	0.0454269	Phenazine biosynthesis PhzC/PhzF protein
261593_at	AT1G33170	1.46557	0.00034199	0.0127882	S-adenosyl-L-methionine-dependent methyltransferases superfamily protein
256322_at	AT1G54990	1.46533	0.00193023	0.0408428	AXR4_RGR_RGR1__alpha/beta-Hydrolases superfamily protein
261677_at	AT1G18470	1.46434	0.000296792	0.0116721	Transmembrane Fragile-X-F-associated protein
254447_at	AT4G20860	1.46238	0.00184744	0.0395854	FAD-binding Berberine family protein
255627_at	AT4G00955	1.46061	0.00174354	0.0379552	FUNCTIONS IN: molecular_function unknown; INVOLVED IN: biological_process unknown; LOCATED IN: endomembrane system; EXPRESSED IN: 14 plant structures; EXPRESSED DURING: 9 growth stages; CONTAINS InterPro DOMAIN/s: EGF-like (InterPro:IPR006210); BEST Arabidopsis thaliana protein match is: Protein kinase superfamily protein (TAIR:AT2G23450.1); Has 94 Blast hits to 88 proteins in 13 species: Archae …
257636_at	AT3G26200	1.45684	0.00239057	0.0466857	CYP71B22__cytochrome P450, family 71, subfamily B, polypeptide 22
258102_at	AT3G23600	1.45435	0.000859626	0.0236217	alpha/beta-Hydrolases superfamily protein
257216_at	AT3G14990	1.45251	0.00191139	0.040557	AtDJ1A_DJ1A__Class I glutamine amidotransferase-like superfamily protein
266749_at	AT2G47060	1.45039	0.000983321	0.0257811	PTI1-4__Protein kinase superfamily protein
260002_at	AT1G67940	1.44924	0.000661529	0.0199555	ABCI17_ATNAP3_AtSTAR1_NAP3_NAP3__non-intrinsic ABC protein 3
245197_at	AT1G67800	1.44829	0.0019407	0.0409883	Copine (Calcium-dependent phospholipid-binding protein) family
252183_at	AT3G50740	1.44786	0.000834811	0.0232492	UGT72E1__UDP-glucosyl transferase 72E1
256617_at	AT3G22240	1.44754	0.00111453	0.0281126	unknown protein; BEST Arabidopsis thaliana protein match is: unknown protein (TAIR:AT3G22235.2); Has 177 Blast hits to 177 proteins in 14 species: Archae - 0; Bacteria - 0; Metazoa - 0; Fungi - 0; Plants - 177; Viruses - 0; Other Eukaryotes - 0 (source: NCBI BLink).
260730_at	AT1G48030	1.44626	0.000480509	0.0160474	mtLPD1__mitochondrial lipoamide dehydrogenase 1
262400_at	AT1G49480	1.44625	0.00202894	0.0423811	RTV1__related to vernalization1 1
251727_at	AT3G56290	1.44532	0.0024638	0.0476669	unknown protein; Has 39 Blast hits to 39 proteins in 15 species: Archae - 0; Bacteria - 0; Metazoa - 0; Fungi - 0; Plants - 39; Viruses - 0; Other Eukaryotes - 0 (source: NCBI BLink).
255432_at	AT4G03330	1.4442	0.0010982	0.0278833	ATSYP123_SYP123__syntaxin of plants 123
253940_at	AT4G26950	1.44214	0.00196227	0.0414054	Protein of unknown function, DUF584
245253_at	AT4G15440	1.44091	0.00176832	0.0383417	CYP74B2_HPL1__hydroperoxide lyase 1
248146_at	AT5G54940	1.44085	0.00262491	0.0498951	Translation initiation factor SUI1 family protein
254641_at	AT4G18800	1.43906	0.00184875	0.0395854	ATHSGBP_ATRAB11B_ATRABA1D_RABA1d__RAB GTPase homolog A1D
247338_at	AT5G63680	1.43669	0.000839196	0.0233155	Pyruvate kinase family protein
264577_at	AT1G05260	1.43414	0.00215467	0.043726	RCI3_RCI3A__Peroxidase superfamily protein
256922_at	AT3G19010	1.43145	0.000483786	0.0161333	2-oxoglutarate (2OG) and Fe(II)-dependent oxygenase superfamily protein
261607_at	AT1G49660	1.43133	0.000892697	0.0241834	AtCXE5_CXE5__carboxyesterase 5
258369_at	AT3G14310	1.43107	0.00181125	0.0390867	ATPME3_PME3__pectin methylesterase 3
257888_at	AT3G16990	1.43067	0.00164232	0.0364313	Haem oxygenase-like, multi-helical
247038_at	AT5G67160	1.4298	0.000797271	0.0225605	EPS1__HXXXD-type acyl-transferase family protein
250929_at	AT5G03290	1.42626	0.00132704	0.0315259	IDH-V__isocitrate dehydrogenase V
251735_at	AT3G56090	1.42501	0.00144942	0.0334627	ATFER3_FER3__ferritin 3
261198_at	AT1G12940	1.42461	0.000648991	0.0197117	ATNRT2.5_NRT2.5__nitrate transporter2.5
246468_at	AT5G17050	1.42425	0.00124666	0.0303807	UGT78D2__UDP-glucosyl transferase 78D2
266348_at	AT2G01450	1.42339	0.00151943	0.0346028	ATMPK17_MPK17__MAP kinase 17
255733_at	AT1G25400	1.42151	0.00233393	0.0459733	unknown protein; FUNCTIONS IN: molecular_function unknown; INVOLVED IN: biological_process unknown; LOCATED IN: cellular_component unknown; EXPRESSED IN: 20 plant structures; EXPRESSED DURING: 10 growth stages; BEST Arabidopsis thaliana protein match is: unknown protein (TAIR:AT1G68440.1).
258047_at	AT3G21240	0.50712	0.00165126	0.036484	4CL2_AT4CL2__4-coumarate:CoA ligase 2
246487_at	AT5G16030	-0.502276	0.00163953	0.0364145	unknown protein; FUNCTIONS IN: molecular_function unknown; INVOLVED IN: biological_process unknown; LOCATED IN: cellular_component unknown; EXPRESSED IN: 20 plant structures; EXPRESSED DURING: 13 growth stages; BEST Arabidopsis thaliana protein match is: unknown protein (TAIR:AT3G02500.1); Has 30201 Blast hits to 17322 proteins in 780 species: Archae - 12; Bacteria - 1396; Metazoa - 17338; Fungi …
261863_at	AT1G50630	-0.504285	0.00210362	0.0433849	Protein of unknown function (DUF3537)
267355_at	AT2G39900	-0.505847	0.00252164	0.0484308	WLIM2a__GATA type zinc finger transcription factor family protein
250900_at	AT5G03470	-0.508581	0.00105122	0.0269419	ATB' ALPHA__Protein phosphatase 2A regulatory B subunit family protein
251713_at	AT3G56080	-0.509891	0.00080731	0.0226536	S-adenosyl-L-methionine-dependent methyltransferases superfamily protein
267170_at	AT2G37585	-0.510658	0.00152064	0.0346028	Core-2/I-branching beta-1,6-N-acetylglucosaminyltransferase family protein
255826_at	AT2G40490	-0.51147	0.00197597	0.0415793	HEME2__Uroporphyrinogen decarboxylase
260489_at	AT1G51610	-0.516544	0.00263096	0.0499182	Cation efflux family protein
262970_at	AT1G75690	-0.517929	0.00249257	0.0481011	LQY1__DnaJ/Hsp40 cysteine-rich domain superfamily protein
259685_at	AT1G63090	-0.51899	0.00085896	0.0236217	AtPP2-A11_PP2-A11__phloem protein 2-A11
263174_at	AT1G54040	-0.520007	0.00227707	0.0453974	ESP_ESR_TASTY__epithiospecifier protein
266552_at	AT2G46330	-0.522406	0.00157091	0.0354778	AGP16_ATAGP16__arabinogalactan protein 16
259541_at	AT1G20650	-0.523525	0.000778875	0.0222077	ASG5__Protein kinase superfamily protein
250648_at	AT5G06760	-0.52475	0.00135996	0.0320641	AtLEA4-5_LEA4-5__Late Embryogenesis Abundant 4-5
249917_at	AT5G22460	-0.525983	0.000994584	0.0259571	alpha/beta-Hydrolases superfamily protein
260169_at	AT1G71990	-0.527224	0.00128225	0.0309589	ATFT4_ATFUT13_FT4-M_FUCTC_FUT13__fucosyltransferase 13
248545_at	AT5G50260	-0.529039	0.001698	0.0372241	CEP1__Cysteine proteinases superfamily protein
260475_at	AT1G11080	-0.529313	0.000671434	0.0201079	scpl31__serine carboxypeptidase-like 31
255433_at	AT4G03210	-0.530202	0.0025766	0.0492642	XTH9__xyloglucan endotransglucosylase/hydrolase 9
264371_at	AT1G12090	-0.530564	0.0012364	0.0301951	ELP__extensin-like protein
251013_at	AT5G02540	-0.537642	0.00189274	0.0403141	NAD(P)-binding Rossmann-fold superfamily protein
251665_at	AT3G57040	-0.540844	0.00137324	0.0322259	ARR9_ATRR4__response regulator 9
246864_at	AT5G25900	-0.541214	0.000812458	0.0227668	ATKO1_CYP701A3_GA3__GA requiring 3
258989_at	AT3G08920	-0.544779	0.000659809	0.0199341	Rhodanese/Cell cycle control phosphatase superfamily protein
264513_at	AT1G09420	-0.54585	0.00136065	0.0320641	G6PD4__glucose-6-phosphate dehydrogenase 4
251060_at	AT5G01820	-0.546815	0.00144486	0.0334253	ATCIPK14_ATSR1_CIPK14_PKS24_SnRK3.15_SR1__serine/threonine protein kinase 1
252885_at	AT4G39260	-0.547822	0.00078954	0.0223719	ATGRP8_CCR1_GR-RBP8_GRP8__cold, circadian rhythm, and RNA binding 1
246854_at	AT5G26200	-0.548849	0.00233056	0.0459655	Mitochondrial substrate carrier family protein
257219_at	AT3G14930	-0.549161	0.00218818	0.0441105	HEME1__Uroporphyrinogen decarboxylase
261109_at	AT1G75450	-0.550086	0.00042838	0.0148122	ATCKX5_ATCKX6_CKX5__cytokinin oxidase 5
258487_at	AT3G02550	-0.550194	0.00132821	0.0315259	LBD41__LOB domain-containing protein 41
250366_at	AT5G11420	-0.550654	0.00080588	0.0226536	Protein of unknown function, DUF642
250008_at	AT5G18630	-0.553666	0.000628752	0.0194579	alpha/beta-Hydrolases superfamily protein
262407_at	AT1G34630	-0.554577	0.000864314	0.023653	FUNCTIONS IN: molecular_function unknown; INVOLVED IN: biological_process unknown; LOCATED IN: cellular_component unknown; EXPRESSED IN: 25 plant structures; EXPRESSED DURING: 15 growth stages; BEST Arabidopsis thaliana protein match is: Mitochondrial import inner membrane translocase subunit Tim17/Tim22/Tim23 family protein (TAIR:AT5G51150.1); Has 30201 Blast hits to 17322 proteins in 780 specie…
249769_at	AT5G24120	-0.555892	0.00198267	0.0416818	ATSIG5_SIG5_SIGE__sigma factor E
261049_at	AT1G01430	-0.559218	0.000940448	0.0251277	TBL25__TRICHOME BIREFRINGENCE-LIKE 25
245574_at	AT4G14750	-0.561584	0.00076234	0.0219281	IQD19__IQ-domain 19
259431_at	AT1G01620	-0.565788	0.000855851	0.0236217	PIP1;3_PIP1C_TMP-B__plasma membrane intrinsic protein 1C
254804_at	AT4G13010	-0.565823	0.00173993	0.0379424	Oxidoreductase, zinc-binding dehydrogenase family protein
265918_at	AT2G15090	-0.566754	0.00260121	0.0494859	KCS8__3-ketoacyl-CoA synthase 8
254683_at	AT4G13800	-0.566776	0.00185203	0.0395921	Protein of unknown function (DUF803)
249922_at	AT5G19140	-0.568785	0.00034479	0.0128298	AILP1_ATAILP1__Aluminium induced protein with YGL and LRDR motifs
246030_at	AT5G21105	-0.570439	0.00192786	0.0408306	Plant L-ascorbate oxidase
249818_at	AT5G23860	-0.575769	0.000370922	0.01342	TUB8__tubulin beta 8
251192_at	AT3G62720	-0.575918	0.000992178	0.0259239	ATXT1_XT1_XXT1__xylosyltransferase 1
248252_at	AT5G53250	-0.578374	0.000607004	0.0190189	AGP22_ATAGP22__arabinogalactan protein 22
260491_at	AT1G51440	-0.578403	0.00183647	0.0394815	alpha/beta-Hydrolases superfamily protein
245449_at	AT4G16870	-0.581266	0.000604465	0.0189654
266456_at	AT2G22770	-0.582034	0.00130707	0.0312191	NAI1__basic helix-loop-helix (bHLH) DNA-binding superfamily protein
263157_at	AT1G54100	-0.582266	0.00151291	0.0345094	ALDH7B4__aldehyde dehydrogenase 7B4
254670_at	AT4G18390	-0.582808	0.000864822	0.023653	TCP2_TCP2__TEOSINTE BRANCHED 1, cycloidea and PCF transcription factor 2
256743_at	AT3G29370	-0.583278	0.00109895	0.0278833	P1R3__unknown protein; BEST Arabidopsis thaliana protein match is: unknown protein (TAIR:AT5G39240.1); Has 16 Blast hits to 16 proteins in 5 species: Archae - 0; Bacteria - 0; Metazoa - 0; Fungi - 0; Plants - 16; Viruses - 0; Other Eukaryotes - 0 (source: NCBI BLink).
265999_at	AT2G24100	-0.583326	0.00157921	0.035539	ASG1__unknown protein; BEST Arabidopsis thaliana protein match is: unknown protein (TAIR:AT4G30780.1); Has 101 Blast hits to 101 proteins in 16 species: Archae - 0; Bacteria - 0; Metazoa - 0; Fungi - 0; Plants - 95; Viruses - 0; Other Eukaryotes - 6 (source: NCBI BLink).
267036_at	AT2G38465	-0.586786	0.00202865	0.0423811	unknown protein; FUNCTIONS IN: molecular_function unknown; INVOLVED IN: biological_process unknown; LOCATED IN: plasma membrane; EXPRESSED IN: 21 plant structures; EXPRESSED DURING: 11 growth stages; Has 16 Blast hits to 16 proteins in 8 species: Archae - 0; Bacteria - 0; Metazoa - 0; Fungi - 0; Plants - 16; Viruses - 0; Other Eukaryotes - 0 (source: NCBI BLink).
266110_at	AT2G02080	-0.587358	0.000356962	0.013107	AtIDD4_IDD4__indeterminate(ID)-domain 4
247295_at	AT5G64180	-0.588288	0.000233694	0.00984225	unknown protein; Has 1807 Blast hits to 1807 proteins in 277 species: Archae - 0; Bacteria - 0; Metazoa - 736; Fungi - 347; Plants - 385; Viruses - 0; Other Eukaryotes - 339 (source: NCBI BLink).
267344_at	AT2G44230	-0.589007	0.000609201	0.0190549	Plant protein of unknown function (DUF946)
252204_at	AT3G50340	-0.589172	0.00202336	0.0423421	unknown protein; BEST Arabidopsis thaliana protein match is: unknown protein (TAIR:AT5G67020.1); Has 128 Blast hits to 128 proteins in 39 species: Archae - 0; Bacteria - 46; Metazoa - 0; Fungi - 3; Plants - 76; Viruses - 0; Other Eukaryotes - 3 (source: NCBI BLink).
249791_at	AT5G23810	-0.590422	0.00146285	0.0336706	AAP7__amino acid permease 7
255331_at	AT4G04330	-0.594326	0.0011722	0.029037	AtRbcX1_RbcX1__Chaperonin-like RbcX protein
266733_at	AT2G03280	-0.594827	0.000234556	0.00984225	O-fucosyltransferase family protein
250751_at	AT5G05890	-0.595131	0.000657342	0.0198859	UDP-Glycosyltransferase superfamily protein
258797_at	AT3G04730	-0.595568	0.00110872	0.0280688	IAA16__indoleacetic acid-induced protein 16
263962_at	AT2G36350	-0.596318	0.00217808	0.0440443	Protein kinase superfamily protein
245524_at	AT4G15920	-0.597509	0.000472182	0.0158623	AtSWEET17_SWEET17__Nodulin MtN3 family protein
259010_at	AT3G07340	-0.599052	0.000679877	0.020219	basic helix-loop-helix (bHLH) DNA-binding superfamily protein
254716_at	AT4G13560	-0.60069	0.00103602	0.0267023	UNE15__Late embryogenesis abundant protein (LEA) family protein
264525_at	AT1G10060	-0.602029	0.00135172	0.0320175	ATBCAT-1_BCAT-1__branched-chain amino acid transaminase 1
258622_at	AT3G02720	-0.604689	0.000634818	0.0194817	Class I glutamine amidotransferase-like superfamily protein
266277_at	AT2G29310	-0.606134	0.000649921	0.0197137	NAD(P)-binding Rossmann-fold superfamily protein
250954_at	AT5G03520	-0.606402	0.00113173	0.0284617	ATRAB-E1D_ATRAB8C_ATRABE1D_RAB-E1D_RAB8C__RAB GTPase homolog 8C
260549_at	AT2G43535	-0.606404	0.00203767	0.0424468	Scorpion toxin-like knottin superfamily protein
251306_at	AT3G61260	-0.607517	0.000213299	0.00936016	Remorin family protein
255692_at	AT4G00400	-0.608913	0.002592	0.0494344	AtGPAT8_GPAT8__glycerol-3-phosphate acyltransferase 8
251225_at	AT3G62660	-0.609587	0.000208767	0.00936016	GATL7__galacturonosyltransferase-like 7
250842_at	AT5G04490	-0.611153	0.000894559	0.0242051	VTE5__vitamin E pathway gene 5
249742_at	AT5G24490	-0.6167	0.00028271	0.0112738	30S ribosomal protein, putative
251221_at	AT3G62550	-0.616979	0.00082686	0.0230571	Adenine nucleotide alpha hydrolases-like superfamily protein
251679_at	AT3G57030	-0.617392	0.000399304	0.0140341	Calcium-dependent phosphotriesterase superfamily protein
263433_at	AT2G22240	-0.61777	0.00158141	0.035539	ATIPS2_ATMIPS2_MIPS2__myo-inositol-1-phosphate synthase 2
252102_at	AT3G50970	-0.618134	0.00020346	0.00918993	LTI30_XERO2__dehydrin family protein
249996_at	AT5G18600	-0.621781	0.00046542	0.0156813	Thioredoxin superfamily protein
262026_at	AT1G35670	-0.622238	0.000555725	0.0178285	ATCDPK2_ATCPK11_CDPK2_CPK11__calcium-dependent protein kinase 2
245276_at	AT4G16780	-0.622536	0.000937446	0.0251271	ATHB-2_ATHB2_HAT4_HB-2__homeobox protein 2
253105_at	253105_AT	-0.622848	0.000220129	0.00954588
266215_at	AT2G06850	-0.629102	0.000763307	0.0219283	EXGT-A1_EXT_XTH4__xyloglucan endotransglucosylase/hydrolase 4
259441_at	AT1G02300	-0.630722	0.00153074	0.0346736	Cysteine proteinases superfamily protein
263762_at	AT2G21380	-0.637675	0.00227883	0.0453974	Kinesin motor family protein
248311_at	AT5G52570	-0.638074	0.00156353	0.0353459	B2_BCH2_BETA-OHASE 2_CHY2__beta-carotene hydroxylase 2
266695_at	AT2G19810	-0.638264	0.0016367	0.0364145	AtOZF1_OZF1__CCCH-type zinc finger family protein
246200_at	AT4G37240	-0.639713	0.00206602	0.0429004	unknown protein; FUNCTIONS IN: molecular_function unknown; INVOLVED IN: N-terminal protein myristoylation; LOCATED IN: cellular_component unknown; EXPRESSED IN: 22 plant structures; EXPRESSED DURING: 13 growth stages; BEST Arabidopsis thaliana protein match is: unknown protein (TAIR:AT2G23690.1); Has 30201 Blast hits to 17322 proteins in 780 species: Archae - 12; Bacteria - 1396; Metazoa - 17338;…
250812_at	AT5G04900	-0.640687	0.0022185	0.0443894	NOL__NYC1-like
253235_at	AT4G34350	-0.643624	0.000260905	0.0106272	CLB6_HDR_ISPH__4-hydroxy-3-methylbut-2-enyl diphosphate reductase
259669_at	AT1G52340	-0.644084	0.00145269	0.0335045	ABA2_ATABA2_ATSDR1_GIN1_ISI4_SDR1_SIS4_SRE1__NAD(P)-binding Rossmann-fold superfamily protein
249467_at	AT5G39610	-0.650588	0.000104156	0.00582379	ANAC092_ATNAC2_ATNAC6_NAC2_NAC6_ORE1__NAC domain containing protein 6
252983_at	AT4G37980	-0.650982	0.000632157	0.0194595	ATCAD7_CAD7_ELI3_ELI3-1__elicitor-activated gene 3-1
265457_at	AT2G46550	-0.651028	0.000969938	0.0256365	unknown protein; FUNCTIONS IN: molecular_function unknown; INVOLVED IN: biological_process unknown; EXPRESSED IN: 23 plant structures; EXPRESSED DURING: 13 growth stages; BEST Arabidopsis thaliana protein match is: unknown protein (TAIR:AT1G01240.3).
263226_at	AT1G30690	-0.652322	0.000233218	0.00984225	Sec14p-like phosphatidylinositol transfer family protein
258021_at	AT3G19380	-0.652364	0.00237007	0.0464256	PUB25__plant U-box 25
249375_at	AT5G40730	-0.65377	0.000633898	0.0194817	AGP24_ATAGP24__arabinogalactan protein 24
251535_at	AT3G58540	-0.654036	0.0023997	0.0468238	unknown protein; FUNCTIONS IN: molecular_function unknown; INVOLVED IN: biological_process unknown; LOCATED IN: endomembrane system; EXPRESSED IN: 10 plant structures; EXPRESSED DURING: 4 anthesis, F mature embryo stage, petal differentiation and expansion stage, E expanded cotyledon stage, D bilateral stage; BEST Arabidopsis thaliana protein match is: unknown protein (TAIR:AT5G06190.2); Has 6 Bl…
247596_at	AT5G60840	-0.657994	0.00035927	0.0131329	unknown protein; Has 361 Blast hits to 333 proteins in 92 species: Archae - 2; Bacteria - 55; Metazoa - 145; Fungi - 36; Plants - 42; Viruses - 19; Other Eukaryotes - 62 (source: NCBI BLink).
265245_at	AT2G43060	-0.659752	0.00228854	0.0455115	IBH1__ILI1 binding bHLH 1
265414_at	AT2G16660	-0.660048	0.00244678	0.047418	Major facilitator superfamily protein
246154_at	AT5G19940	-0.660076	0.000756405	0.021852	Plastid-lipid associated protein PAP / fibrillin family protein
259491_at	AT1G15820	-0.660159	0.00170185	0.0372545	CP24_LHCB6__light harvesting complex photosystem II subunit 6
261230_at	AT1G20010	-0.660661	0.000843234	0.0233708	TUB5__tubulin beta-5 chain
254193_at	AT4G23870	-0.662712	0.00210295	0.0433849	unknown protein; BEST Arabidopsis thaliana protein match is: unknown protein (TAIR:AT4G11020.1); Has 12 Blast hits to 12 proteins in 4 species: Archae - 0; Bacteria - 0; Metazoa - 0; Fungi - 0; Plants - 12; Viruses - 0; Other Eukaryotes - 0 (source: NCBI BLink).
264910_at	AT1G61100	-0.665363	0.00135379	0.0320332	disease resistance protein (TIR class), putative
252573_at	AT3G45260	-0.666602	0.000199496	0.00906473	C2H2-like zinc finger protein
262245_at	AT1G48240	-0.667871	8.76883e-05	0.00524979	ATNPSN12_NPSN12__novel plant snare 12
263285_at	AT2G36120	-0.669454	0.000616038	0.0191703	DOT1__Glycine-rich protein family
263513_at	AT2G12400	-0.670844	0.000184528	0.00852039	unknown protein; FUNCTIONS IN: molecular_function unknown; INVOLVED IN: biological_process unknown; LOCATED IN: endomembrane system; EXPRESSED IN: 25 plant structures; EXPRESSED DURING: 13 growth stages; BEST Arabidopsis thaliana protein match is: unknown protein (TAIR:AT2G25270.1); Has 177 Blast hits to 172 proteins in 23 species: Archae - 0; Bacteria - 2; Metazoa - 3; Fungi - 0; Plants - 164; V…
247592_at	AT5G60780	-0.672261	0.00122418	0.0300397	ATNRT2.3_NRT2.3__nitrate transporter 2.3
245696_at	AT5G04190	-0.673989	0.000134271	0.00685174	PKS4__phytochrome kinase substrate 4
256096_at	AT1G13650	-0.675507	0.000433075	0.0149447	BEST Arabidopsis thaliana protein match is: 18S pre-ribosomal assembly protein gar2-related (TAIR:AT2G03810.4); Has 3688 Blast hits to 1629 proteins in 255 species: Archae - 22; Bacteria - 222; Metazoa - 684; Fungi - 292; Plants - 62; Viruses - 14; Other Eukaryotes - 2392 (source: NCBI BLink).
253581_at	AT4G30660	-0.677328	0.00213363	0.0436806	Low temperature and salt responsive protein family
251230_at	251230_AT	-0.678297	0.000960441	0.0254444
266172_at	AT2G39010	-0.678504	0.00025725	0.0105172	PIP2;6_PIP2E__plasma membrane intrinsic protein 2E
257313_at	AT3G26520	-0.683481	7.27189e-05	0.00459499	GAMMA-TIP2_SITIP_TIP1;2_TIP2__tonoplast intrinsic protein 2
257894_at	AT3G17100	-0.68766	0.00152681	0.0346606	sequence-specific DNA binding transcription factors
265175_at	AT1G23480	-0.688558	0.000736021	0.0214141	ATCSLA03_ATCSLA3_CSLA03_CSLA03_CSLA3__cellulose synthase-like A3
266108_at	AT2G37900	-0.688946	0.000305275	0.0118503	Major facilitator superfamily protein
245176_at	AT2G47440	-0.690933	0.000990906	0.0259204	Tetratricopeptide repeat (TPR)-like superfamily protein
266465_at	AT2G47750	-0.693428	0.000644063	0.0196668	GH3.9__putative indole-3-acetic acid-amido synthetase GH3.9
245794_at	AT1G32170	-0.695043	0.00218662	0.0441105	XTH30_XTR4__xyloglucan endotransglucosylase/hydrolase 30
247186_at	AT5G65470	-0.696092	0.00029557	0.0116441	O-fucosyltransferase family protein
255885_at	AT1G20330	-0.697368	0.000951104	0.0252342	CVP1_FRL1_SMT2__sterol methyltransferase 2
267538_at	AT2G41870	-0.699209	0.00104913	0.0269407	Remorin family protein
254746_at	AT4G12980	-0.700759	0.00221234	0.044344	Auxin-responsive family protein
253925_at	AT4G26690	-0.702195	0.000126348	0.00656491	GDPDL3_GPDL2_MRH5_SHV3__PLC-like phosphodiesterase family protein
253679_at	AT4G29610	-0.702245	0.000565169	0.0180806	Cytidine/deoxycytidylate deaminase family protein
253629_at	AT4G30450	-0.707025	0.00201353	0.0422138	glycine-rich protein
247162_at	AT5G65730	-0.710973	6.56393e-05	0.00430239	XTH6__xyloglucan endotransglucosylase/hydrolase 6
259517_at	AT1G20630	-0.713894	0.000940775	0.0251277	CAT1__catalase 1
253255_at	AT4G34760	-0.714246	0.00154906	0.0350537	SAUR-like auxin-responsive protein family
253309_at	AT4G33790	-0.714396	0.000270824	0.010895	CER4_FAR3_G7__Jojoba acyl CoA reductase-related male sterility protein
260637_at	AT1G62380	-0.714409	0.000182913	0.00851037	ACO2_ATACO2__ACC oxidase 2
254492_at	AT4G20260	-0.718007	0.000118699	0.00626744	ATPCAP1_PCAP1__plasma-membrane associated cation-binding protein 1
258323_at	AT3G22750	-0.719753	0.000166776	0.00792533	Protein kinase superfamily protein
259784_at	AT1G29450	-0.720126	0.000103279	0.00582379	SAUR-like auxin-responsive protein family
251494_at	AT3G59350	-0.720241	0.00021247	0.00936016	Protein kinase superfamily protein
248681_at	AT5G48900	-0.721157	6.67211e-05	0.00433527	Pectin lyase-like superfamily protein
253627_at	AT4G30650	-0.722438	0.000798172	0.0225605	Low temperature and salt responsive protein family
253597_at	AT4G30690	-0.7243	0.000324673	0.0122816	Translation initiation factor 3 protein
254563_at	AT4G19120	-0.725518	0.00116566	0.0289931	ERD3__S-adenosyl-L-methionine-dependent methyltransferases superfamily protein
249941_at	AT5G22270	-0.730305	0.000474784	0.0159028	unknown protein; BEST Arabidopsis thaliana protein match is: unknown protein (TAIR:AT3G11600.1); Has 136 Blast hits to 136 proteins in 15 species: Archae - 0; Bacteria - 0; Metazoa - 0; Fungi - 0; Plants - 136; Viruses - 0; Other Eukaryotes - 0 (source: NCBI BLink).
257113_at	AT3G20130	-0.731171	0.000102984	0.00582379	CYP705A22_GPS1__cytochrome P450, family 705, subfamily A, polypeptide 22
263114_at	AT1G03130	-0.731884	0.00129699	0.0311609	PSAD-2__photosystem I subunit D-2
263207_at	AT1G10550	-0.732135	0.00171681	0.0375459	XET_XTH33__xyloglucan:xyloglucosyl transferase 33
254075_at	AT4G25470	-0.732418	0.000611957	0.0190693	ATCBF2_CBF2_DREB1C_FTQ4__C-repeat/DRE binding factor 2
246028_at	AT5G21170	-0.736627	0.00218909	0.0441105	AKINBETA1__5'-AMP-activated protein kinase beta-2 subunit protein
258059_at	AT3G29035	-0.737235	0.000279509	0.0111657	ANAC059_ATNAC3_NAC3_ORS1__NAC domain containing protein 3
260667_at	AT1G19440	-0.738766	0.000213351	0.00936016	KCS4__3-ketoacyl-CoA synthase 4
247601_at	AT5G60850	-0.738888	0.000755267	0.021852	OBP4__OBF binding protein 4
259163_at	AT3G01490	-0.739318	0.000665714	0.0199802	Protein kinase superfamily protein
254688_at	AT4G13830	-0.740708	0.00223745	0.0446902	J20__DNAJ-like 20
260109_at	AT1G63260	-0.743367	0.000584754	0.0184806	TET10__tetraspanin10
254221_at	AT4G23820	-0.746287	0.00023063	0.00981469	Pectin lyase-like superfamily protein
258764_at	AT3G10720	-0.752183	0.00070824	0.0207915	Plant invertase/pectin methylesterase inhibitor superfamily
252481_at	AT3G46630	-0.755806	0.0022252	0.0444845	Protein of unknown function (DUF3223)
261749_at	AT1G76180	-0.755926	0.00118824	0.029333	ERD14__Dehydrin family protein
264346_at	AT1G12010	-0.756284	0.00138018	0.0323555	2-oxoglutarate (2OG) and Fe(II)-dependent oxygenase superfamily protein
261570_at	AT1G01120	-0.759042	0.000289959	0.0115226	KCS1__3-ketoacyl-CoA synthase 1
267497_at	AT2G30540	-0.759628	0.00030013	0.0117226	Thioredoxin superfamily protein
259573_at	AT1G20390	-0.759695	5.84613e-05	0.00397703
265877_at	AT2G42380	-0.763114	0.00104999	0.0269407	ATBZIP34_BZIP34__Basic-leucine zipper (bZIP) transcription factor family protein
254250_at	AT4G23290	-0.763743	0.000996912	0.0259761	CRK21__cysteine-rich RLK (RECEPTOR-like protein kinase) 21
263574_at	AT2G16990	-0.766949	0.000307336	0.0118618	Major facilitator superfamily protein
249035_at	AT5G44190	-0.767045	0.00263212	0.0499182	ATGLK2_GLK2_GPRI2__GOLDEN2-like 2
254609_at	AT4G18970	-0.77027	0.000131293	0.00677555	GDSL-like Lipase/Acylhydrolase superfamily protein
263391_at	AT2G11810	-0.772066	0.000302789	0.011786	ATMGD3_MGD3_MGDC__monogalactosyldiacylglycerol synthase type C
253207_at	AT4G34770	-0.775247	0.000234854	0.00984225	SAUR-like auxin-responsive protein family
251443_at	AT3G59940	-0.775448	0.00168461	0.0370193	Galactose oxidase/kelch repeat superfamily protein
263726_at	AT2G13610	-0.776198	0.000137195	0.00692349	ABCG5__ABC-2 type transporter family protein
261492_at	AT1G14290	-0.778454	0.00143057	0.033162	SBH2__sphingoid base hydroxylase 2
246251_at	AT4G37220	-0.778887	0.000214631	0.00937879	Cold acclimation protein WCOR413 family
264213_at	AT1G65390	-0.779404	0.000788229	0.0223626	ATPP2-A5_PP2-A5__phloem protein 2 A5
254065_at	AT4G25420	-0.779909	0.00068134	0.0202361	AT2301_ATGA20OX1_GA20OX1_GA5__2-oxoglutarate (2OG) and Fe(II)-dependent oxygenase superfamily protein
265336_at	AT2G18290	-0.782691	0.000976518	0.0256915	APC10_EMB2783__anaphase promoting complex 10
262947_at	AT1G75750	-0.782971	0.000484515	0.016134	GASA1__GAST1 protein homolog 1
253666_at	AT4G30270	-0.785084	0.000106848	0.00587276	MERI-5_MERI5B_SEN4_XTH24__xyloglucan endotransglucosylase/hydrolase 24
248911_at	AT5G45830	-0.786375	0.000162645	0.00781037	ATDOG1_DOG1_GSQ5__delay of germination 1
245637_at	AT1G25230	-0.786646	0.000109023	0.00592315	Calcineurin-like metallo-phosphoesterase superfamily protein
259783_at	AT1G29510	-0.79034	0.00209212	0.0433041	SAUR68__SAUR-like auxin-responsive protein family
259118_at	AT3G01310	-0.791169	0.000568744	0.0181441	Phosphoglycerate mutase-like family protein
251927_at	AT3G53990	-0.791786	0.00122908	0.0300807	Adenine nucleotide alpha hydrolases-like superfamily protein
262608_at	AT1G14120	-0.792733	0.00139865	0.0326542	2-oxoglutarate (2OG) and Fe(II)-dependent oxygenase superfamily protein
253136_at	AT4G35470	-0.79312	0.00206697	0.0429004	PIRL4__plant intracellular ras group-related LRR 4
247794_at	AT5G58670	-0.79376	0.000528904	0.0172594	ATPLC_ATPLC1_PLC1_PLC1__phospholipase C1
266873_at	AT2G44740	-0.796253	0.000976568	0.0256915	CYCP4;1__cyclin p4;1
252149_at	AT3G51290	-0.79825	0.000319637	0.0122054	Protein of unknown function (DUF630) ;Protein of unknown function (DUF632)
247280_at	AT5G64260	-0.798485	0.00215191	0.043726	EXL2__EXORDIUM like 2
261116_at	AT1G75370	-0.799078	0.000665041	0.0199802	Sec14p-like phosphatidylinositol transfer family protein
251793_at	AT3G55580	-0.799088	0.00099759	0.0259761	Regulator of chromosome condensation (RCC1) family protein
252765_at	AT3G42800	-0.800546	9.63744e-05	0.00559364	unknown protein; BEST Arabidopsis thaliana protein match is: unknown protein (TAIR:AT1G54200.1); Has 853 Blast hits to 340 proteins in 98 species: Archae - 0; Bacteria - 94; Metazoa - 145; Fungi - 62; Plants - 95; Viruses - 0; Other Eukaryotes - 457 (source: NCBI BLink).
263688_at	AT1G26920	-0.802538	0.00259669	0.0494412	unknown protein; BEST Arabidopsis thaliana protein match is: unknown protein (TAIR:AT1G69760.1); Has 47 Blast hits to 47 proteins in 13 species: Archae - 0; Bacteria - 0; Metazoa - 0; Fungi - 7; Plants - 34; Viruses - 0; Other Eukaryotes - 6 (source: NCBI BLink).
260455_at	AT1G72500	-0.805045	0.00116891	0.0290128	LOCATED IN: plasma membrane; EXPRESSED IN: 23 plant structures; EXPRESSED DURING: 13 growth stages; CONTAINS InterPro DOMAIN/s: von Willebrand factor, type A (InterPro:IPR002035); BEST Arabidopsis thaliana protein match is: inter-alpha-trypsin inhibitor heavy chain-related (TAIR:AT1G19110.1); Has 1407 Blast hits to 1406 proteins in 307 species: Archae - 6; Bacteria - 522; Metazoa - 484; Fungi - 5…
257964_at	AT3G19850	-0.807666	0.00147347	0.0338467	Phototropic-responsive NPH3 family protein
262635_at	AT1G06570	-0.80944	0.000152461	0.00744678	HPD_HPPD_PDS1__phytoene desaturation 1
267262_at	AT2G22990	-0.809966	0.000609823	0.0190549	SCPL8_SNG1__sinapoylglucose 1
253908_at	AT4G27260	-0.811702	0.00237318	0.0464256	GH3.5_WES1__Auxin-responsive GH3 family protein
246884_at	AT5G26220	-0.814741	0.00130444	0.0311889	ChaC-like family protein
261068_at	AT1G07450	-0.815128	0.00052512	0.0171851	NAD(P)-binding Rossmann-fold superfamily protein
253278_at	AT4G34220	-0.817183	0.000807427	0.0226536	Leucine-rich repeat protein kinase family protein
261351_at	AT1G79790	-0.81733	3.81769e-05	0.00296195	AtcpFHy1_FHY1__Haloacid dehalogenase-like hydrolase (HAD) superfamily protein
255417_at	AT4G03190	-0.819496	0.000450578	0.0153398	AFB1_ATGRH1_GRH1__GRR1-like protein 1
245397_at	AT4G14560	-0.825211	0.000856848	0.0236217	AXR5_IAA1__indole-3-acetic acid inducible
267035_at	AT2G38400	-0.826189	0.000631253	0.0194579	AGT3__alanine:glyoxylate aminotransferase 3
266617_at	AT2G29670	-0.829971	8.00872e-05	0.00489756	Tetratricopeptide repeat (TPR)-like superfamily protein
249677_at	AT5G35970	-0.830586	0.000679061	0.020219	P-loop containing nucleoside triphosphate hydrolases superfamily protein
266278_at	AT2G29300	-0.833371	0.000110986	0.00598485	NAD(P)-binding Rossmann-fold superfamily protein
255617_at	AT4G01330	-0.83413	0.0024513	0.0474654	Protein kinase superfamily protein
251658_at	AT3G57020	-0.835529	3.45834e-05	0.00277763	Calcium-dependent phosphotriesterase superfamily protein
265584_at	AT2G20180	-0.841871	0.000105948	0.00584321	PIF1_PIL5__phytochrome interacting factor 3-like 5
258244_at	AT3G27770	-0.844482	1.41425e-05	0.00164587	unknown protein; FUNCTIONS IN: molecular_function unknown; INVOLVED IN: biological_process unknown; EXPRESSED IN: 22 plant structures; EXPRESSED DURING: 13 growth stages; BEST Arabidopsis thaliana protein match is: unknown protein (TAIR:AT5G62960.1); Has 150 Blast hits to 150 proteins in 21 species: Archae - 0; Bacteria - 0; Metazoa - 13; Fungi - 0; Plants - 133; Viruses - 0; Other Eukaryotes - 4…
262309_at	AT1G70820	-0.844821	8.36893e-05	0.00507826	phosphoglucomutase, putative / glucose phosphomutase, putative
254845_at	AT4G11820	-0.845027	0.00179732	0.0388964	FKP1_HMGS_MVA1__hydroxymethylglutaryl-CoA synthase / HMG-CoA synthase / 3-hydroxy-3-methylglutaryl coenzyme A synthase
258399_at	AT3G15540	-0.845129	7.93826e-05	0.00486752	IAA19_MSG2__indole-3-acetic acid inducible 19
253372_at	AT4G33220	-0.846256	0.000137907	0.00694407	ATPME44_PME44__pectin methylesterase 44
253811_at	AT4G28190	-0.846416	8.65524e-05	0.00519542	ULT_ULT1__Developmental regulator, ULTRAPETALA
247760_at	AT5G59130	-0.848727	0.000230292	0.00981469	Subtilase family protein
265673_at	AT2G32090	-0.851019	0.000990155	0.0259204	Lactoylglutathione lyase / glyoxalase I family protein
245600_at	AT4G14230	-0.851338	0.00014175	0.00704428	CBS domain-containing protein with a domain of unknown function (DUF21)
260086_at	AT1G63240	-0.852973	3.40467e-05	0.00276707	unknown protein; Has 460 Blast hits to 413 proteins in 106 species: Archae - 5; Bacteria - 12; Metazoa - 152; Fungi - 46; Plants - 43; Viruses - 2; Other Eukaryotes - 200 (source: NCBI BLink).
262456_at	AT1G11260	-0.856197	4.8381e-05	0.00350466	ATSTP1_STP1__sugar transporter 1
255931_at	AT1G12710	-0.858364	0.000573164	0.0182341	AtPP2-A12_PP2-A12__phloem protein 2-A12
256725_at	AT2G34070	-0.860209	2.64459e-05	0.00239378	TBL37__TRICHOME BIREFRINGENCE-LIKE 37
262609_at	AT1G13930	-0.86261	5.37692e-05	0.00375069	Involved in response to salt stress. Knockout mutants are hypersensitive to salt stress.
248197_at	AT5G54190	-0.863358	0.00234546	0.0461207	PORA__protochlorophyllide oxidoreductase A
259787_at	AT1G29460	-0.864062	9.18885e-05	0.00541596	SAUR-like auxin-responsive protein family
247356_at	AT5G63800	-0.86862	0.00221068	0.044344	BGAL6_MUM2__Glycosyl hydrolase family 35 protein
258750_at	AT3G05910	-0.869752	1.50854e-05	0.00168675	Pectinacetylesterase family protein
250155_at	AT5G15160	-0.872155	0.000380288	0.0135629	BHLH134_BNQ2__BANQUO 2
266566_at	AT2G24040	-0.872389	0.000783681	0.022289	Low temperature and salt responsive protein family
252997_at	AT4G38400	-0.875866	0.000979794	0.0257182	ATEXLA2_ATEXPL2_ATHEXP BETA 2.2_EXLA2_EXPL2__expansin-like A2
261661_at	AT1G18360	-0.876173	2.61923e-05	0.00238978	alpha/beta-Hydrolases superfamily protein
267393_at	AT2G44500	-0.877457	0.00162517	0.0362368	O-fucosyltransferase family protein
248656_at	AT5G48460	-0.877725	1.45361e-05	0.00164959	Actin binding Calponin homology (CH) domain-containing protein
258993_at	AT3G08940	-0.884825	2.93075e-05	0.00257073	LHCB4.2__light harvesting complex photosystem II
245336_at	AT4G16515	-0.888322	2.88834e-05	0.00254829	RGF6__Encodes a root meristem growth factor (RGF). Belongs to a family of functionally redundant homologous peptides that are secreted, tyrosine-sulfated, and expressed mainly in the stem cell area and the innermost layer of central columella cells. RGFs are required for maintenance of the root stem cell niche and transit amplifying cell proliferation. Members of this family include: At5g60810 (R…
264021_at	AT2G21200	-0.889467	0.00207194	0.0429645	SAUR-like auxin-responsive protein family
261292_at	AT1G36940	-0.889922	0.000396998	0.0139746	unknown protein; FUNCTIONS IN: molecular_function unknown; INVOLVED IN: biological_process unknown; LOCATED IN: cellular_component unknown; EXPRESSED IN: 8 plant structures; EXPRESSED DURING: 7 growth stages.
260380_at	AT1G73870	-0.892666	3.76241e-05	0.00294934	B-box type zinc finger protein with CCT domain
247880_at	AT5G57780	-0.892753	0.00183021	0.039384	P1R1__EXPRESSED IN: 18 plant structures; EXPRESSED DURING: 12 growth stages; BEST Arabidopsis thaliana protein match is: sequence-specific DNA binding transcription factors (TAIR:AT4G30410.1); Has 123 Blast hits to 123 proteins in 11 species: Archae - 0; Bacteria - 0; Metazoa - 0; Fungi - 0; Plants - 123; Viruses - 0; Other Eukaryotes - 0 (source: NCBI BLink).
253657_at	AT4G30110	-0.895853	5.86547e-05	0.00397703	ATHMA2_HMA2__heavy metal atpase 2
249797_at	AT5G23750	-0.897072	0.000685164	0.0203233	Remorin family protein
257203_at	AT3G23730	-0.903432	0.000403178	0.0141484	XTH16__xyloglucan endotransglucosylase/hydrolase 16
259741_at	AT1G71020	-0.90376	0.000134136	0.00685174	ARM repeat superfamily protein
251804_at	AT3G55430	-0.904729	0.000630643	0.0194579	O-Glycosyl hydrolases family 17 protein
252430_at	AT3G47470	-0.907728	4.6641e-05	0.00343188	CAB4_LHCA4__light-harvesting chlorophyll-protein complex I subunit A4
257506_at	AT1G29440	-0.908	0.00168898	0.0370794	SAUR-like auxin-responsive protein family
257635_at	AT3G26280	-0.910937	6.39354e-05	0.00421493	CYP71B4__cytochrome P450, family 71, subfamily B, polypeptide 4
247867_at	AT5G57630	-0.911366	0.000937083	0.0251271	CIPK21_SnRK3.4__CBL-interacting protein kinase 21
251746_at	AT3G56060	-0.911873	0.000177414	0.00830968	Glucose-methanol-choline (GMC) oxidoreductase family protein
261924_at	AT1G22550	-0.916066	0.000706685	0.0207725	Major facilitator superfamily protein
261375_at	AT1G53160	-0.916243	0.00135651	0.0320641	SPL4__squamosa promoter binding protein-like 4
262629_at	AT1G06460	-0.9171	0.00141849	0.0329636	ACD31.2_ACD32.1__alpha-crystallin domain 32.1
264210_at	AT1G22640	-0.922456	0.000509162	0.0167832	ATMYB3_MYB3__myb domain protein 3
259570_at	AT1G20440	-0.92734	4.53674e-05	0.00337079	AtCOR47_COR47_RD17__cold-regulated 47
246071_at	AT5G20150	-0.930528	0.000299146	0.0117226	ATSPX1_SPX1__SPX domain gene 1
251977_at	AT3G53250	-0.93093	0.000506022	0.0167038	SAUR-like auxin-responsive protein family
248050_at	AT5G56100	-0.932463	6.7781e-05	0.00437984	glycine-rich protein / oleosin
258038_at	AT3G21260	-0.934783	0.000184395	0.00852039	GLTP3__Glycolipid transfer protein (GLTP) family protein
259697_at	AT1G68920	-0.935105	1.95889e-05	0.00188978	basic helix-loop-helix (bHLH) DNA-binding superfamily protein
259846_at	AT1G72140	-0.93537	1.87388e-05	0.00187986	Major facilitator superfamily protein
254239_at	AT4G23400	-0.935808	0.000873994	0.0238182	PIP1;5_PIP1D__plasma membrane intrinsic protein 1;5
258736_at	AT3G05900	-0.93592	2.50682e-05	0.00230567	neurofilament protein-related
266946_at	AT2G18890	-0.943954	7.29236e-05	0.00459499	Protein kinase superfamily protein
247585_at	AT5G60680	-0.945467	0.00111096	0.0280871	Protein of unknown function, DUF584
267614_at	AT2G26710	-0.950507	0.000122764	0.00643736	BAS1_CYP72B1_CYP734A1__Cytochrome P450 superfamily protein
255980_at	AT1G33970	-0.95451	0.000302238	0.0117847	P-loop containing nucleoside triphosphate hydrolases superfamily protein
264341_at	AT1G70270	-0.955956	2.43467e-05	0.00225751	unknown protein; BEST Arabidopsis thaliana protein match is: unknown protein (TAIR:AT1G23965.1); Has 20 Blast hits to 20 proteins in 7 species: Archae - 0; Bacteria - 0; Metazoa - 0; Fungi - 0; Plants - 20; Viruses - 0; Other Eukaryotes - 0 (source: NCBI BLink).
261226_at	AT1G20190	-0.957116	9.86403e-05	0.00565323	ATEXP11_ATEXPA11_ATHEXP ALPHA 1.14_EXP11_EXPA11__expansin 11
267635_at	AT2G42220	-0.964766	7.45167e-06	0.0011822	Rhodanese/Cell cycle control phosphatase superfamily protein
252629_at	AT3G44970	-0.973881	0.000372693	0.01342	Cytochrome P450 superfamily protein
259863_at	AT1G72630	-0.974973	0.000662266	0.0199555	ELF4-L2__ELF4-like 2
264209_at	AT1G22740	-0.9805	8.40487e-05	0.00508528	ATRABG3B_RAB7_RAB75_RABG3B__RAB GTPase homolog G3B
264339_at	AT1G70290	-0.981601	0.000674965	0.0201518	ATTPS8_ATTPSC_TPS8__trehalose-6-phosphatase synthase S8
251323_at	AT3G61580	-0.985314	1.03736e-05	0.0013919	AtSLD1_SLD1__Fatty acid/sphingolipid desaturase
261658_at	AT1G50040	-0.985795	6.69012e-05	0.00433527	Protein of unknown function (DUF1005)
267265_at	AT2G22980	-0.987114	0.000424731	0.014746	SCPL13__serine carboxypeptidase-like 13
251919_at	AT3G53800	-0.98744	0.000104157	0.00582379	Fes1B
264383_at	AT2G25080	-0.992939	0.000193034	0.00885936	ATGPX1_GPX1__glutathione peroxidase 1
250752_at	AT5G05690	-0.993222	0.000236182	0.00986689	CBB3_CPD_CYP90_CYP90A_CYP90A1_DWF3__Cytochrome P450 superfamily protein
245325_at	AT4G14130	-0.995229	0.00110869	0.0280688	XTH15_XTR7__xyloglucan endotransglucosylase/hydrolase 15
264751_at	AT1G23020	-0.999273	0.000109537	0.00593475	ATFRO3_FRO3__ferric reduction oxidase 3
255450_at	AT4G02850	-1.00472	0.00026972	0.010895	phenazine biosynthesis PhzC/PhzF family protein
258939_at	AT3G10020	-1.0056	0.00193423	0.0408895	unknown protein; FUNCTIONS IN: molecular_function unknown; INVOLVED IN: response to oxidative stress, anaerobic respiration; LOCATED IN: cellular_component unknown; EXPRESSED IN: 23 plant structures; EXPRESSED DURING: 13 growth stages; Has 30201 Blast hits to 17322 proteins in 780 species: Archae - 12; Bacteria - 1396; Metazoa - 17338; Fungi - 3422; Plants - 5037; Viruses - 0; Other Eukaryotes - …
250937_at	AT5G03230	-1.00821	0.000582891	0.0184663	Protein of unknown function, DUF584
245816_at	AT1G26210	-1.01017	0.000226992	0.00972004	ATSOFL1_SOFL1__SOB five-like 1
262010_at	AT1G35612	-1.01135	0.000271328	0.0108961
263320_at	AT2G47180	-1.01526	0.000255678	0.0104892	AtGolS1_GolS1__galactinol synthase 1
251024_at	AT5G02180	-1.01625	6.31508e-06	0.00108265	Transmembrane amino acid transporter family protein
265051_at	AT1G52100	-1.01703	4.83726e-05	0.00350466	Mannose-binding lectin superfamily protein
261901_at	AT1G80920	-1.01837	0.000621763	0.0192958	AtJ8_AtToc12_J8_Toc12__Chaperone DnaJ-domain superfamily protein
254110_at	AT4G25260	-1.01842	0.000311739	0.0119795	Plant invertase/pectin methylesterase inhibitor superfamily protein
254818_at	AT4G12470	-1.01956	4.90756e-05	0.00354245	AZI1__azelaic acid induced 1
254998_at	AT4G09760	-1.02342	6.88418e-05	0.00443582	Protein kinase superfamily protein
246114_at	AT5G20250	-1.02677	0.000284208	0.0113137	DIN10_RS6__Raffinose synthase family protein
253331_at	AT4G33490	-1.02869	0.000104561	0.00582379	Eukaryotic aspartyl protease family protein
260412_at	AT1G69830	-1.02957	0.00246908	0.0477285	AMY3_ATAMY3__alpha-amylase-like 3
253285_at	AT4G34250	-1.02992	0.000214132	0.00937495	KCS16__3-ketoacyl-CoA synthase 16
251814_at	AT3G54890	-1.03195	7.27859e-05	0.00459499	LHCA1__photosystem I light harvesting complex gene 1
259332_at	AT3G03830	-1.03277	0.000306303	0.0118503	SAUR-like auxin-responsive protein family
245244_at	AT1G44350	-1.03839	1.62354e-05	0.00175511	ILL6__IAA-leucine resistant (ILR)-like gene 6
249059_at	AT5G44530	-1.03996	1.93807e-05	0.00188978	Subtilase family protein
245593_at	AT4G14550	-1.04026	0.000116051	0.00618488	IAA14_SLR__indole-3-acetic acid inducible 14
247074_at	AT5G66590	-1.04032	7.03625e-05	0.00450834	CAP (Cysteine-rich secretory proteins, Antigen 5, and Pathogenesis-related 1 protein) superfamily protein
261248_at	AT1G20030	-1.04979	0.00189906	0.0403706	Pathogenesis-related thaumatin superfamily protein
257772_at	AT3G23080	-1.05097	3.1744e-05	0.00269175	Polyketide cyclase/dehydrase and lipid transport superfamily protein
267569_at	AT2G30790	-1.05589	5.25233e-05	0.00369596	PSBP-2__photosystem II subunit P-2
253522_at	AT4G31290	-1.06281	0.000568035	0.0181441	ChaC-like family protein
259834_at	AT1G69570	-1.06321	0.000227128	0.00972004	Dof-type zinc finger DNA-binding family protein
249862_at	AT5G22920	-1.06345	9.82257e-05	0.00565323	CHY-type/CTCHY-type/RING-type Zinc finger protein
256525_at	AT1G66180	-1.06966	1.5503e-05	0.00170833	Eukaryotic aspartyl protease family protein
258151_at	AT3G18080	-1.07008	1.05716e-05	0.00141016	BGLU44__B-S glucosidase 44
259104_at	AT3G02170	-1.07534	5.89578e-05	0.00397878	LNG2__longifolia2
263953_at	AT2G36050	-1.0762	2.95902e-05	0.00257073	ATOFP15_OFP15__ovate family protein 15
248683_at	AT5G48490	-1.07749	1.89992e-05	0.00188423	Bifunctional inhibitor/lipid-transfer protein/seed storage 2S albumin superfamily protein
257650_at	AT3G16800	-1.07936	0.000405615	0.0141958	Protein phosphatase 2C family protein
255298_at	AT4G04840	-1.0796	6.45508e-06	0.00108265	ATMSRB6_MSRB6__methionine sulfoxide reductase B6
255403_at	AT4G03400	-1.08486	0.00086417	0.023653	DFL2_GH3-10__Auxin-responsive GH3 family protein
252415_at	AT3G47340	-1.09282	0.000295488	0.0116441	ASN1_AT-ASN1_DIN6__glutamine-dependent asparagine synthase 1
264157_at	AT1G65310	-1.09481	0.000233925	0.00984225	ATXTH17_XTH17__xyloglucan endotransglucosylase/hydrolase 17
261395_at	AT1G79700	-1.10046	0.000226236	0.00971837	Integrase-type DNA-binding superfamily protein
249174_at	AT5G42900	-1.10071	0.00107873	0.0274925	COR27__cold regulated gene 27
260221_at	AT1G74670	-1.10399	0.00106956	0.0273504	GASA6__Gibberellin-regulated family protein
249242_at	AT5G42250	-1.10812	2.63883e-05	0.00239378	Zinc-binding alcohol dehydrogenase family protein
253874_at	AT4G27450	-1.10921	0.000813885	0.0227788	Aluminium induced protein with YGL and LRDR motifs
264016_at	AT2G21220	-1.11466	3.49037e-05	0.00279352	SAUR-like auxin-responsive protein family
261026_at	AT1G01240	-1.11501	4.91217e-06	0.000941567	unknown protein; BEST Arabidopsis thaliana protein match is: unknown protein (TAIR:AT2G46550.1); Has 35333 Blast hits to 34131 proteins in 2444 species: Archae - 798; Bacteria - 22429; Metazoa - 974; Fungi - 991; Plants - 531; Viruses - 0; Other Eukaryotes - 9610 (source: NCBI BLink).
262730_at	AT1G16390	-1.11695	2.6527e-06	0.00070794	ATOCT3_OCT3__organic cation/carnitine transporter 3
246001_at	AT5G20790	-1.1171	0.000164402	0.00786168	unknown protein; FUNCTIONS IN: molecular_function unknown; INVOLVED IN: biological_process unknown; LOCATED IN: endomembrane system; EXPRESSED IN: 11 plant structures; EXPRESSED DURING: LP.04 four leaves visible, 4 anthesis, petal differentiation and expansion stage; BEST Arabidopsis thaliana protein match is: unknown protein (TAIR:AT3G43110.1).
260877_at	AT1G21500	-1.11987	0.000149798	0.0073345	unknown protein; Has 29 Blast hits to 29 proteins in 12 species: Archae - 0; Bacteria - 0; Metazoa - 0; Fungi - 2; Plants - 27; Viruses - 0; Other Eukaryotes - 0 (source: NCBI BLink).
262986_at	AT1G23390	-1.12312	0.00165831	0.0365551	Kelch repeat-containing F-box family protein
246962_s_at	AT5G24800	-1.12572	0.000138727	0.00696998	ATBZIP9_BZIP9_BZO2H2__basic leucine zipper 9
246919_at	AT5G25460	-1.13138	0.000197694	0.0090369	Protein of unknown function, DUF642
266500_at	AT2G06925	-1.13236	0.00011311	0.006085	ATSPLA2-ALPHA_PLA2-ALPHA__Phospholipase A2 family protein
246783_at	AT5G27360	-1.13482	3.34396e-05	0.00275208	SFP2__Major facilitator superfamily protein
249071_at	AT5G44050	-1.14702	3.05397e-05	0.00260903	MATE efflux family protein
260048_at	AT1G73750	-1.15227	9.07238e-06	0.00129768	Uncharacterised conserved protein UCP031088, alpha/beta hydrolase
263265_at	AT2G38820	-1.15431	7.77423e-06	0.00122216	Protein of unknown function (DUF506)
262113_at	AT1G02820	-1.15476	4.99197e-06	0.00094889	Late embryogenesis abundant 3 (LEA3) family protein
267477_at	AT2G02710	-1.17405	3.35956e-05	0.00275208	PLP_PLPA_PLPB_PLPC__PAS/LOV protein B
265481_at	AT2G15960	-1.17508	0.00023804	0.00992632	unknown protein; Has 14 Blast hits to 14 proteins in 5 species: Archae - 0; Bacteria - 0; Metazoa - 0; Fungi - 0; Plants - 14; Viruses - 0; Other Eukaryotes - 0 (source: NCBI BLink).
262698_at	AT1G75960	-1.1792	8.37486e-06	0.00128208	AMP-dependent synthetase and ligase family protein
249128_at	AT5G43440	-1.19029	1.20015e-05	0.00151245	2-oxoglutarate (2OG) and Fe(II)-dependent oxygenase superfamily protein
245657_at	AT1G56720	-1.19248	2.42116e-05	0.00225415	Protein kinase superfamily protein
248151_at	AT5G54270	-1.19307	8.21554e-05	0.0050106	LHCB3_LHCB3*1__light-harvesting chlorophyll B-binding protein 3
251356_at	AT3G61060	-1.19953	0.000306518	0.0118503	AtPP2-A13_PP2-A13__phloem protein 2-A13
258421_at	AT3G16690	-1.20129	0.000118025	0.00624631	AtSWEET16_SWEET16__Nodulin MtN3 family protein
263664_at	AT1G04250	-1.20199	0.000156044	0.00754104	AXR3_IAA17__AUX/IAA transcriptional regulator family protein
253161_at	AT4G35770	-1.20596	0.000308992	0.0119056	ATSEN1_DIN1_SEN1_SEN1__Rhodanese/Cell cycle control phosphatase superfamily protein
254066_at	AT4G25480	-1.20624	2.8935e-05	0.00254829	ATCBF3_CBF3_DREB1A__dehydration response element B1A
247478_at	AT5G62360	-1.21194	0.000554058	0.0178001	Plant invertase/pectin methylesterase inhibitor superfamily protein
265478_at	AT2G15890	-1.21546	0.000550394	0.0177323	MEE14__maternal effect embryo arrest 14
260914_at	AT1G02640	-1.21961	0.000439084	0.0150325	ATBXL2_BXL2__beta-xylosidase 2
254954_at	AT4G10910	-1.22001	5.1942e-05	0.00367949	unknown protein; Has 30201 Blast hits to 17322 proteins in 780 species: Archae - 12; Bacteria - 1396; Metazoa - 17338; Fungi - 3422; Plants - 5037; Viruses - 0; Other Eukaryotes - 2996 (source: NCBI BLink).
259015_at	AT3G07350	-1.22683	0.000243989	0.0101189	Protein of unknown function (DUF506)
257076_at	AT3G19680	-1.23672	0.000153714	0.00746002	Protein of unknown function (DUF1005)
256527_at	AT1G66100	-1.24069	0.000375377	0.0134417	Plant thionin
256598_at	AT3G30180	-1.25143	6.47453e-05	0.00425603	BR6OX2_CYP85A2__brassinosteroid-6-oxidase 2
263876_at	AT2G21880	-1.25884	0.000969546	0.0256365	ATRAB7A_ATRABG2_RAB7A__RAB GTPase homolog 7A
263981_at	AT2G42870	-1.27158	7.68977e-05	0.00475437	HLH1_PAR1__phy rapidly regulated 1
252970_at	AT4G38850	-1.28359	5.54405e-05	0.00383212	ATSAUR15_SAUR-AC1_SAUR15_SAUR_AC1__SAUR-like auxin-responsive protein family
267238_at	AT2G44130	-1.28481	0.000160191	0.00770876	Galactose oxidase/kelch repeat superfamily protein
257628_at	AT3G26290	-1.28583	1.96227e-05	0.00188978	CYP71B26__cytochrome P450, family 71, subfamily B, polypeptide 26
249727_at	AT5G35490	-1.28658	2.25586e-05	0.00213511	ATMRU1_MRU1__mto 1 responding up 1
253571_at	AT4G31000	-1.28871	0.00122477	0.0300397	Calmodulin-binding protein
261937_at	AT1G22570	-1.32009	6.45169e-06	0.00108265	Major facilitator superfamily protein
260603_at	AT1G55960	-1.3236	1.27034e-05	0.00157217	Polyketide cyclase/dehydrase and lipid transport superfamily protein
245352_at	AT4G15490	-1.33666	1.41369e-05	0.00164587	UGT84A3__UDP-Glycosyltransferase superfamily protein
246997_at	AT5G67390	-1.34864	8.58128e-05	0.00516462	unknown protein; BEST Arabidopsis thaliana protein match is: Plant protein of unknown function (DUF863) (TAIR:AT1G69360.1); Has 186 Blast hits to 186 proteins in 18 species: Archae - 0; Bacteria - 0; Metazoa - 0; Fungi - 0; Plants - 170; Viruses - 0; Other Eukaryotes - 16 (source: NCBI BLink).
257673_at	AT3G20370	-1.35267	1.80437e-05	0.00183739	TRAF-like family protein
263128_at	AT1G78600	-1.36112	0.00073105	0.0213238	BBX22_DBB3_LZF1_STH3__light-regulated zinc finger protein 1
259839_at	AT1G52190	-1.36314	0.00213133	0.0436806	Major facilitator superfamily protein
247474_at	AT5G62280	-1.36611	2.78401e-05	0.00247095	Protein of unknown function (DUF1442)
247189_at	AT5G65390	-1.36679	0.000977651	0.0256915	AGP7__arabinogalactan protein 7
258751_at	AT3G05890	-1.37387	0.000434655	0.0149688	RCI2B__Low temperature and salt responsive protein family
259331_at	AT3G03840	-1.38727	4.71131e-05	0.00345546	SAUR-like auxin-responsive protein family
249765_at	AT5G24030	-1.39081	5.11835e-05	0.00364842	SLAH3__SLAC1 homologue 3
247882_at	AT5G57785	-1.39086	5.40409e-05	0.00375815	unknown protein; Has 30201 Blast hits to 17322 proteins in 780 species: Archae - 12; Bacteria - 1396; Metazoa - 17338; Fungi - 3422; Plants - 5037; Viruses - 0; Other Eukaryotes - 2996 (source: NCBI BLink).
257057_at	AT3G15310	-1.39209	0.000141426	0.0070435
256940_at	AT3G30720	-1.39279	0.000458114	0.0155269	QQS__qua-quine starch
265680_at	AT2G32150	-1.39563	1.56938e-05	0.0017128	Haloacid dehalogenase-like hydrolase (HAD) superfamily protein
260152_at	AT1G52830	-1.4048	3.78276e-05	0.00295496	IAA6_SHY1__indole-3-acetic acid 6
265111_at	AT1G62510	-1.42613	0.00153041	0.0346736	Bifunctional inhibitor/lipid-transfer protein/seed storage 2S albumin superfamily protein
261247_at	AT1G20070	-1.42825	1.74709e-06	0.000586045	unknown protein; FUNCTIONS IN: molecular_function unknown; INVOLVED IN: biological_process unknown; LOCATED IN: chloroplast; EXPRESSED IN: 20 plant structures; EXPRESSED DURING: 11 growth stages; Has 26 Blast hits to 26 proteins in 9 species: Archae - 0; Bacteria - 0; Metazoa - 0; Fungi - 2; Plants - 24; Viruses - 0; Other Eukaryotes - 0 (source: NCBI BLink).
261480_at	AT1G14280	-1.43332	8.62156e-06	0.0012938	PKS2__phytochrome kinase substrate 2
253496_at	AT4G31870	-1.43632	1.7586e-05	0.0018151	ATGPX7_GPX7__glutathione peroxidase 7
249741_at	AT5G24470	-1.45294	0.000651373	0.0197315	APRR5_PRR5__pseudo-response regulator 5
256098_at	AT1G13700	-1.46141	4.66076e-05	0.00343188	PGL1__6-phosphogluconolactonase 1
259384_at	AT3G16450	-1.46743	1.37448e-05	0.00163291	JAL33__Mannose-binding lectin superfamily protein
253125_at	AT4G36040	-1.4826	0.000183564	0.00851037	J11__Chaperone DnaJ-domain superfamily protein
259009_at	AT3G09260	-1.48444	5.2055e-06	0.00095756	BGLU23_LEB_PSR3.1_PYK10__Glycosyl hydrolase superfamily protein
266656_at	AT2G25900	-1.49701	0.000538723	0.0175046	ATCTH_ATTZF1__Zinc finger C-x8-C-x5-C-x3-H type family protein
247597_at	AT5G60860	-1.50956	3.28234e-05	0.00274249	AtRABA1f_RABA1f__RAB GTPase homolog A1F
260070_at	AT1G73830	-1.52253	4.92567e-05	0.00354431	BEE3__BR enhanced expression 3
258402_at	AT3G15450	-1.52422	0.000383746	0.013574	Aluminium induced protein with YGL and LRDR motifs
247452_at	AT5G62430	-1.54951	4.05124e-05	0.00306625	CDF1__cycling DOF factor 1
247878_at	AT5G57760	-1.56635	2.63678e-07	0.000222759	unknown protein; Has 5 Blast hits to 5 proteins in 2 species: Archae - 0; Bacteria - 0; Metazoa - 0; Fungi - 0; Plants - 5; Viruses - 0; Other Eukaryotes - 0 (source: NCBI BLink).
267524_at	AT2G30600	-1.5702	0.000523771	0.0171851	BTB/POZ domain-containing protein
264788_at	AT2G17880	-1.57211	0.00024621	0.0101925	Chaperone DnaJ-domain superfamily protein
248337_at	AT5G52310	-1.57222	5.87798e-06	0.00105572	COR78_LTI140_LTI78_RD29A__low-temperature-responsive protein 78 (LTI78) / desiccation-responsive protein 29A (RD29A)
251017_at	AT5G02760	-1.59332	3.43306e-06	0.000768414	Protein phosphatase 2C family protein
258901_at	AT3G05640	-1.604	3.12e-07	0.000237224	Protein phosphatase 2C family protein
250012_x_at	AT5G18060	-1.63281	8.17644e-07	0.000373009	SAUR-like auxin-responsive protein family
251575_at	AT3G58120	-1.63937	8.73477e-06	0.00129443	ATBZIP61_BZIP61__Basic-leucine zipper (bZIP) transcription factor family protein
261772_at	AT1G76240	-1.64806	5.4195e-07	0.000287486	Arabidopsis protein of unknown function (DUF241)
258497_at	AT3G02380	-1.68063	0.000384365	0.013574	ATCOL2_COL2__CONSTANS-like 2
245506_at	AT4G15700	-1.6864	9.04614e-07	0.000404371	Thioredoxin superfamily protein
248793_at	AT5G47240	-1.68683	7.44448e-06	0.0011822	atnudt8_NUDT8__nudix hydrolase homolog 8
245392_at	AT4G15680	-1.69318	3.30723e-05	0.0027432	Thioredoxin superfamily protein
249645_at	AT5G36910	-1.70885	1.11522e-05	0.00144974	THI2.2__thionin 2.2
265724_at	AT2G32100	-1.71215	0.000456527	0.0155192	ATOFP16_OFP16__ovate family protein 16
245734_at	AT1G73480	-1.72289	1.59279e-06	0.000558945	alpha/beta-Hydrolases superfamily protein
253423_at	AT4G32280	-1.72536	0.000319984	0.0122054	IAA29__indole-3-acetic acid inducible 29
247903_at	AT5G57340	-1.72796	1.11265e-05	0.00144974	unknown protein; Has 30201 Blast hits to 17322 proteins in 780 species: Archae - 12; Bacteria - 1396; Metazoa - 17338; Fungi - 3422; Plants - 5037; Viruses - 0; Other Eukaryotes - 2996 (source: NCBI BLink).
253172_at	AT4G35060	-1.78645	3.36748e-06	0.000768414	HIPP25__Heavy metal transport/detoxification superfamily protein
260956_at	AT1G06040	-1.85776	1.43001e-05	0.00164678	BBX24_STO__B-box zinc finger family protein
252520_at	AT3G46370	-1.86378	2.46316e-05	0.00227468	Leucine-rich repeat protein kinase family protein
247925_at	AT5G57560	-1.86479	9.68488e-06	0.00134497	TCH4_XTH22__Xyloglucan endotransglucosylase/hydrolase family protein
249383_at	AT5G39860	-1.88004	3.00677e-05	0.00258809	BHLH136_BNQ1_PRE1__basic helix-loop-helix (bHLH) DNA-binding family protein
267523_at	AT2G30600	-1.89642	3.17537e-06	0.000746703	BTB/POZ domain-containing protein
256221_at	AT1G56300	-1.9048	7.3471e-06	0.0011822	Chaperone DnaJ-domain superfamily protein
266719_at	AT2G46830	-1.93747	2.98533e-05	0.00257937	AtCCA1_CCA1__circadian clock associated 1
248622_at	AT5G49360	-1.98291	1.18719e-05	0.00150443	ATBXL1_BXL1__beta-xylosidase 1
247323_at	AT5G64170	-1.9869	0.000250707	0.0103038	dentin sialophosphoprotein-related
251497_at	AT3G59060	-1.99998	1.33162e-06	0.000508499	PIF5_PIL6__phytochrome interacting factor 3-like 6
245505_at	AT4G15690	-2.00819	1.08353e-05	0.00143694	Thioredoxin superfamily protein
251869_at	AT3G54500	-2.08946	5.68192e-05	0.00390376	FUNCTIONS IN: molecular_function unknown; INVOLVED IN: biological_process unknown; LOCATED IN: cellular_component unknown; EXPRESSED IN: 22 plant structures; EXPRESSED DURING: 13 growth stages; BEST Arabidopsis thaliana protein match is: dentin sialophosphoprotein-related (TAIR:AT5G64170.2).
261727_at	AT1G76090	-2.12355	1.54506e-05	0.00170833	SMT3__sterol methyltransferase 3
266988_at	AT2G39310	-2.13447	2.09853e-07	0.000220645	JAL22__jacalin-related lectin 22
265387_at	AT2G20670	-2.1652	0.000449977	0.0153398	Protein of unknown function (DUF506)
258239_at	AT3G27690	-2.17194	1.94309e-06	0.000624252	LHCB2_LHCB2.3_LHCB2.4__photosystem II light harvesting complex gene 2.3
266672_at	AT2G29650	-2.19849	3.47614e-07	0.000238464	ANTR1_PHT4;1__phosphate transporter 4;1
252429_at	AT3G47500	-2.28651	1.36802e-06	0.000508499	CDF3__cycling DOF factor 3
252563_at	AT3G45970	-2.40849	2.37343e-05	0.00221876	ATEXLA1_ATEXPL1_ATHEXP BETA 2.1_EXLA1_EXPL1__expansin-like A1
250971_at	AT5G02810	-2.41659	1.23223e-05	0.00154434	APRR7_PRR7__pseudo-response regulator 7
256266_at	AT3G12320	-2.49955	3.59309e-07	0.000238464	unknown protein; BEST Arabidopsis thaliana protein match is: unknown protein (TAIR:AT5G06980.4); Has 102 Blast hits to 102 proteins in 16 species: Archae - 0; Bacteria - 0; Metazoa - 0; Fungi - 0; Plants - 98; Viruses - 0; Other Eukaryotes - 4 (source: NCBI BLink).
264211_at	AT1G22770	-2.50798	4.0772e-07	0.000238464	FB_GI__gigantea protein (GI)
261663_at	AT1G18330	-2.53662	1.58652e-06	0.000558945	EPR1_RVE7__Homeodomain-like superfamily protein
250327_at	AT5G12050	-2.54793	1.16799e-05	0.00150443	unknown protein; BEST Arabidopsis thaliana protein match is: unknown protein (TAIR:AT3G13980.1); Has 1807 Blast hits to 1807 proteins in 277 species: Archae - 0; Bacteria - 0; Metazoa - 736; Fungi - 347; Plants - 385; Viruses - 0; Other Eukaryotes - 339 (source: NCBI BLink).
265248_at	AT2G43010	-2.58069	2.64627e-06	0.00070794	AtPIF4_PIF4_SRL2__phytochrome interacting factor 4
250665_at	AT5G06980	-2.58884	1.51796e-07	0.000216405	unknown protein; FUNCTIONS IN: molecular_function unknown; INVOLVED IN: response to karrikin; LOCATED IN: cellular_component unknown; EXPRESSED IN: 21 plant structures; EXPRESSED DURING: 11 growth stages; BEST Arabidopsis thaliana protein match is: unknown protein (TAIR:AT3G12320.1).
259789_at	AT1G29395	-2.62442	3.44381e-06	0.000768414	COR413-TM1_COR413IM1_COR414-TM1__COLD REGULATED 314 INNER MEMBRANE 1
259751_at	AT1G71030	-2.73104	1.56582e-05	0.0017128	ATMYBL2_MYBL2__MYB-like 2
247921_at	AT5G57660	-2.75705	9.21845e-07	0.000404371	ATCOL5_COL5__CONSTANS-like 5
265511_at	AT2G05540	-2.79635	1.17869e-05	0.00150443	Glycine-rich protein family
248910_at	AT5G45820	-3.34647	7.4553e-07	0.000354282	CIPK20_PKS18_SnRK3.6__CBL-interacting protein kinase 20
263495_at	AT2G42530	-3.80933	1.78772e-08	6.7963e-05	COR15B__cold regulated 15b
263497_at	AT2G42540	-5.35513	1.25442e-09	2.86132e-05	COR15_COR15A__cold-regulated 15a
