# Supplementary material for: A hierarchical transcriptional network activates specific CDK inhibitors that regulate G2 to control cell size and number in Arabidopsis
Source: Nat Commun. 2022 Mar 29;13:1660. doi: 10.1038/s41467-022-29316-2 (PMC8964727; doi:10.1038/s41467-022-29316-2)
Supplement: Supplementary file 5 — Supplementary Data 2 [file 41467_2022_29316_MOESM5_ESM.xlsx]

## Sheet: AtSMOS1-bound genes
chromosome	start	end	score	signalValue	-log10P	-log10q	peak	chromosome	start	end	gene	strand	distance	gene_ID
1	13628	13738	30	3.41332	5.52719	3.08813	47	1	11649	13714	gene	-	0	AT1G01030
1	37950	38245	98	5.76144	13.49043	9.88974	219	1	33365	37871	gene	-	-80	AT1G01060
1	55451	55627	16	2.57938	3.66922	1.61575	93	1	51953	54737	gene	+	715	AT1G01110
1	57126	57261	35	2.96005	6.10757	3.55869	65	1	57164	59215	gene	-	0	AT1G01120
1	59674	59937	39	3.62432	6.65745	3.99994	238	1	57164	59215	gene	-	-460	AT1G01120
1	63933	64301	48	4.10484	7.66002	4.83551	311	1	64166	67774	gene	-	0	AT1G01140
1	68336	68750	97	5.70117	13.36136	9.77420	331	1	64166	67774	gene	-	-563	AT1G01140
1	99481	99602	31	3.35886	5.63875	3.17169	90	1	97412	99240	gene	+	242	AT1G01230
1	108206	108350	45	3.68483	7.28404	4.53346	64	1	108946	111699	gene	+	-597	AT1G01260
1	116157	116309	23	2.57396	4.54946	2.30992	45	1	114202	116407	gene	+	0	AT1G01290
1	118509	118724	30	2.99208	5.43711	3.01179	13	1	116784	118845	gene	+	0	AT1G01300
1	146298	146454	30	3.28259	5.48188	3.05174	108	1	143489	146479	gene	+	0	AT1G01370
1	156270	156728	79	4.77890	11.28982	7.95396	155	1	156477	158823	gene	-	0	AT1G01430
1	159468	159639	84	4.87309	11.85019	8.44343	85	1	159628	162953	gene	-	0	AT1G01440
1	171747	172254	52	4.20870	8.15707	5.26113	351	1	171525	172948	gene	-	0	AT1G01470
1	173142	173295	42	3.45531	6.98234	4.27119	83	1	171525	172948	gene	-	-195	AT1G01470
1	173408	173715	28	2.96170	5.17730	2.80466	255	1	171525	172948	gene	-	-461	AT1G01470
1	178907	179057	68	4.64543	10.00436	6.83320	75	1	175706	178406	gene	+	502	AT1G01480
1	183161	183670	71	4.38259	10.33522	7.13316	301	1	180017	182749	gene	-	-413	AT1G01490
1	195567	195801	78	4.34625	11.15620	7.84175	143	1	195645	198787	gene	+	0	AT1G01540
1	198469	198889	77	4.68567	11.06912	7.76958	313	1	195645	198787	gene	+	0	AT1G01540
1	199452	199858	54	4.18238	8.38894	5.45181	120	1	199527	201775	gene	+	0	AT1G01550
1	201796	201913	19	2.63262	4.08513	1.93038	60	1	199527	201775	gene	+	22	AT1G01550
1	207636	207944	79	4.90531	11.24441	7.92516	89	1	204935	207642	gene	+	0	AT1G01570
1	224736	224926	24	2.99799	4.69634	2.41303	94	1	221642	224351	gene	-	-386	AT1G01610
1	227707	227942	60	4.51321	9.09010	6.04890	188	1	225665	227543	gene	-	-165	AT1G01620
1	228254	228512	39	3.69768	6.56598	3.93678	160	1	228799	230979	gene	+	-288	AT1G01630
1	232606	232774	28	3.38389	5.25107	2.85091	81	1	230908	232630	gene	-	0	AT1G01640
1	239425	239616	42	3.87680	6.92924	4.22879	159	1	239841	242703	gene	-	226	AT1G01660
1	239728	239922	19	2.63262	4.08513	1.93038	96	1	239841	242703	gene	-	0	AT1G01660
1	300969	301111	15	2.46808	3.57591	1.54637	86	1	298451	302310	gene	-	0	AT1G01830
1	302639	302799	59	4.30839	8.95576	5.94204	90	1	298451	302310	gene	-	-330	AT1G01830
1	364204	364364	21	2.43721	4.31958	2.12262	16	1	365165	367443	gene	+	-802	AT1G02065
1	368499	368800	58	4.12339	8.82915	5.84584	229	1	365165	367443	gene	+	1057	AT1G02065
1	418267	418403	25	3.19266	4.88765	2.56760	31	1	418416	422579	gene	+	-14	AT1G02205
1	420188	420297	28	3.38389	5.25107	2.85091	36	1	418416	422579	gene	+	0	AT1G02205
1	426554	426712	24	3.02027	4.74191	2.45098	106	1	427548	427811	gene	-	837	AT1G02210
1	430958	431145	104	6.04266	14.08385	10.41591	92	1	428650	430720	gene	-	-239	AT1G02220
1	452931	453094	30	3.42070	5.54160	3.09707	128	1	453107	455519	gene	+	-14	AT1G02300
1	468747	469046	72	4.57738	10.49080	7.26981	159	1	469818	470693	gene	+	-773	AT1G02350
1	469200	469664	91	4.77162	12.60766	9.10678	238	1	469818	470693	gene	+	-155	AT1G02350
1	471463	471736	77	4.18841	11.01898	7.72390	222	1	471127	471498	gene	-	0	AT1G04107
1	476933	477146	59	3.94893	8.96452	5.94522	56	1	476945	479112	gene	+	0	AT1G02380
1	483409	483561	36	3.43303	6.24262	3.66960	26	1	480650	483373	gene	+	37	AT1G02390
1	485690	485836	54	3.92007	8.35181	5.42060	82	1	486800	489651	gene	+	-965	AT1G02400
1	486565	486690	28	3.18027	5.26926	2.86605	50	1	486800	489651	gene	+	-111	AT1G02400
1	487677	488645	78	5.03304	11.18260	7.86676	658	1	486800	489651	gene	+	0	AT1G02400
1	518029	518145	22	2.86734	4.42662	2.20528	91	1	518091	520495	gene	+	0	AT1G02500
1	537787	537911	58	3.89256	8.82175	5.84051	61	1	537740	540127	gene	+	0	AT1G02560
1	559716	560066	54	4.16631	8.35423	5.42276	58	1	559735	560251	gene	+	0	AT1G04137
1	621410	621563	72	4.58774	10.51504	7.28424	76	1	621453	623054	gene	+	0	AT1G02816
1	701290	701438	37	3.29077	6.35981	3.76099	63	1	701365	703929	gene	+	0	AT1G03030
1	728268	728406	13	2.31085	3.35164	1.37852	129	1	712440	727553	gene	-	-716	AT1G03060
1	769507	769671	42	3.63196	6.91785	4.22282	18	1	768376	770684	gene	+	0	AT1G03170
1	786619	786743	29	2.97910	5.40577	2.98220	23	1	786832	788722	gene	+	-90	AT1G03220
1	864226	864433	74	4.80974	10.69360	7.42818	68	1	860761	864372	gene	-	0	AT1G03457
1	865014	865415	84	4.60708	11.84792	8.44343	255	1	865895	867733	gene	-	481	AT1G03470
1	868167	868380	47	3.68137	7.52570	4.73306	44	1	865895	867733	gene	-	-435	AT1G03470
1	871189	871370	28	3.38389	5.25107	2.85091	70	1	868853	871308	gene	-	0	AT1G03475
1	892434	892574	20	2.96461	4.26251	2.07686	50	1	890155	892492	gene	-	0	AT1G03560
1	897843	897952	49	3.80441	7.81492	4.97090	40	1	894238	897718	gene	-	-126	AT1G03590
1	899894	900004	35	3.37368	6.11193	3.56053	52	1	898480	899794	gene	+	101	AT1G03600
1	900528	900719	60	4.01263	9.12462	6.08158	91	1	900732	903070	gene	+	-14	AT1G03610
1	930694	930903	48	3.87585	7.71593	4.88323	33	1	930715	931985	gene	-	0	AT1G03730
1	956498	956738	21	2.76903	4.38760	2.18075	52	1	954290	956144	gene	+	355	AT1G03790
1	983375	983621	43	3.68865	7.04337	4.32402	199	1	982381	983544	gene	-	0	AT1G03870
1	983978	984257	84	4.60708	11.84792	8.44343	91	1	982381	983544	gene	-	-435	AT1G03870
1	1028340	1028460	34	2.74764	6.00541	3.46570	46	1	1027853	1029119	gene	-	0	AT1G04000
1	1070972	1071086	40	3.77339	6.72039	4.05681	51	1	1064264	1071080	gene	-	0	AT1G04120
1	1073059	1073284	42	3.45531	6.98234	4.27119	44	1	1073274	1075568	gene	+	0	AT1G04130
1	1084581	1084836	148	6.64459	18.86037	14.80753	75	1	1081024	1084431	gene	-	-151	AT1G04150
1	1129437	1129762	42	3.66242	6.98539	4.27395	196	1	1128149	1129689	gene	-	0	AT1G04240
1	1130115	1130429	87	5.01173	12.17996	8.73827	129	1	1128149	1129689	gene	-	-427	AT1G04240
1	1159183	1159292	30	3.36390	5.43033	3.00573	38	1	1159023	1159093	gene	+	91	AT1G04320
1	1172837	1173115	65	4.46288	9.60118	6.50665	66	1	1175033	1175768	gene	+	-1919	AT1G04370
1	1174273	1174406	45	3.56604	7.25048	4.50513	77	1	1175033	1175768	gene	+	-628	AT1G04370
1	1197981	1198118	66	4.17982	9.82925	6.67938	35	1	1197956	1201579	gene	+	0	AT1G04430
1	1202086	1202218	17	2.45528	3.82106	1.74353	29	1	1202160	1206009	gene	+	0	AT1G04440
1	1236315	1236496	58	4.22837	8.77905	5.80011	113	1	1234176	1236206	gene	-	-110	AT1G04530
1	1249035	1249281	46	4.10901	7.39002	4.61227	180	1	1246601	1248876	gene	-	-160	AT1G04570
1	1299361	1299543	29	2.88856	5.36562	2.94794	55	1	1299553	1299796	gene	+	-11	AT1G04283
1	1305984	1306126	39	3.62432	6.65745	3.99994	44	1	1303467	1307973	gene	-	0	AT1G04680
1	1308665	1308897	36	3.56190	6.28575	3.69853	29	1	1303467	1307973	gene	-	-693	AT1G04680
1	1312885	1313116	37	3.29077	6.35981	3.76099	94	1	1313443	1315823	gene	+	-328	AT1G04690
1	1320900	1321024	18	2.90047	3.96715	1.83486	29	1	1316139	1321000	gene	+	0	AT1G04700
1	1408344	1408472	18	2.90047	3.96715	1.83486	89	1	1407772	1410933	gene	-	0	AT1G04960
1	1410742	1410950	34	3.62559	5.93739	3.40757	59	1	1407772	1410933	gene	-	0	AT1G04960
1	1421463	1421618	19	2.81892	4.15521	1.98948	101	1	1418612	1421863	gene	-	0	AT1G04990
1	1422255	1422384	43	3.83818	7.11031	4.38081	74	1	1418612	1421863	gene	-	-393	AT1G04990
1	1430153	1430307	13	2.31085	3.35164	1.37852	75	1	1429048	1430056	gene	+	98	AT1G05005
1	1433353	1433468	39	3.71258	6.59647	3.96552	71	1	1431177	1433010	gene	-	-344	AT1G05010
1	1434446	1434969	110	6.00532	14.82119	11.08933	421	1	1435155	1437763	gene	-	187	AT1G05020
1	1486848	1487048	23	3.04515	4.60220	2.33563	93	1	1484067	1487027	gene	-	0	AT1G05150
1	1559847	1560035	34	3.62559	5.93739	3.40757	84	1	1558778	1559917	gene	-	0	AT1G05340
1	1564350	1564533	39	3.86730	6.65089	3.99612	79	1	1560678	1564409	gene	-	0	AT1G05350
1	1576662	1576824	43	3.96839	7.11232	4.38212	84	1	1576822	1582672	gene	+	0	AT1G05380
1	1587804	1588259	106	5.47322	14.38032	10.68604	284	1	1585371	1587794	gene	-	-11	AT1G05410
1	1662476	1662598	31	3.24802	5.62072	3.15820	51	1	1662352	1664398	gene	-	0	AT1G05577
1	1671932	1672061	23	3.14218	4.59367	2.32997	39	1	1671916	1673923	gene	+	0	AT1G05600
1	1713299	1713622	66	4.39659	9.75770	6.61244	133	1	1709673	1713474	gene	+	0	AT1G05700
1	1714099	1714499	59	4.20543	9.01851	5.98232	173	1	1714818	1717290	gene	+	-320	AT1G05710
1	1721343	1721484	28	3.38389	5.25107	2.85091	83	1	1721509	1724734	gene	+	-26	AT1G05750
1	1745639	1746099	56	4.05331	8.66596	5.69828	194	1	1744444	1747734	gene	+	0	AT1G05805
1	1815527	1815748	46	3.74853	7.42920	4.64707	26	1	1807960	1815568	gene	-	0	AT1G05960
1	1830038	1830282	31	2.83136	5.56937	3.12112	82	1	1828340	1829983	gene	-	-56	AT1G06040
1	1861881	1862048	65	4.62338	9.63655	6.53939	63	1	1862184	1862742	gene	+	-137	AT1G06135
1	1878450	1878576	34	3.31634	5.98476	3.45023	52	1	1874885	1877573	gene	-	-878	AT1G06148
1	1878702	1878918	41	3.57346	6.78741	4.11699	53	1	1874885	1877573	gene	-	-1130	AT1G06148
1	1879209	1879635	32	2.78539	5.78365	3.29310	134	1	1874885	1877573	gene	-	-1637	AT1G06148
1	1880673	1880836	53	3.99116	8.24559	5.34002	90	1	1882907	1883992	gene	+	-2072	AT1G06160
1	1882594	1882914	32	3.12624	5.75780	3.26968	258	1	1882907	1883992	gene	+	0	AT1G06160
1	1942759	1942937	40	3.77339	6.72039	4.05681	90	1	1944993	1946303	gene	+	-2057	AT1G06380
1	1953986	1954152	54	3.53032	8.35611	5.42373	67	1	1953734	1954192	gene	-	0	AT1G04453
1	1974485	1974772	63	4.23755	9.38568	6.30982	83	1	1969658	1974526	gene	+	0	AT1G06470
1	2025317	2025519	60	3.88058	9.05867	6.01883	124	1	2025356	2025428	gene	+	0	AT1G06610
1	2032024	2032358	28	2.96170	5.17730	2.80466	252	1	2031626	2034112	gene	+	0	AT1G06640
1	2035628	2035762	23	3.14218	4.59367	2.32997	51	1	2034156	2035824	gene	+	0	AT1G06645
1	2070480	2070723	39	3.83403	6.58632	3.95580	137	1	2070737	2073374	gene	+	-15	AT1G06740
1	2083073	2083182	36	3.62566	6.17681	3.61540	34	1	2083311	2087141	gene	+	-130	AT1G06780
1	2089837	2089991	17	2.46250	3.83827	1.75766	138	1	2089417	2091686	gene	-	0	AT1G06800
1	2103274	2103433	23	2.57396	4.54946	2.30992	79	1	2097747	2103507	gene	-	0	AT1G06840
1	2142002	2142132	60	4.09825	9.05401	6.01459	34	1	2142939	2143977	gene	-	808	AT1G06980
1	2172465	2172648	33	3.36055	5.86202	3.36114	101	1	2169977	2172194	gene	+	272	AT1G07080
1	2174959	2175214	110	5.34793	14.81901	11.08746	144	1	2173952	2175038	gene	-	0	AT1G07090
1	2176247	2176537	36	3.24380	6.24644	3.67233	73	1	2173952	2175038	gene	-	-1210	AT1G07090
1	2177451	2177810	50	3.97534	7.93698	5.08139	56	1	2177885	2177958	gene	+	-76	AT1G07100
1	2191042	2191187	37	3.13236	6.38036	3.77578	84	1	2189877	2190784	gene	-	-259	AT1G07135
1	2195794	2195968	42	3.45531	6.98234	4.27119	94	1	2193941	2195996	gene	-	0	AT1G07150
1	2203775	2204097	64	4.56772	9.51790	6.43205	55	1	2204104	2207099	gene	+	-8	AT1G07180
1	2260106	2260251	30	3.18625	5.48686	3.05352	90	1	2257384	2260187	gene	-	0	AT1G07350
1	2262890	2263013	34	3.62559	5.93739	3.40757	87	1	2260317	2262923	gene	-	0	AT1G07360
1	2277620	2277732	38	3.14475	6.41302	3.80643	95	1	2277555	2280502	gene	+	0	AT1G07420
1	2280655	2280881	37	3.29077	6.35981	3.76099	165	1	2280746	2282828	gene	-	0	AT1G07430
1	2285176	2285336	39	3.68290	6.53569	3.91008	77	1	2286185	2287791	gene	-	850	AT1G07440
1	2286038	2286267	52	4.21732	8.17499	5.27641	53	1	2286185	2287791	gene	-	0	AT1G07440
1	2305134	2305357	36	3.52781	6.21471	3.65141	173	1	2304435	2312399	gene	+	0	AT1G07510
1	2313007	2313128	50	4.09165	7.91205	5.05734	52	1	2313581	2316507	gene	-	454	AT1G07530
1	2322365	2322474	28	3.38389	5.25107	2.85091	41	1	2322543	2326570	gene	-	70	AT1G07550
1	2333544	2333711	13	2.31085	3.35164	1.37852	128	1	2331136	2333767	gene	-	0	AT1G07570
1	2334165	2334287	26	3.05850	5.01278	2.66879	80	1	2334333	2334599	gene	+	-47	AT1G04597
1	2339560	2339766	51	4.25682	7.96643	5.10685	66	1	2336477	2339391	gene	-	-170	AT1G07590
1	2348114	2348231	42	3.74968	6.92426	4.22879	77	1	2348027	2348447	gene	-	0	AT1G04607
1	2348662	2349006	44	3.21745	7.23684	4.49346	261	1	2348915	2351799	gene	+	0	AT1G07630
1	2366459	2366785	46	3.97906	7.40270	4.62397	233	1	2359111	2366736	gene	-	0	AT1G07650
1	2374673	2374959	118	5.82418	15.61989	11.80479	216	1	2370020	2374607	gene	-	-67	AT1G07670
1	2390140	2390343	26	3.05850	5.01278	2.66879	19	1	2390531	2392628	gene	-	189	AT1G07720
1	2395196	2395500	40	3.35578	6.73797	4.07311	171	1	2394801	2397272	gene	-	0	AT1G07725
1	2436953	2437251	13	2.11357	3.29507	1.35158	297	1	2437281	2439665	gene	+	-31	AT1G07890
1	2565087	2565765	492	11.69039	54.02526	49.21434	438	1	2564361	2565318	gene	-	0	AT1G08180
1	2567245	2567392	51	4.12443	7.98097	5.12020	77	1	2567420	2573448	gene	+	-29	AT1G08190
1	2576637	2576974	37	3.29077	6.35981	3.76099	234	1	2573818	2576844	gene	-	0	AT1G08200
1	2688780	2688966	13	1.99976	3.33283	1.37598	177	1	2688880	2690250	gene	+	0	AT1G08500
1	2690708	2691340	124	6.14322	16.37589	12.49168	427	1	2691062	2694547	gene	-	0	AT1G08510
1	2694563	2694865	54	4.15832	8.33695	5.40795	223	1	2691062	2694547	gene	-	-17	AT1G08510
1	2712093	2712325	26	2.70266	5.04974	2.69951	70	1	2712694	2714833	gene	+	-370	AT1G08570
1	2748066	2748256	40	3.78890	6.75187	4.08505	85	1	2743761	2747967	gene	-	-100	AT1G08630
1	2755059	2755278	52	3.93596	8.11930	5.24361	55	1	2752124	2753809	gene	+	1251	AT1G08650
1	2755510	2755744	38	3.17742	6.49886	3.87802	166	1	2756904	2759889	gene	-	1161	AT1G08660
1	2755836	2755987	48	3.46627	7.70697	4.87500	42	1	2756904	2759889	gene	-	918	AT1G08660
1	2826955	2827138	20	2.96461	4.26251	2.07686	181	1	2827060	2829315	gene	+	0	AT1G08830
1	2848112	2848333	16	2.66710	3.69357	1.63587	87	1	2848149	2852270	gene	+	0	AT1G08890
1	2855915	2856024	23	3.14218	4.59367	2.32997	22	1	2852363	2855941	gene	+	0	AT1G08900
1	2856158	2856334	34	3.62559	5.93739	3.40757	75	1	2856162	2861170	gene	+	0	AT1G08910
1	2862805	2862952	72	4.71872	10.49100	7.26981	70	1	2861646	2861854	gene	-	-952	AT1G04673
1	2870728	2871028	15	2.31656	3.61038	1.57171	145	1	2867203	2870745	gene	+	0	AT1G08920
1	2872448	2872688	18	2.23108	3.96366	1.83486	182	1	2873300	2877270	gene	+	-613	AT1G08930
1	2926690	2926858	14	2.20510	3.43828	1.43176	2	1	2927502	2929107	gene	+	-645	AT1G09070
1	2928762	2929151	83	4.33284	11.72684	8.33290	196	1	2927502	2929107	gene	+	0	AT1G09070
1	2982971	2983212	24	2.84228	4.72215	2.43541	215	1	2979511	2982713	gene	-	-259	AT1G09230
1	2991158	2991571	70	4.61394	10.25533	7.06513	327	1	2989141	2990427	gene	+	732	AT1G09250
1	2991817	2992060	38	3.53887	6.47333	3.86165	100	1	2993381	2993820	gene	+	-1322	AT1G09260
1	3030574	3031201	122	6.04053	16.13503	12.26912	531	1	3031046	3033582	gene	+	0	AT1G09390
1	3057489	3057598	19	2.63262	4.08513	1.93038	60	1	3055231	3057543	gene	-	0	AT1G09470
1	3072495	3072918	127	6.27357	16.67838	12.77571	189	1	3070915	3072074	gene	-	-422	AT1G09520
1	3093599	3093785	62	4.47788	9.32492	6.25752	78	1	3093644	3094954	gene	+	0	AT1G09560
1	3100795	3100927	53	4.10323	8.21742	5.31292	91	1	3095160	3100819	gene	-	0	AT1G09570
1	3103190	3103335	31	3.24965	5.62424	3.15820	105	1	3101149	3103677	gene	-	0	AT1G09575
1	3119707	3119875	34	3.55871	6.04329	3.49920	61	1	3118155	3119815	gene	-	0	AT1G09630
1	3201597	3201912	52	4.35071	8.15338	5.25784	74	1	3201685	3204150	gene	+	0	AT1G09850
1	3240304	3240502	32	3.12624	5.75780	3.26968	145	1	3240531	3241863	gene	-	30	AT1G09950
1	3241935	3242244	59	3.94893	8.96452	5.94522	102	1	3240531	3241863	gene	-	-73	AT1G09950
1	3247809	3248124	67	4.73887	9.88058	6.72890	207	1	3247779	3248058	gene	-	0	AT1G04753
1	3248992	3249187	38	3.62495	6.41642	3.80728	160	1	3247779	3248058	gene	-	-935	AT1G04753
1	3255780	3255897	32	3.50152	5.69874	3.22608	50	1	3252098	3255782	gene	+	0	AT1G09970
1	3272448	3272944	185	6.74609	22.74184	18.54741	156	1	3269539	3272110	gene	-	-339	AT1G10020
1	3287186	3287636	72	4.58774	10.51504	7.28424	201	1	3284073	3287292	gene	+	0	AT1G10060
1	3296205	3296314	29	3.32946	5.36253	2.94794	58	1	3290311	3296198	gene	-	-8	AT1G10090
1	3302121	3302322	48	4.10484	7.66002	4.83551	99	1	3302153	3302419	gene	-	0	AT1G04763
1	3325747	3326014	23	2.57396	4.54946	2.30992	52	1	3325799	3327614	gene	+	0	AT1G10150
1	3338017	3338296	42	3.87680	6.92924	4.22879	207	1	3333504	3338188	gene	-	0	AT1G10170
1	3356484	3356657	52	4.32283	8.09805	5.22552	105	1	3356627	3359853	gene	-	0	AT1G10240
1	3392624	3392804	48	4.10484	7.66002	4.83551	99	1	3390322	3392633	gene	-	0	AT1G10340
1	3398765	3398881	41	3.40599	6.86164	4.18400	19	1	3396883	3398358	gene	-	-408	AT1G10370
1	3420862	3421057	39	3.62432	6.65745	3.99994	13	1	3416430	3419691	gene	-	-1172	AT1G10410
1	3421275	3421443	79	5.09474	11.31579	7.97870	89	1	3422720	3423058	gene	+	-1278	AT1G04793
1	3423801	3423972	42	3.77872	6.98552	4.27395	96	1	3424186	3427531	gene	-	215	AT1G10417
1	3444666	3444876	31	3.24965	5.62424	3.15820	59	1	3441988	3444360	gene	-	-307	AT1G10470
1	3480896	3481199	71	4.79485	10.32863	7.12792	135	1	3479066	3481041	gene	-	0	AT1G10550
1	3482044	3482173	43	3.41491	7.11145	4.38148	24	1	3479066	3481041	gene	-	-1004	AT1G10550
1	3484189	3484628	242	8.78300	28.48615	24.20638	254	1	3484399	3486965	gene	+	0	AT1G10560
1	3518984	3519114	29	3.13210	5.36865	2.94833	63	1	3515182	3518035	gene	-	-950	AT1G10640
1	3522894	3523154	38	3.65370	6.47568	3.86359	163	1	3523986	3526531	gene	-	833	AT1G10650
1	3547954	3548118	29	3.20969	5.33067	2.92281	142	1	3549920	3550848	gene	-	1803	AT1G10690
1	3548989	3549185	51	4.01956	8.03440	5.16744	90	1	3549920	3550848	gene	-	736	AT1G10690
1	3550679	3550857	38	3.25969	6.49892	3.87802	47	1	3549920	3550848	gene	-	0	AT1G10690
1	3552923	3553174	137	6.52043	17.68116	13.71007	83	1	3554104	3556544	gene	+	-931	AT1G10700
1	3570689	3570932	59	4.43021	8.91649	5.92730	77	1	3567905	3571053	gene	-	0	AT1G10740
1	3610583	3610827	22	3.05438	4.43070	2.20882	47	1	3607631	3610616	gene	-	0	AT1G10840
1	3658636	3658818	46	3.99535	7.43623	4.65238	98	1	3655673	3658612	gene	-	-25	AT1G10940
1	3676532	3676728	35	3.48775	6.13087	3.57437	134	1	3676607	3676691	gene	+	0	AT1G11010
1	3681556	3681750	54	3.61070	8.33727	5.40795	92	1	3681679	3684169	gene	+	0	AT1G11050
1	3721043	3721152	17	2.67618	3.86723	1.77095	38	1	3718652	3719832	gene	+	1212	AT1G11125
1	3757180	3757367	54	3.61070	8.33727	5.40795	84	1	3755668	3756998	gene	-	-183	AT1G11210
1	3758775	3758936	57	4.31558	8.67422	5.70630	76	1	3759862	3761461	gene	-	927	AT1G11220
1	3773478	3773929	17	2.32116	3.86894	1.77194	397	1	3777236	3780823	gene	+	-3308	AT1G11260
1	3774115	3774286	73	5.07583	10.57698	7.32144	86	1	3777236	3780823	gene	+	-2951	AT1G11260
1	3774440	3774559	39	3.86730	6.65089	3.99612	62	1	3777236	3780823	gene	+	-2678	AT1G11260
1	3774958	3775272	57	4.49331	8.74047	5.76760	108	1	3777236	3780823	gene	+	-1965	AT1G11260
1	3775783	3776066	41	3.85226	6.87990	4.19797	22	1	3777236	3780823	gene	+	-1171	AT1G11260
1	3776679	3776839	56	4.15127	8.60726	5.64369	84	1	3777236	3780823	gene	+	-398	AT1G11260
1	3777122	3777416	31	3.24965	5.62424	3.15820	156	1	3777236	3780823	gene	+	0	AT1G11260
1	3780173	3780437	66	4.39659	9.75770	6.61244	159	1	3777236	3780823	gene	+	0	AT1G11260
1	3810051	3810334	35	2.96005	6.10757	3.55869	123	1	3809795	3813809	gene	+	0	AT1G11330
1	3824638	3824935	59	4.59242	8.93973	5.92891	110	1	3824510	3825231	gene	-	0	AT1G11362
1	3831439	3831601	73	5.07583	10.57698	7.32144	108	1	3827851	3831068	gene	-	-372	AT1G11370
1	3832406	3832566	50	3.95359	7.88888	5.03589	102	1	3832563	3834462	gene	+	0	AT1G11380
1	3880602	3880735	49	3.80441	7.81492	4.97090	81	1	3878495	3880391	gene	-	-212	AT1G11545
1	3914604	3914765	27	3.30366	5.09949	2.74556	62	1	3914622	3914700	gene	-	0	AT1G11640
1	3925058	3925167	25	3.07742	4.85831	2.54808	62	1	3920478	3924566	gene	+	493	AT1G11660
1	3947112	3947371	93	4.88627	12.90693	9.37646	150	1	3945584	3946757	gene	+	356	AT1G11700
1	3947845	3948126	32	2.78539	5.78365	3.29310	198	1	3948714	3951359	gene	+	-589	AT1G11710
1	3993859	3994159	57	4.49331	8.74047	5.76760	142	1	3991027	3993707	gene	-	-153	AT1G11820
1	3995045	3995427	89	5.13031	12.45817	8.97620	122	1	3995158	3997965	gene	+	0	AT1G11840
1	4020944	4021074	26	3.05850	5.01278	2.66879	93	1	4016712	4021043	gene	-	0	AT1G11910
1	4044219	4044437	42	3.45531	6.98234	4.27119	141	1	4044370	4044669	gene	+	0	AT1G11970
1	4086423	4086658	17	2.45528	3.82106	1.74353	27	1	4084162	4085185	gene	+	1239	AT1G12080
1	4101465	4101590	32	3.21261	5.75235	3.26968	73	1	4105223	4109601	gene	+	-3634	AT1G12110
1	4103287	4103597	63	4.14033	9.44176	6.36224	97	1	4105223	4109601	gene	+	-1627	AT1G12110
1	4106944	4107282	111	5.86665	14.91602	11.17864	215	1	4105223	4109601	gene	+	0	AT1G12110
1	4107867	4108045	38	3.55823	6.51521	3.89099	129	1	4105223	4109601	gene	+	0	AT1G12110
1	4117388	4117874	37	3.71098	6.34559	3.75390	403	1	4114674	4117614	gene	-	0	AT1G12120
1	4132371	4132509	39	3.86730	6.65089	3.99612	96	1	4132967	4134094	gene	-	459	AT1G12190
1	4135960	4136173	22	2.98525	4.48496	2.25403	91	1	4135434	4135988	gene	-	0	AT1G08885
1	4140064	4140216	34	3.52258	5.97081	3.43884	53	1	4137511	4140158	gene	+	0	AT1G12200
1	4229127	4229299	23	3.14218	4.59367	2.32997	87	1	4226239	4229211	gene	-	0	AT1G12420
1	4229735	4230147	101	5.91225	13.81046	10.17975	345	1	4226239	4229211	gene	-	-525	AT1G12420
1	4243213	4243538	96	5.15876	13.24267	9.66746	93	1	4241421	4243229	gene	-	0	AT1G12440
1	4244055	4244278	17	2.67618	3.86723	1.77095	147	1	4243904	4245993	gene	+	0	AT1G12450
1	4246965	4247231	15	2.46808	3.57591	1.54637	214	1	4247218	4250758	gene	+	0	AT1G12460
1	4266766	4267021	53	4.01428	8.29823	5.37367	107	1	4266988	4267061	gene	-	0	AT1G12510
1	4282261	4282476	53	4.01428	8.29823	5.37367	173	1	4282794	4285876	gene	+	-319	AT1G12580
1	4290969	4291244	39	3.39623	6.61177	3.97885	88	1	4289883	4291017	gene	-	0	AT1G12610
1	4292044	4292333	25	2.74413	4.82911	2.52513	96	1	4289883	4291017	gene	-	-1028	AT1G12610
1	4316290	4316463	67	4.75868	9.92215	6.76234	99	1	4318309	4319090	gene	+	-1847	AT1G12672
1	4317895	4318124	52	4.35071	8.15338	5.25784	72	1	4318309	4319090	gene	+	-186	AT1G12672
1	4328401	4328717	144	6.88089	18.50091	14.47412	101	1	4326739	4328616	gene	-	0	AT1G12710
1	4348313	4348576	54	4.33289	8.41373	5.47001	136	1	4344943	4348390	gene	-	0	AT1G12750
1	4358244	4358413	34	3.62559	5.93739	3.40757	67	1	4355926	4358894	gene	-	0	AT1G12780
1	4371318	4371579	68	4.78898	9.98560	6.81573	173	1	4368760	4371298	gene	-	-21	AT1G12820
1	4373158	4373383	39	3.83403	6.58632	3.95580	206	1	4374205	4378514	gene	+	-823	AT1G12840
1	4412957	4413077	44	3.21745	7.23684	4.49346	67	1	4416315	4418590	gene	+	-3239	AT1G12940
1	4433423	4433787	37	3.29077	6.35981	3.76099	172	1	4433605	4436102	gene	+	0	AT1G12990
1	4458136	4458488	42	3.87680	6.92924	4.22879	53	1	4459002	4460996	gene	+	-515	AT1G13080
1	4458885	4459125	51	4.28486	8.02245	5.15625	54	1	4459002	4460996	gene	+	0	AT1G13080
1	4463747	4463963	24	3.09482	4.69885	2.41516	151	1	4463859	4465725	gene	+	0	AT1G13100
1	4466654	4467042	61	4.27107	9.16869	6.11732	198	1	4467094	4469033	gene	+	-53	AT1G13110
1	4515130	4515393	22	2.86086	4.41313	2.20234	161	1	4515464	4520306	gene	+	-72	AT1G13220
1	4522984	4523144	22	2.86734	4.42662	2.20528	90	1	4522709	4522782	gene	-	-203	AT1G13240
1	4524001	4524287	238	9.12187	28.16174	23.88686	104	1	4525271	4525360	gene	-	985	AT1G04993
1	4525176	4525354	29	3.34315	5.38952	2.96801	140	1	4525271	4525360	gene	-	0	AT1G04993
1	4525441	4525599	18	2.83332	4.01368	1.87578	62	1	4525414	4526204	gene	-	0	AT1G13245
1	4526134	4526348	85	5.22025	11.94410	8.52901	130	1	4525414	4526204	gene	-	0	AT1G13245
1	4527327	4527708	67	4.61844	9.94525	6.78399	154	1	4526960	4527364	gene	-	0	AT1G04997
1	4532158	4532356	66	4.29763	9.82560	6.67678	103	1	4532193	4532450	gene	-	0	AT1G05003
1	4532920	4533110	57	3.66815	8.74350	5.77053	61	1	4532193	4532450	gene	-	-471	AT1G05003
1	4539544	4539674	25	2.59689	4.91370	2.59219	57	1	4542168	4543970	gene	+	-2495	AT1G13260
1	4541787	4542100	23	2.33075	4.64227	2.36401	198	1	4542168	4543970	gene	+	-69	AT1G13260
1	4577986	4578251	92	4.84859	12.80901	9.29198	100	1	4576873	4578369	gene	-	0	AT1G13360
1	4580157	4580318	48	3.43063	7.61081	4.80205	105	1	4580080	4580364	gene	-	0	AT1G05007
1	4584219	4584373	34	3.50124	5.92789	3.40757	100	1	4583699	4585625	gene	+	0	AT1G08895
1	4638455	4638633	41	3.85226	6.87990	4.19797	30	1	4638468	4642190	gene	-	0	AT1G13560
1	4696495	4696692	42	3.62376	6.89961	4.21407	158	1	4694372	4696023	gene	-	-473	AT1G13700
1	4712776	4713237	42	3.63196	6.91785	4.22282	87	1	4709757	4712672	gene	+	105	AT1G13730
1	4748686	4748942	92	5.59040	12.73946	9.22687	183	1	4748831	4751234	gene	+	0	AT1G13880
1	4760257	4760624	51	3.24962	7.97234	5.11221	198	1	4758084	4760238	gene	+	20	AT1G13920
1	4768925	4769120	17	2.32116	3.86894	1.77194	193	1	4762479	4766852	gene	-	-2074	AT1G13940
1	4771334	4771558	36	3.51435	6.18659	3.62488	32	1	4772747	4772952	gene	-	1190	AT1G05037
1	4772907	4773077	30	3.28259	5.48188	3.05174	95	1	4772747	4772952	gene	-	0	AT1G05037
1	4827457	4827602	39	3.86730	6.65089	3.99612	94	1	4827961	4829587	gene	+	-360	AT1G14100
1	4855307	4855533	49	3.34615	7.82661	4.97882	37	1	4855533	4856762	gene	+	-1	AT1G14205
1	4872741	4872909	20	2.87226	4.26164	2.07686	69	1	4872856	4874907	gene	+	0	AT1G14260
1	4877276	4877580	48	3.46627	7.70697	4.87500	118	1	4877506	4879307	gene	+	0	AT1G14280
1	4879161	4879912	207	8.43773	24.97446	20.74207	632	1	4877506	4879307	gene	+	0	AT1G14280
1	4882018	4882247	40	3.76568	6.70473	4.04343	82	1	4880030	4882265	gene	-	0	AT1G14290
1	4889638	4889964	15	2.46808	3.57591	1.54637	103	1	4888114	4889704	gene	+	0	AT1G14320
1	4894763	4895054	113	5.62280	15.13050	11.35766	134	1	4897346	4899035	gene	+	-2293	AT1G14340
1	4901886	4902038	142	6.24299	18.31100	14.29210	68	1	4902919	4903476	gene	+	-882	AT1G05067
1	4915320	4915493	23	3.14218	4.59367	2.32997	106	1	4915491	4918138	gene	+	0	AT1G14370
1	4970032	4970666	17	2.32116	3.86894	1.77194	322	1	4968134	4970311	gene	-	0	AT1G14520
1	4973854	4973990	17	2.45528	3.82106	1.74353	2	1	4974021	4975705	gene	-	32	AT1G14540
1	4976052	4976324	42	3.45531	6.98234	4.27119	221	1	4974021	4975705	gene	-	-348	AT1G14540
1	4987608	4987775	34	3.31634	5.98476	3.45023	61	1	4983489	4987375	gene	+	234	AT1G14570
1	4991092	4991287	23	2.97605	4.65133	2.37262	53	1	4989562	4992805	gene	+	0	AT1G14580
1	4995988	4996234	28	2.66933	5.27767	2.87336	82	1	4996758	4997068	gene	+	-525	AT1G05103
1	5003528	5003961	91	4.77162	12.60766	9.10678	223	1	5000986	5003637	gene	-	0	AT1G14600
1	5018018	5018306	53	4.10323	8.21742	5.31292	65	1	5014675	5016708	gene	-	-1311	AT1G14620
1	5068500	5068626	19	2.63262	4.08513	1.93038	121	1	5066525	5068677	gene	-	0	AT1G14720
1	5070603	5070926	84	4.60708	11.84792	8.44343	122	1	5066525	5068677	gene	-	-1927	AT1G14720
1	5072443	5072561	41	3.68593	6.78907	4.11837	92	1	5073031	5074798	gene	+	-471	AT1G14730
1	5078329	5078574	138	6.21733	17.82067	13.84446	92	1	5075179	5077981	gene	-	-349	AT1G14740
1	5089800	5090093	60	4.39150	9.13763	6.08995	142	1	5090809	5094152	gene	+	-717	AT1G14780
1	5115567	5115822	59	4.19593	8.99667	5.97000	186	1	5111701	5115514	gene	-	-54	AT1G14840
1	5131398	5131599	54	4.04075	8.35834	5.42463	118	1	5131512	5131859	gene	+	0	AT1G05127
1	5145590	5145882	60	4.13221	9.13538	6.08995	225	1	5146658	5147266	gene	+	-777	AT1G05133
1	5146643	5146852	36	3.12543	6.15971	3.60135	105	1	5146658	5147266	gene	+	0	AT1G05133
1	5147124	5147233	30	3.09540	5.48604	3.05352	18	1	5146658	5147266	gene	+	0	AT1G05133
1	5147895	5148099	51	3.48176	7.98311	5.12230	179	1	5146658	5147266	gene	+	630	AT1G05133
1	5151277	5151496	38	3.17742	6.49886	3.87802	58	1	5148982	5151415	gene	+	0	AT1G14920
1	5170932	5171069	69	4.44445	10.17742	6.99148	36	1	5171181	5171956	gene	+	-113	AT1G15010
1	5181663	5181796	26	3.05850	5.01278	2.66879	34	1	5181991	5183413	gene	-	196	AT1G15050
1	5189877	5190015	42	3.45772	6.98821	4.27594	94	1	5189687	5189760	gene	-	-118	AT1G15090
1	5195809	5195969	44	3.64151	7.18469	4.44864	91	1	5193284	5194214	gene	-	-1596	AT1G15100
1	5202579	5202743	49	4.04346	7.81025	4.96768	95	1	5202593	5204494	gene	+	0	AT1G15120
1	5204331	5204479	37	3.71894	6.36125	3.76100	71	1	5202593	5204494	gene	+	0	AT1G15120
1	5224125	5224302	79	4.76810	11.26437	7.94219	94	1	5222729	5224143	gene	-	0	AT1G15175
1	5228008	5228304	56	4.43526	8.62284	5.65858	234	1	5226982	5228202	gene	+	0	AT1G15190
1	5277649	5277893	49	4.05141	7.82709	4.97882	88	1	5275616	5277869	gene	-	0	AT1G15340
1	5282534	5282666	23	3.04515	4.60220	2.33563	49	1	5283268	5284736	gene	+	-603	AT1G15360
1	5385217	5385381	17	2.32116	3.86894	1.77194	103	1	5381032	5385380	gene	+	0	AT1G15660
1	5386125	5386294	95	5.40581	13.09150	9.54362	69	1	5381032	5385380	gene	+	746	AT1G15660
1	5386593	5386802	22	2.86734	4.42662	2.20528	179	1	5381032	5385380	gene	+	1214	AT1G15660
1	5386907	5387085	70	4.73770	10.20521	7.01802	117	1	5381032	5385380	gene	+	1528	AT1G15660
1	5387986	5388223	32	3.12624	5.75780	3.26968	53	1	5389952	5391672	gene	+	-1730	AT1G15670
1	5389170	5389374	24	3.02027	4.74191	2.45098	22	1	5389952	5391672	gene	+	-579	AT1G15670
1	5396661	5396775	28	3.38389	5.25107	2.85091	65	1	5396178	5396631	gene	-	-31	AT1G05177
1	5397618	5397764	27	3.19849	5.10231	2.74566	84	1	5396178	5396631	gene	-	-988	AT1G05177
1	5421024	5421210	42	3.63196	6.91785	4.22282	37	1	5414817	5421033	gene	-	0	AT1G15750
1	5421394	5421668	114	4.76183	15.26218	11.47511	141	1	5421188	5421431	gene	+	0	AT1G05197
1	5423173	5423303	20	2.76362	4.20949	2.03705	44	1	5424242	5424579	gene	-	940	AT1G15757
1	5423664	5423798	17	2.45528	3.82106	1.74353	56	1	5424242	5424579	gene	-	445	AT1G15757
1	5461170	5461288	39	3.86730	6.65089	3.99612	85	1	5460477	5461297	gene	+	0	AT1G15885
1	5488920	5489124	41	3.69291	6.80392	4.13016	78	1	5486273	5489132	gene	-	0	AT1G15970
1	5518228	5518349	79	5.10517	11.33823	7.99683	62	1	5518219	5520929	gene	+	0	AT1G16110
1	5525116	5525526	104	6.04266	14.08385	10.41591	301	1	5522602	5525452	gene	+	0	AT1G16120
1	5531800	5532357	82	5.24508	11.63700	8.25666	194	1	5532298	5535060	gene	+	0	AT1G16150
1	5539837	5540013	15	2.31656	3.61038	1.57171	3	1	5538666	5540002	gene	-	0	AT1G16170
1	5596099	5596649	104	6.04266	14.08385	10.41591	257	1	5596633	5598447	gene	+	0	AT1G16370
1	5602674	5602803	33	3.48017	5.88539	3.38042	47	1	5602786	5604770	gene	+	0	AT1G16390
1	5638322	5638558	114	5.52373	15.26982	11.48182	94	1	5638779	5640202	gene	+	-222	AT1G16500
1	5641471	5641701	48	3.74804	7.68297	4.85517	193	1	5642764	5642985	gene	+	-1064	AT1G05233
1	5646664	5646853	64	4.43797	9.54553	6.45580	102	1	5646666	5646969	gene	+	0	AT1G05237
1	5722843	5722956	33	3.36055	5.86202	3.36114	91	1	5722891	5726478	gene	+	0	AT1G16720
1	5732751	5732860	38	3.78384	6.48851	3.87398	76	1	5733333	5733554	gene	-	474	AT1G05263
1	5789262	5789398	36	3.24380	6.24644	3.67233	38	1	5787150	5789312	gene	-	0	AT1G16920
1	5844228	5844418	48	3.61985	7.62451	4.80853	139	1	5842168	5844367	gene	-	0	AT1G17090
1	5920092	5920275	23	2.79716	4.61935	2.34489	78	1	5916832	5920393	gene	-	0	AT1G17280
1	5922631	5922748	19	2.76751	4.05204	1.90866	25	1	5922332	5926400	gene	+	0	AT1G17290
1	5945654	5945833	25	2.74413	4.82911	2.52513	107	1	5946448	5951561	gene	+	-616	AT1G17360
1	5955057	5955485	36	3.43303	6.24262	3.66960	155	1	5951542	5955143	gene	-	0	AT1G17370
1	5957547	5957872	29	2.88856	5.36562	2.94794	216	1	5955155	5957511	gene	-	-37	AT1G17380
1	5958039	5958184	28	2.96170	5.17730	2.80466	59	1	5955155	5957511	gene	-	-529	AT1G17380
1	5977145	5977304	52	3.52707	8.10828	5.23505	70	1	5977323	5981521	gene	+	-20	AT1G17420
1	5979260	5979484	54	3.47485	8.43233	5.48676	174	1	5977323	5981521	gene	+	0	AT1G17420
1	5998620	5998846	44	4.02033	7.21536	4.47474	144	1	5998765	6002732	gene	+	0	AT1G17460
1	6014996	6015278	97	5.33735	13.30563	9.72461	180	1	6017808	6023503	gene	+	-2531	AT1G17500
1	6016071	6016433	15	2.31656	3.61038	1.57171	108	1	6017808	6023503	gene	+	-1376	AT1G17500
1	6034207	6034435	53	3.78439	8.28549	5.36987	61	1	6034270	6037398	gene	+	0	AT1G17550
1	6061901	6062169	124	5.35612	16.33779	12.45508	141	1	6061895	6063362	gene	+	0	AT1G17620
1	6063547	6063686	26	3.05850	5.01278	2.66879	3	1	6061895	6063362	gene	+	186	AT1G17620
1	6098434	6098623	55	3.98557	8.50690	5.55390	151	1	6093185	6098443	gene	-	0	AT1G17720
1	6137521	6137775	36	3.52106	6.20063	3.63813	72	1	6135751	6138500	gene	-	0	AT1G17830
1	6142273	6142502	39	3.39623	6.61177	3.97885	76	1	6142402	6142830	gene	-	0	AT1G05337
1	6174434	6174633	50	3.73586	7.90885	5.05451	93	1	6169285	6173273	gene	-	-1162	AT1G17940
1	6219323	6219712	111	5.52724	14.89477	11.15810	249	1	6219399	6219615	gene	+	0	AT1G05373
1	6266953	6267933	84	5.15816	11.80790	8.41060	418	1	6265416	6267076	gene	-	0	AT1G18200
1	6299080	6299407	59	4.20543	9.01851	5.98232	54	1	6299669	6301139	gene	+	-263	AT1G18300
1	6300832	6301401	90	5.47312	12.49043	9.00117	145	1	6299669	6301139	gene	+	0	AT1G18300
1	6308085	6308209	24	2.94786	4.77646	2.48122	93	1	6305814	6308243	gene	-	0	AT1G18330
1	6324752	6324870	30	3.42050	5.54121	3.09707	79	1	6319450	6324378	gene	-	-375	AT1G18370
1	6331130	6331350	29	2.88856	5.36562	2.94794	166	1	6331398	6333856	gene	+	-49	AT1G18400
1	6333445	6333743	16	2.21925	3.70161	1.64318	210	1	6331398	6333856	gene	+	0	AT1G18400
1	6334345	6334637	47	4.05345	7.55529	4.76127	144	1	6331398	6333856	gene	+	490	AT1G18400
1	6335884	6336120	84	5.32315	11.80201	8.40489	96	1	6336300	6342527	gene	-	181	AT1G18410
1	6360105	6360487	293	10.26211	33.68428	29.32815	158	1	6355695	6360344	gene	-	0	AT1G18470
1	6360758	6360889	36	3.62566	6.17681	3.61540	89	1	6355695	6360344	gene	-	-415	AT1G18470
1	6361481	6361752	52	4.35071	8.15338	5.25784	187	1	6361586	6363061	gene	+	0	AT1G18480
1	6388081	6388511	31	3.44953	5.59780	3.14783	227	1	6385186	6388180	gene	+	0	AT1G18560
1	6390879	6391104	26	3.05850	5.01278	2.66879	33	1	6389399	6391386	gene	+	0	AT1G18570
1	6410369	6410511	32	3.54735	5.78726	3.29534	93	1	6409655	6414569	gene	+	0	AT1G18620
1	6418819	6418997	36	3.44081	6.25967	3.67609	74	1	6418838	6421188	gene	-	0	AT1G18650
1	6426736	6426876	39	3.71258	6.59647	3.96552	85	1	6426709	6431093	gene	-	0	AT1G18670
1	6443746	6443901	43	3.70191	7.07260	4.35051	103	1	6437474	6444076	gene	+	0	AT1G18700
1	6444448	6444628	40	3.27426	6.75108	4.08449	97	1	6437474	6444076	gene	+	373	AT1G18700
1	6445141	6445299	115	5.13066	15.32923	11.53885	75	1	6437474	6444076	gene	+	1066	AT1G18700
1	6452910	6453234	80	4.67895	11.37979	8.03677	86	1	6450585	6453263	gene	+	0	AT1G18710
1	6453497	6453690	47	3.38599	7.48969	4.70309	148	1	6450585	6453263	gene	+	235	AT1G18710
1	6456306	6456623	104	5.36122	14.10633	10.43752	148	1	6457775	6460405	gene	-	1153	AT1G18720
1	6457062	6457233	51	3.86907	7.96514	5.10661	125	1	6457775	6460405	gene	-	543	AT1G18720
1	6459029	6459158	47	3.77464	7.48834	4.70186	71	1	6457775	6460405	gene	-	0	AT1G18720
1	6462416	6462673	46	3.74853	7.42920	4.64707	197	1	6460403	6462344	gene	+	73	AT1G18730
1	6462765	6462887	43	3.68865	7.04337	4.32402	67	1	6460403	6462344	gene	+	422	AT1G18730
1	6463458	6463973	104	5.34300	14.06144	10.41197	148	1	6463849	6465476	gene	+	0	AT1G18740
1	6464763	6465219	63	4.52235	9.42068	6.34327	244	1	6463849	6465476	gene	+	0	AT1G18740
1	6512422	6512640	47	3.82312	7.59771	4.79103	148	1	6508797	6511397	gene	+	1026	AT1G18860
1	6620856	6621315	107	5.66942	14.46157	10.75970	256	1	6620854	6621071	gene	-	0	AT1G05473
1	6623677	6623926	31	3.24965	5.62424	3.15820	75	1	6623823	6624977	gene	+	0	AT1G19190
1	6627805	6627974	59	3.75513	8.98419	5.96114	102	1	6627683	6633133	gene	-	0	AT1G19220
1	6636830	6637044	27	3.08963	5.07872	2.72593	65	1	6635120	6635338	gene	-	-1493	AT1G05477
1	6640957	6641138	30	3.19177	5.49886	3.06322	92	1	6642907	6643372	gene	-	1770	AT1G05483
1	6670431	6670540	29	3.13210	5.36865	2.94833	51	1	6670303	6670780	gene	+	0	AT1G05497
1	6677677	6677981	47	3.80111	7.54813	4.75442	93	1	6676210	6677680	gene	-	0	AT1G19310
1	6686950	6687414	44	3.21745	7.23684	4.49346	284	1	6684467	6687116	gene	+	0	AT1G19340
1	6697744	6698211	75	4.74431	10.87778	7.59595	206	1	6697874	6698858	gene	+	0	AT1G19380
1	6714266	6714536	39	3.86730	6.65089	3.99612	100	1	6712022	6714483	gene	-	0	AT1G19400
1	6731525	6731634	42	3.45531	6.98234	4.27119	30	1	6731411	6735024	gene	-	0	AT1G19450
1	6735552	6735705	15	2.46808	3.57591	1.54637	125	1	6731411	6735024	gene	-	-529	AT1G19450
1	6737867	6737978	42	3.87680	6.92924	4.22879	23	1	6738484	6739734	gene	+	-507	AT1G19460
1	6763215	6763447	28	3.34001	5.16832	2.80269	104	1	6763765	6765049	gene	+	-319	AT1G19530
1	6774513	6774641	38	3.44209	6.49101	3.87415	68	1	6773302	6774523	gene	-	0	AT1G19570
1	6786676	6786785	23	3.14218	4.59367	2.32997	104	1	6783803	6788175	gene	-	0	AT1G19630
1	6790562	6790671	20	2.96461	4.26251	2.07686	54	1	6788885	6791919	gene	-	0	AT1G19640
1	6802902	6803036	28	3.16287	5.23285	2.85091	75	1	6799969	6802906	gene	-	0	AT1G19660
1	6803171	6803426	42	3.74968	6.92426	4.22879	179	1	6803486	6805092	gene	-	61	AT1G19670
1	6862593	6862725	66	4.57415	9.84788	6.69737	53	1	6855899	6860563	gene	-	-2031	AT1G19835
1	6865680	6865998	73	4.63445	10.62392	7.36662	291	1	6855899	6860563	gene	-	-5118	AT1G19835
1	6898759	6898898	32	3.12624	5.75780	3.26968	95	1	6895009	6898818	gene	-	0	AT1G19870
1	6899641	6899858	42	3.63196	6.91785	4.22282	86	1	6900337	6904155	gene	-	480	AT1G19880
1	6920464	6920625	30	3.39906	5.49928	3.06322	55	1	6918159	6921979	gene	-	0	AT1G19940
1	6939394	6939817	127	6.45016	16.64766	12.74707	184	1	6937719	6940832	gene	-	0	AT1G20010
1	6947446	6947804	28	3.38389	5.25107	2.85091	169	1	6945425	6947344	gene	+	103	AT1G20030
1	6948464	6948774	23	3.14218	4.59367	2.32997	29	1	6948860	6948943	gene	-	87	AT1G20040
1	6966889	6967008	43	3.68865	7.04337	4.32402	53	1	6966842	6969009	gene	+	0	AT1G20090
1	7007491	7007646	59	4.59242	8.93973	5.92891	77	1	7004824	7007717	gene	-	0	AT1G20220
1	7031798	7032127	29	2.88856	5.36562	2.94794	48	1	7032070	7033329	gene	+	0	AT1G20310
1	7038040	7038861	119	5.42978	15.78727	11.96000	230	1	7038527	7040231	gene	-	0	AT1G20330
1	7041474	7041647	33	3.36055	5.86202	3.36114	79	1	7042046	7043392	gene	-	400	AT1G20340
1	7084329	7084506	40	3.56111	6.75974	4.09036	134	1	7084409	7086873	gene	-	0	AT1G20440
1	7085759	7085869	41	3.72108	6.86373	4.18556	40	1	7084409	7086873	gene	-	0	AT1G20440
1	7087895	7088004	35	3.37368	6.11193	3.56053	62	1	7087903	7089606	gene	-	0	AT1G20450
1	7088087	7088309	30	3.18625	5.48686	3.05352	96	1	7087903	7089606	gene	-	0	AT1G20450
1	7089907	7090161	29	3.22162	5.35549	2.94345	86	1	7087903	7089606	gene	-	-302	AT1G20450
1	7103467	7103589	37	3.29077	6.35981	3.76099	33	1	7103362	7106121	gene	-	0	AT1G20510
1	7141441	7141663	47	3.82312	7.59771	4.79103	31	1	7142972	7146540	gene	+	-1310	AT1G20620
1	7142815	7143041	36	3.44081	6.25967	3.67609	93	1	7142972	7146540	gene	+	0	AT1G20620
1	7160347	7160918	61	4.55110	9.16887	6.11733	410	1	7157826	7160590	gene	-	0	AT1G20650
1	7176508	7176650	17	2.67618	3.86723	1.77095	55	1	7174336	7176647	gene	-	0	AT1G20691
1	7216901	7217015	21	2.32808	4.38493	2.17811	106	1	7215010	7216897	gene	-	-5	AT1G20770
1	7235676	7235803	36	3.62566	6.17681	3.61540	44	1	7233654	7235128	gene	+	549	AT1G20816
1	7236163	7236301	47	3.68137	7.52570	4.73306	39	1	7233654	7235128	gene	+	1036	AT1G20816
1	7248459	7248812	62	4.48670	9.34396	6.27355	231	1	7244939	7248494	gene	-	0	AT1G20840
1	7250771	7250992	54	4.07693	8.44018	5.49171	187	1	7252111	7253747	gene	+	-1120	AT1G20850
1	7312073	7312707	26	2.53628	5.03235	2.68525	445	1	7313901	7319921	gene	+	-1195	AT1G20970
1	7321240	7321424	30	3.18625	5.48686	3.05352	131	1	7313901	7319921	gene	+	1320	AT1G20970
1	7341751	7341947	53	4.01428	8.29823	5.37367	98	1	7337605	7339452	gene	+	2300	AT1G21000
1	7370604	7370927	71	4.27801	10.37401	7.16312	122	1	7370611	7370903	gene	+	0	AT1G05623
1	7388671	7388795	23	3.04515	4.60220	2.33563	79	1	7386762	7388512	gene	-	-160	AT1G21100
1	7391689	7391837	52	4.35071	8.15338	5.25784	89	1	7389981	7391603	gene	-	-87	AT1G21110
1	7400620	7400923	34	3.62559	5.93739	3.40757	74	1	7398814	7400736	gene	-	0	AT1G21130
1	7401082	7401580	96	5.80095	13.18011	9.61205	222	1	7401345	7401549	gene	+	0	AT1G05633
1	7401857	7401988	47	4.07887	7.60716	4.79870	89	1	7401345	7401549	gene	+	309	AT1G05633
1	7444606	7444733	45	3.82567	7.34327	4.58680	63	1	7444749	7448483	gene	+	-17	AT1G21270
1	7470277	7470462	45	3.90735	7.25444	4.50867	30	1	7468765	7469995	gene	-	-283	AT1G21326
1	7488698	7489078	122	6.38531	16.07273	12.21166	272	1	7485636	7488780	gene	-	0	AT1G21380
1	7490720	7490851	43	3.93450	7.04479	4.32408	94	1	7489046	7490803	gene	-	0	AT1G21390
1	7494119	7494361	48	4.10484	7.66002	4.83551	150	1	7493213	7496741	gene	+	0	AT1G21400
1	7570730	7571223	62	4.47788	9.32492	6.25752	220	1	7570845	7573847	gene	-	0	AT1G21600
1	7629510	7629681	42	3.76414	6.95480	4.25116	124	1	7628456	7629364	gene	+	147	AT1G21722
1	7659486	7659697	13	2.48503	3.33625	1.37598	34	1	7656319	7659167	gene	-	-320	AT1G21810
1	7659825	7660124	32	3.12624	5.75780	3.26968	91	1	7656319	7659167	gene	-	-659	AT1G21810
1	7660780	7661006	59	3.94893	8.96452	5.94522	197	1	7660947	7662725	gene	-	0	AT1G21830
1	7661103	7661287	59	4.20543	9.01851	5.98232	40	1	7660947	7662725	gene	-	0	AT1G21830
1	7663274	7663451	40	3.56111	6.75974	4.09036	53	1	7660947	7662725	gene	-	-550	AT1G21830
1	7664086	7664256	41	3.81242	6.79949	4.12854	75	1	7660947	7662725	gene	-	-1362	AT1G21830
1	7664972	7665113	42	3.45531	6.98234	4.27119	51	1	7665664	7665936	gene	+	-552	AT1G21835
1	7694652	7694925	40	3.45028	6.73956	4.07356	247	1	7696427	7697831	gene	+	-1503	AT1G21910
1	7695517	7695741	66	4.38665	9.73466	6.61169	85	1	7696427	7697831	gene	+	-687	AT1G21910
1	7696184	7696459	67	4.60062	9.90613	6.75055	204	1	7696427	7697831	gene	+	0	AT1G21910
1	7697526	7697964	68	4.53011	10.06483	6.89032	236	1	7696427	7697831	gene	+	0	AT1G21910
1	7700878	7701030	28	3.15138	5.20875	2.83331	95	1	7696427	7697831	gene	+	3048	AT1G21910
1	7703208	7703398	52	3.85668	8.20054	5.29929	36	1	7704173	7706254	gene	-	776	AT1G21920
1	7732309	7732571	30	2.64196	5.51070	3.07278	100	1	7734661	7738772	gene	+	-2091	AT1G21980
1	7739805	7739951	26	3.05850	5.01278	2.66879	79	1	7739696	7740012	gene	-	0	AT1G05693
1	7754182	7754291	28	3.38389	5.25107	2.85091	38	1	7754281	7758029	gene	+	0	AT1G22020
1	7789220	7789384	23	2.79716	4.61935	2.34489	99	1	7789133	7792139	gene	+	0	AT1G22070
1	7800727	7800972	52	3.85668	8.20054	5.29929	130	1	7800507	7804061	gene	-	0	AT1G22110
1	7812395	7812666	18	2.82764	4.00283	1.86550	188	1	7812211	7814345	gene	-	0	AT1G22130
1	7830350	7830563	21	2.81140	4.30985	2.11795	18	1	7828326	7830424	gene	-	0	AT1G22180
1	7832797	7833101	29	2.88856	5.36562	2.94794	196	1	7828326	7830424	gene	-	-2374	AT1G22180
1	7834086	7834357	103	5.62452	13.96906	10.32659	144	1	7835781	7837411	gene	+	-1425	AT1G22190
1	7834614	7834803	42	3.74968	6.92426	4.22879	102	1	7835781	7837411	gene	+	-979	AT1G22190
1	7835937	7836697	48	3.46627	7.70697	4.87500	484	1	7835781	7837411	gene	+	0	AT1G22190
1	7836786	7837856	86	4.81099	12.03702	8.61761	185	1	7835781	7837411	gene	+	0	AT1G22190
1	7873848	7874011	26	3.13679	4.97838	2.64796	45	1	7873867	7876018	gene	+	0	AT1G22280
1	7887640	7887749	37	2.90145	6.30670	3.71812	98	1	7886323	7889534	gene	+	0	AT1G22330
1	7888773	7888994	137	6.36054	17.74121	13.76561	155	1	7886323	7889534	gene	+	0	AT1G22330
1	7899905	7900217	59	4.59242	8.93973	5.92891	221	1	7897915	7900335	gene	-	0	AT1G22370
1	7904865	7905292	120	6.52607	15.94126	12.09154	144	1	7903660	7906969	gene	-	0	AT1G22400
1	7907194	7907613	96	5.00290	13.20735	9.63474	140	1	7903660	7906969	gene	-	-226	AT1G22400
1	7910608	7910811	42	3.63014	6.91381	4.22282	147	1	7908568	7909708	gene	-	-901	AT1G22403
1	7931834	7932039	73	4.78207	10.63221	7.37445	136	1	7931629	7932056	gene	-	0	AT1G05747
1	7938631	7938918	131	6.07113	17.03860	13.10429	74	1	7938195	7940805	gene	-	0	AT1G22490
1	7944530	7944644	41	3.59843	6.84320	4.16774	28	1	7938195	7940805	gene	-	-3726	AT1G22490
1	7954555	7954753	44	3.85334	7.14200	4.40833	71	1	7952974	7954546	gene	-	-10	AT1G22520
1	7958353	7958649	116	5.43397	15.41943	11.61608	131	1	7955445	7958564	gene	-	0	AT1G22530
1	7974731	7974869	34	3.62559	5.93739	3.40757	31	1	7976424	7978810	gene	-	1556	AT1G22570
1	7974978	7975762	66	4.39659	9.75770	6.61244	301	1	7976424	7978810	gene	-	663	AT1G22570
1	7977022	7977160	34	3.62559	5.93739	3.40757	58	1	7976424	7978810	gene	-	0	AT1G22570
1	7978604	7978714	36	3.62566	6.17681	3.61540	46	1	7976424	7978810	gene	-	0	AT1G22570
1	7979370	7979521	66	4.66125	9.71687	6.60265	86	1	7976424	7978810	gene	-	-561	AT1G22570
1	7979644	7979767	48	4.10484	7.66002	4.83551	85	1	7976424	7978810	gene	-	-835	AT1G22570
1	8009405	8009533	31	3.26529	5.65796	3.18754	67	1	8006064	8007465	gene	+	1941	AT1G22640
1	8010777	8010971	42	3.45531	6.98234	4.27119	26	1	8013353	8016150	gene	-	2383	AT1G22650
1	8016761	8017032	76	4.93345	10.96589	7.67581	89	1	8017281	8021930	gene	+	-250	AT1G22660
1	8017154	8017315	26	3.05850	5.01278	2.66879	23	1	8017281	8021930	gene	+	0	AT1G22660
1	8026430	8026622	47	3.89807	7.49980	4.70975	133	1	8024967	8026356	gene	-	-75	AT1G22680
1	8039722	8039984	59	4.19593	8.99667	5.97000	158	1	8044232	8045665	gene	-	4249	AT1G22720
1	8049004	8049117	15	2.46808	3.57591	1.54637	19	1	8046073	8049039	gene	+	0	AT1G22730
1	8060703	8061233	65	4.11347	9.66091	6.55413	273	1	8061751	8067790	gene	+	-519	AT1G22770
1	8061682	8061793	33	3.46626	5.85728	3.36074	67	1	8061751	8067790	gene	+	0	AT1G22770
1	8075617	8076128	101	4.82886	13.77478	10.14877	293	1	8075996	8079137	gene	+	0	AT1G22830
1	8098041	8098326	72	4.58774	10.51504	7.28424	71	1	8098392	8101464	gene	+	-67	AT1G22882
1	8114032	8114391	42	3.63196	6.91785	4.22282	100	1	8109574	8112061	gene	-	-1972	AT1G22920
1	8141476	8141585	28	3.18027	5.26926	2.86605	82	1	8139114	8140233	gene	+	1244	AT1G22990
1	8141706	8141991	21	2.43721	4.31958	2.12262	102	1	8143227	8145174	gene	+	-1237	AT1G23000
1	8154834	8155120	59	4.59242	8.93973	5.92891	76	1	8154901	8155476	gene	+	0	AT1G08965
1	8155735	8156057	104	5.10070	14.17021	10.49187	98	1	8154901	8155476	gene	+	260	AT1G08965
1	8158986	8159518	48	4.10484	7.66002	4.83551	178	1	8156504	8159185	gene	+	0	AT1G23030
1	8169275	8169554	54	4.17433	8.37156	5.43743	71	1	8168443	8169267	gene	-	-9	AT1G23052
1	8176138	8176355	23	3.14218	4.59367	2.32997	59	1	8173823	8175819	gene	-	-320	AT1G23070
1	8178105	8178221	17	2.45528	3.82106	1.74353	37	1	8180189	8183650	gene	-	1969	AT1G23080
1	8181334	8181506	59	4.19593	8.99667	5.97000	70	1	8180189	8183650	gene	-	0	AT1G23080
1	8193373	8193763	100	5.35237	13.71235	10.08939	272	1	8195776	8196475	gene	+	-2014	AT1G23100
1	8198237	8198360	22	2.86734	4.42662	2.20528	44	1	8196447	8198331	gene	-	0	AT1G23110
1	8309316	8309425	23	2.79716	4.61935	2.34489	15	1	8308965	8310916	gene	-	0	AT1G23390
1	8321379	8321578	46	4.10901	7.39002	4.61227	76	1	8321611	8324497	gene	+	-34	AT1G23440
1	8332591	8332816	104	6.04266	14.08385	10.41591	73	1	8332862	8336414	gene	+	-47	AT1G23480
1	8338663	8338800	45	3.56604	7.25048	4.50513	77	1	8336593	8338827	gene	+	0	AT1G23490
1	8352345	8352479	65	4.76096	9.59977	6.50561	73	1	8350728	8352791	gene	+	0	AT1G23550
1	8383694	8383922	46	4.10901	7.39002	4.61227	166	1	8385188	8386522	gene	+	-1267	AT1G23710
1	8384643	8385121	31	2.83136	5.56937	3.12112	204	1	8385188	8386522	gene	+	-68	AT1G23710
1	8430857	8431003	32	3.37849	5.67888	3.20757	95	1	8432179	8435656	gene	+	-1177	AT1G23870
1	8431939	8432224	42	3.45531	6.98234	4.27119	226	1	8432179	8435656	gene	+	0	AT1G23870
1	8440824	8441060	34	3.62559	5.93739	3.40757	180	1	8438766	8440866	gene	-	0	AT1G23890
1	8480361	8480470	18	2.90047	3.96715	1.83486	73	1	8480422	8481599	gene	-	0	AT1G23965
1	8487152	8487497	187	8.21801	22.90930	18.70725	181	1	8486887	8487482	gene	+	0	AT1G05843
1	8495619	8495772	52	4.35071	8.15338	5.25784	55	1	8495908	8496566	gene	-	137	AT1G24000
1	8532154	8532398	25	2.99883	4.88572	2.56760	87	1	8529064	8532262	gene	-	0	AT1G24120
1	8540704	8540968	34	3.41662	5.98104	3.44877	29	1	8540838	8542053	gene	+	0	AT1G24145
1	8541860	8542040	71	4.97715	10.37535	7.16418	94	1	8540838	8542053	gene	+	0	AT1G24145
1	8556553	8556740	40	3.56111	6.75974	4.09036	97	1	8553313	8556750	gene	-	0	AT1G24160
1	8558774	8559275	212	7.23970	25.52896	21.28894	292	1	8557215	8559066	gene	-	0	AT1G24170
1	8560211	8560417	38	3.55823	6.51521	3.89099	39	1	8560420	8563502	gene	-	4	AT1G24180
1	8563584	8563884	31	3.24965	5.62424	3.15820	212	1	8563510	8570580	gene	-	0	AT1G24190
1	8596455	8596629	19	2.44526	4.06937	1.92340	29	1	8593536	8596123	gene	-	-333	AT1G24260
1	8598435	8598940	121	4.89052	16.01373	12.15955	253	1	8598624	8598990	gene	+	0	AT1G05863
1	8631151	8631327	42	3.87680	6.92924	4.22879	72	1	8631206	8635055	gene	+	0	AT1G24330
1	8634952	8635320	31	3.24965	5.62424	3.15820	298	1	8631206	8635055	gene	+	0	AT1G24330
1	8640515	8640733	17	2.67618	3.86723	1.77095	77	1	8638520	8640825	gene	-	0	AT1G24350
1	8676219	8676331	39	3.86730	6.65089	3.99612	53	1	8673914	8676408	gene	+	0	AT1G24470
1	8693010	8693246	23	3.14218	4.59367	2.32997	83	1	8692630	8694705	gene	+	0	AT1G24530
1	8727810	8727965	54	4.30547	8.35735	5.42373	65	1	8725789	8727212	gene	-	-599	AT1G24625
1	8728402	8728714	130	6.61336	17.00744	13.07537	124	1	8725789	8727212	gene	-	-1191	AT1G24625
1	8848276	8848497	51	3.86907	7.96514	5.10661	134	1	8849006	8849506	gene	-	510	AT1G05943
1	8860517	8860816	71	4.80451	10.34942	7.14628	210	1	8860527	8861522	gene	+	0	AT1G25275
1	8863745	8863940	26	3.05850	5.01278	2.66879	94	1	8863768	8866894	gene	+	0	AT1G25280
1	8909781	8910147	104	5.71233	14.16824	10.49187	199	1	8910498	8910942	gene	-	352	AT1G08975
1	8910911	8911136	78	4.87772	11.18203	7.86650	85	1	8910498	8910942	gene	-	0	AT1G08975
1	8912477	8912590	48	3.61985	7.62451	4.80853	68	1	8911096	8912822	gene	-	0	AT1G25400
1	8926565	8926893	77	4.44255	11.10320	7.79335	129	1	8924184	8924454	gene	-	-2112	AT1G05963
1	8933337	8933500	61	4.56094	9.18927	6.13178	82	1	8933716	8935544	gene	-	217	AT1G25440
1	8959219	8959463	183	5.94796	22.49830	18.31052	146	1	8959087	8961183	gene	-	0	AT1G25510
1	8961702	8961985	42	3.45531	6.98234	4.27119	21	1	8962087	8964564	gene	+	-103	AT1G25520
1	8975737	8975936	88	5.04763	12.26455	8.81494	125	1	8976326	8978305	gene	+	-391	AT1G25550
1	8978133	8978559	53	3.86292	8.21550	5.31292	179	1	8976326	8978305	gene	+	0	AT1G25550
1	8983744	8983951	68	4.15478	10.05487	6.88078	50	1	8981556	8983314	gene	-	-431	AT1G25560
1	9043902	9044047	20	2.76362	4.20949	2.03705	24	1	9039628	9043855	gene	-	-48	AT1G26150
1	9044157	9044468	31	2.83136	5.56937	3.12112	26	1	9044422	9047049	gene	-	0	AT1G26160
1	9066385	9066711	75	4.74431	10.87778	7.59595	95	1	9065955	9071468	gene	-	0	AT1G26208
1	9068006	9068141	42	3.87680	6.92924	4.22879	85	1	9065955	9071468	gene	-	0	AT1G26208
1	9068421	9068548	32	3.53194	5.75754	3.26968	92	1	9065955	9071468	gene	-	0	AT1G26208
1	9069449	9069629	31	3.48651	5.66965	3.19869	134	1	9065955	9071468	gene	-	0	AT1G26208
1	9092814	9093036	45	3.68483	7.28404	4.53346	104	1	9089469	9092560	gene	-	-255	AT1G26270
1	9184414	9184621	51	4.14935	8.03322	5.16646	98	1	9184567	9187578	gene	+	0	AT1G26580
1	9202222	9202379	32	3.12624	5.75780	3.26968	76	1	9195512	9199671	gene	-	-2552	AT1G26620
1	9240798	9241288	138	6.61020	17.88766	13.89517	329	1	9240560	9240864	gene	-	0	AT1G06013
1	9257699	9258024	56	4.42573	8.60347	5.64213	67	1	9257086	9257400	gene	+	300	AT1G06023
1	9259503	9259612	19	2.63262	4.08513	1.93038	23	1	9259432	9261313	gene	+	0	AT1G26770
1	9275240	9275584	75	5.01703	10.80179	7.52502	241	1	9273684	9275193	gene	-	-48	AT1G26790
1	9285214	9285324	39	3.86730	6.65089	3.99612	44	1	9285025	9286395	gene	-	0	AT1G26800
1	9286203	9286370	22	2.86734	4.42662	2.20528	98	1	9285025	9286395	gene	-	0	AT1G26800
1	9325860	9325970	66	4.53070	9.75191	6.61244	53	1	9325015	9325259	gene	+	602	AT1G06037
1	9326475	9326644	27	3.19221	5.08973	2.73628	76	1	9325015	9325259	gene	+	1217	AT1G06037
1	9327054	9327444	60	3.60354	9.05348	6.01459	204	1	9325015	9325259	gene	+	1796	AT1G06037
1	9329220	9329382	48	3.88279	7.73143	4.89588	72	1	9329493	9330612	gene	+	-112	AT1G26920
1	9331663	9331837	28	3.13997	5.18480	2.81084	101	1	9330944	9331201	gene	-	-463	AT1G26921
1	9339842	9340160	28	3.00947	5.28823	2.88248	230	1	9336057	9337938	gene	-	-1905	AT1G26930
1	9342955	9343071	15	2.46808	3.57591	1.54637	10	1	9343112	9345323	gene	+	-42	AT1G26940
1	9345468	9345596	36	3.55503	6.27145	3.68499	22	1	9343112	9345323	gene	+	146	AT1G26940
1	9407108	9407314	29	3.23363	5.38047	2.95953	29	1	9407085	9411368	gene	-	0	AT1G27100
1	9408676	9408913	51	4.02702	8.05080	5.18104	85	1	9407085	9411368	gene	-	0	AT1G27100
1	9409750	9409876	33	3.44560	5.81545	3.32147	94	1	9407085	9411368	gene	-	0	AT1G27100
1	9411786	9412079	42	3.45531	6.98234	4.27119	56	1	9407085	9411368	gene	-	-419	AT1G27100
1	9420415	9420618	23	2.79716	4.61935	2.34489	95	1	9421009	9424084	gene	+	-392	AT1G27120
1	9425308	9425530	46	4.10901	7.39002	4.61227	147	1	9425280	9426897	gene	+	0	AT1G27130
1	9446289	9446563	39	3.86730	6.65089	3.99612	49	1	9446597	9449046	gene	-	35	AT1G27190
1	9451798	9452171	54	4.29649	8.33885	5.40925	284	1	9449338	9451768	gene	-	-31	AT1G27200
1	9460836	9460951	38	3.55823	6.51521	3.89099	28	1	9459098	9459587	gene	-	-1250	AT1G06053
1	9481186	9481418	87	5.32714	12.17663	8.73499	114	1	9481405	9482992	gene	+	0	AT1G27290
1	9499477	9499592	26	3.05850	5.01278	2.66879	53	1	9498000	9499639	gene	-	0	AT1G27350
1	9501477	9501794	32	3.12624	5.75780	3.26968	39	1	9500892	9504023	gene	+	0	AT1G27360
1	9534252	9534427	26	3.05850	5.01278	2.66879	143	1	9534488	9537614	gene	+	-62	AT1G27460
1	9558415	9558608	25	3.17245	4.84882	2.54149	25	1	9554710	9558461	gene	-	0	AT1G27510
1	9647812	9648329	54	3.72536	8.39205	5.45413	38	1	9648021	9649323	gene	-	0	AT1G27730
1	9648935	9649130	23	2.79716	4.61935	2.34489	13	1	9648021	9649323	gene	-	0	AT1G27730
1	9649240	9649399	50	4.08354	7.89495	5.04158	63	1	9648021	9649323	gene	-	0	AT1G27730
1	9650280	9650427	28	3.23025	5.16578	2.80038	101	1	9648021	9649323	gene	-	-958	AT1G27730
1	9650601	9650843	36	3.43303	6.24262	3.66960	56	1	9648021	9649323	gene	-	-1279	AT1G27730
1	9651348	9651487	37	3.38551	6.36186	3.76100	44	1	9648021	9649323	gene	-	-2026	AT1G27730
1	9662023	9662145	44	4.01158	7.19804	4.45930	33	1	9662021	9667550	gene	+	0	AT1G27752
1	9671423	9671846	61	4.56094	9.18927	6.13178	70	1	9668508	9671657	gene	+	0	AT1G27760
1	9730829	9730940	30	3.18625	5.48686	3.05352	31	1	9730959	9733000	gene	-	20	AT1G27930
1	9740066	9740227	31	3.24231	5.60838	3.15568	60	1	9740508	9742159	gene	+	-282	AT1G27950
1	9740558	9740701	23	2.85096	4.56681	2.32466	85	1	9740508	9742159	gene	+	0	AT1G27950
1	9741564	9741715	26	3.05158	4.99811	2.66411	92	1	9740508	9742159	gene	+	0	AT1G27950
1	9748104	9748300	59	4.59242	8.93973	5.92891	97	1	9746709	9748467	gene	+	0	AT1G27970
1	9828302	9828484	53	4.00520	8.27759	5.36790	106	1	9825169	9828118	gene	+	185	AT1G28130
1	9831215	9831442	50	3.95359	7.88888	5.03589	141	1	9829709	9831594	gene	-	0	AT1G09005
1	9849880	9850164	42	3.87657	6.92878	4.22879	92	1	9849844	9852449	gene	-	0	AT1G28200
1	9867713	9868127	118	6.21499	15.69869	11.87793	103	1	9868257	9872278	gene	-	131	AT1G28240
1	9879176	9879433	61	4.44292	9.24934	6.18727	166	1	9875527	9879433	gene	-	0	AT1G28260
1	9880492	9880725	21	2.59970	4.31392	2.11809	17	1	9875527	9879433	gene	-	-1060	AT1G28260
1	9884927	9885113	23	2.57396	4.54946	2.30992	54	1	9885400	9887478	gene	-	288	AT1G28280
1	9885376	9885723	24	2.55327	4.78941	2.49235	133	1	9885400	9887478	gene	-	0	AT1G28280
1	9887667	9887813	34	3.14956	6.01686	3.47585	67	1	9885400	9887478	gene	-	-190	AT1G28280
1	9936100	9936304	57	4.35021	8.74773	5.77199	119	1	9935447	9936391	gene	+	0	AT1G09025
1	9950009	9950267	82	4.65787	11.65385	8.27036	169	1	9943737	9949835	gene	+	175	AT1G28350
1	9956925	9957034	26	2.94680	4.95806	2.63257	42	1	9955774	9956980	gene	-	0	AT1G28370
1	9963398	9963560	29	2.94924	5.33349	2.92507	76	1	9963448	9966320	gene	+	0	AT1G28380
1	10001069	10001335	25	2.74413	4.82911	2.52513	60	1	9996713	10000455	gene	+	615	AT1G28440
1	10001412	10001947	129	6.76777	16.89373	12.96965	345	1	9996713	10000455	gene	+	958	AT1G28440
1	10046464	10046863	59	4.20543	9.01851	5.98232	196	1	10044337	10046552	gene	-	0	AT1G28580
1	10050777	10050926	59	4.59242	8.93973	5.92891	66	1	10050957	10053218	gene	-	32	AT1G28600
1	10053189	10053300	33	3.06064	5.79757	3.30489	14	1	10050957	10053218	gene	-	0	AT1G28600
1	10076472	10076624	34	3.62559	5.93739	3.40757	100	1	10074359	10076457	gene	-	-16	AT1G28670
1	10076775	10076884	18	2.90047	3.96715	1.83486	92	1	10074359	10076457	gene	-	-319	AT1G28670
1	10078114	10078261	58	4.22837	8.77905	5.80011	107	1	10077923	10079643	gene	-	0	AT1G28685
1	10143763	10144059	40	3.67206	6.75952	4.09036	221	1	10147605	10149780	gene	+	-3547	AT1G29060
1	10145811	10146112	75	4.74431	10.87778	7.59595	203	1	10147605	10149780	gene	+	-1494	AT1G29060
1	10195389	10195580	47	3.82312	7.59771	4.79103	50	1	10190137	10195213	gene	-	-177	AT1G29170
1	10261288	10261410	31	3.08161	5.65176	3.18217	94	1	10258248	10261232	gene	-	-57	AT1G29330
1	10287947	10288102	21	2.59970	4.31392	2.11809	136	1	10286067	10288103	gene	-	0	AT1G29390
1	10289535	10289960	21	2.43721	4.31958	2.12262	337	1	10288129	10289666	gene	-	0	AT1G29395
1	10294599	10294841	71	4.63108	10.29406	7.10013	97	1	10289998	10294630	gene	-	0	AT1G29400
1	10305416	10305706	34	3.62559	5.93739	3.40757	90	1	10303890	10305584	gene	+	0	AT1G29435
1	10308213	10308497	39	3.86730	6.65089	3.99612	84	1	10307352	10308246	gene	-	0	AT1G29460
1	10343251	10343396	46	4.10901	7.39002	4.61227	53	1	10343785	10346364	gene	+	-390	AT1G29600
1	10353737	10354174	160	7.40612	20.13690	16.02645	256	1	10349427	10353833	gene	+	0	AT1G29630
1	10364811	10364984	42	3.77142	6.97014	4.26585	66	1	10371675	10374005	gene	+	-6692	AT1G29660
1	10365179	10365288	48	3.95799	7.62837	4.81206	72	1	10371675	10374005	gene	+	-6388	AT1G29660
1	10381986	10382213	56	4.05331	8.66596	5.69828	148	1	10379020	10382153	gene	-	0	AT1G29690
1	10429561	10429846	65	4.62338	9.63655	6.53939	87	1	10429718	10432123	gene	+	0	AT1G29790
1	10478128	10478273	21	2.43721	4.31958	2.12262	22	1	10477885	10479114	gene	+	0	AT1G29930
1	10521022	10521248	52	4.21732	8.17499	5.27641	183	1	10513151	10516385	gene	+	4638	AT1G30010
1	10581206	10581701	59	4.20543	9.01851	5.98232	169	1	10581735	10584152	gene	+	-35	AT1G30110
1	10622449	10622563	52	3.62164	8.12069	5.24471	72	1	10618893	10620067	gene	+	2383	AT1G30190
1	10623521	10623739	23	2.57396	4.54946	2.30992	84	1	10625000	10627135	gene	+	-1262	AT1G30200
1	10679943	10680052	27	3.10068	5.10205	2.74566	81	1	10680079	10683137	gene	+	-28	AT1G30320
1	10684900	10685099	49	3.80441	7.81492	4.97090	93	1	10685822	10690988	gene	-	724	AT1G30330
1	10685652	10685970	54	4.19858	8.42386	5.47979	139	1	10685822	10690988	gene	-	0	AT1G30330
1	10693100	10693335	28	2.96170	5.17730	2.80466	23	1	10685822	10690988	gene	-	-2113	AT1G30330
1	10695873	10696037	23	2.79716	4.61935	2.34489	17	1	10685822	10690988	gene	-	-4886	AT1G30330
1	10708547	10708693	19	2.44526	4.06937	1.92340	81	1	10709999	10711667	gene	-	1307	AT1G30350
1	10713573	10713906	88	5.04763	12.26455	8.81494	96	1	10715482	10718997	gene	+	-1577	AT1G30360
1	10715398	10715776	26	2.70266	5.04974	2.69951	272	1	10715482	10718997	gene	+	0	AT1G30360
1	10759016	10759126	36	3.44081	6.25967	3.67609	77	1	10758743	10762429	gene	+	0	AT1G30440
1	10802262	10802383	42	3.45531	6.98234	4.27119	33	1	10796124	10801093	gene	-	-1170	AT1G30490
1	10806496	10806718	23	2.79716	4.61935	2.34489	209	1	10804450	10806428	gene	-	-69	AT1G30500
1	10827075	10827220	22	2.75723	4.52788	2.29160	80	1	10824637	10826405	gene	+	671	AT1G30560
1	10828207	10828326	45	4.04682	7.26769	4.52136	50	1	10828373	10831656	gene	+	-48	AT1G30570
1	10840872	10841035	23	3.14218	4.59367	2.32997	56	1	10835735	10840872	gene	-	-1	AT1G30590
1	10860444	10860694	48	3.74188	7.66849	4.84140	71	1	10860619	10865074	gene	+	0	AT1G30640
1	10887488	10887706	29	2.88856	5.36562	2.94794	121	1	10887607	10890407	gene	+	0	AT1G30690
1	10897694	10897819	23	2.79716	4.61935	2.34489	79	1	10897925	10899975	gene	+	-107	AT1G30720
1	10942288	10942408	41	3.69291	6.80392	4.13016	77	1	10936765	10942292	gene	-	0	AT1G30810
1	10956322	10956532	29	2.94924	5.33349	2.92507	47	1	10954288	10954711	gene	+	1612	AT1G06373
1	10958697	10959065	42	3.63196	6.91785	4.22282	303	1	10960908	10963231	gene	+	-1844	AT1G30825
1	10959704	10959982	154	6.07237	19.54863	15.46872	178	1	10960908	10963231	gene	+	-927	AT1G30825
1	11136222	11136449	28	2.96170	5.17730	2.80466	151	1	11136187	11136397	gene	-	0	AT1G06413
1	11137164	11137286	39	3.86730	6.65089	3.99612	92	1	11137539	11137915	gene	+	-254	AT1G31173
1	11163859	11163982	43	3.92612	7.02805	4.31183	101	1	11163858	11164928	gene	-	0	AT1G31240
1	11196441	11196594	42	3.87657	6.92878	4.22879	72	1	11193625	11196397	gene	+	45	AT1G31300
1	11196843	11197085	13	2.31085	3.35164	1.37852	159	1	11193625	11196397	gene	+	447	AT1G31300
1	11226176	11226758	96	5.80095	13.18011	9.61205	457	1	11221267	11222827	gene	-	-3350	AT1G31350
1	11227664	11228036	112	6.28436	15.00444	11.24158	197	1	11230463	11230612	gene	-	2428	AT1G31358
1	11231085	11231237	32	3.12624	5.75780	3.26968	61	1	11230463	11230612	gene	-	-474	AT1G31358
1	11265689	11265958	71	4.78523	10.30791	7.11037	66	1	11265816	11271701	gene	+	0	AT1G31480
1	11293770	11293992	28	3.38389	5.25107	2.85091	96	1	11288378	11293799	gene	-	0	AT1G31540
1	11294973	11295228	47	3.82312	7.59771	4.79103	64	1	11295446	11297379	gene	-	219	AT1G31550
1	11297250	11297428	52	4.35071	8.15338	5.25784	83	1	11295446	11297379	gene	-	0	AT1G31550
1	11311761	11312030	46	4.10901	7.39002	4.61227	180	1	11310997	11311989	gene	+	0	AT1G31580
1	11316560	11316690	28	3.38389	5.25107	2.85091	88	1	11312961	11316582	gene	-	0	AT1G31600
1	11330807	11330946	38	3.62495	6.41642	3.80728	90	1	11330924	11333540	gene	-	0	AT1G31660
1	11333539	11333899	66	4.83412	9.74794	6.61169	177	1	11330924	11333540	gene	-	0	AT1G31660
1	11374361	11374522	28	3.26266	5.23029	2.85091	27	1	11373744	11374612	gene	+	0	AT1G09105
1	11414357	11414487	36	3.54818	6.25720	3.67609	40	1	11412392	11414502	gene	-	0	AT1G31814
1	11423697	11423878	34	3.55142	6.02870	3.48520	85	1	11422636	11423684	gene	-	-14	AT1G31835
1	11573566	11573896	82	4.11834	11.68241	8.29471	171	1	11575320	11578030	gene	+	-1425	AT1G32170
1	11598391	11598662	71	4.27801	10.37401	7.16312	97	1	11598339	11598718	gene	+	0	AT1G06527
1	11601266	11601542	33	3.00180	5.84178	3.34639	158	1	11601121	11601334	gene	+	0	AT1G06533
1	11611847	11612113	49	3.34615	7.82661	4.97882	121	1	11611891	11617419	gene	+	0	AT1G32230
1	11620279	11620388	23	2.71623	4.59629	2.33208	78	1	11611891	11617419	gene	+	2861	AT1G32230
1	11738008	11738234	71	4.49824	10.30480	7.10935	80	1	11738118	11739326	gene	+	0	AT1G32460
1	11763566	11763754	31	3.24965	5.62424	3.15820	84	1	11759427	11762635	gene	-	-932	AT1G32530
1	11767456	11767570	49	3.80441	7.81492	4.97090	16	1	11767485	11770049	gene	+	0	AT1G32540
1	11798889	11798998	21	2.82115	4.33027	2.13256	24	1	11797330	11801359	gene	+	0	AT1G32630
1	11806983	11807216	54	4.18238	8.38894	5.45181	72	1	11810531	11810724	gene	-	3316	AT1G32650
1	11807343	11807500	22	2.86734	4.42662	2.20528	152	1	11810531	11810724	gene	-	3032	AT1G32650
1	11809855	11810429	100	5.65528	13.65029	10.03704	367	1	11810531	11810724	gene	-	103	AT1G32650
1	11822798	11822944	13	2.11357	3.29507	1.35158	1	1	11820872	11821824	gene	-	-975	AT1G32690
1	11827329	11827458	52	3.85045	8.18562	5.28637	39	1	11827359	11829933	gene	+	0	AT1G32700
1	11829681	11829862	84	4.87309	11.85019	8.44343	127	1	11827359	11829933	gene	+	0	AT1G32700
1	11834339	11834473	33	3.44560	5.81545	3.32147	45	1	11834022	11834226	gene	-	-114	AT1G32713
1	11874605	11874856	70	4.45969	10.21358	7.02613	91	1	11874508	11877549	gene	-	0	AT1G32790
1	11923865	11923975	26	3.05850	5.01278	2.66879	100	1	11920390	11923866	gene	-	0	AT1G32900
1	11927778	11928049	151	6.08793	19.17253	15.10352	101	1	11927722	11928216	gene	-	0	AT1G06627
1	11928948	11930040	102	5.43591	13.91209	10.27329	560	1	11928757	11929993	gene	+	0	AT1G32920
1	11930221	11930423	50	3.95359	7.88888	5.03589	125	1	11928757	11929993	gene	+	229	AT1G32920
1	11930979	11931204	48	3.46627	7.70697	4.87500	170	1	11931149	11931801	gene	+	0	AT1G32928
1	11978608	11978905	53	4.00520	8.27759	5.36790	101	1	11975307	11978622	gene	-	0	AT1G33060
1	12050659	12050933	93	5.16121	12.88906	9.35884	133	1	12051361	12054753	gene	-	429	AT1G33240
1	12051018	12051336	41	3.72819	6.87879	4.19797	214	1	12051361	12054753	gene	-	26	AT1G33240
1	12059556	12059715	42	3.03599	6.90261	4.21707	102	1	12057198	12059792	gene	-	0	AT1G33250
1	12064190	12064383	59	4.20543	9.01851	5.98232	72	1	12064323	12066454	gene	+	0	AT1G33260
1	12138503	12138805	31	2.83136	5.56937	3.12112	210	1	12144440	12147208	gene	+	-5636	AT1G33470
1	12167654	12167921	28	2.96170	5.17730	2.80466	233	1	12168768	12172119	gene	+	-848	AT1G33560
1	12177483	12177699	100	5.35237	13.71235	10.08939	59	1	12177673	12179628	gene	+	0	AT1G33590
1	12180535	12180667	42	3.63196	6.91785	4.22282	75	1	12180483	12184528	gene	+	0	AT1G33600
1	12184215	12184329	51	4.02702	8.05080	5.18104	47	1	12180483	12184528	gene	+	0	AT1G33600
1	12188667	12188874	52	4.08776	8.18371	5.28449	103	1	12188678	12190461	gene	+	0	AT1G33610
1	12237661	12237793	20	2.71699	4.27279	2.08570	78	1	12237547	12238710	gene	+	0	AT1G33760
1	12239309	12239454	14	2.56983	3.50356	1.48801	27	1	12237547	12238710	gene	+	600	AT1G33760
1	12239614	12239948	70	4.91271	10.24267	7.05338	196	1	12237547	12238710	gene	+	905	AT1G33760
1	12351203	12351312	28	3.26266	5.23029	2.85091	31	1	12349304	12351318	gene	-	0	AT1G33970
1	12355460	12355654	30	3.42070	5.54160	3.09707	170	1	12355557	12358031	gene	+	0	AT1G33990
1	12359577	12359686	34	3.62559	5.93739	3.40757	14	1	12359454	12361313	gene	-	0	AT1G34010
1	12458611	12458730	66	4.83412	9.74794	6.61169	90	1	12458564	12462905	gene	+	0	AT1G34210
1	12473425	12473679	26	3.23328	4.96546	2.63965	214	1	12472868	12473974	gene	+	0	AT1G34245
1	12473798	12473907	37	3.68732	6.29893	3.71125	36	1	12472868	12473974	gene	+	0	AT1G34245
1	12474510	12474727	59	4.30839	8.95576	5.94204	57	1	12472868	12473974	gene	+	537	AT1G34245
1	12503289	12503435	28	3.38389	5.25107	2.85091	12	1	12503360	12506172	gene	+	0	AT1G34300
1	12518739	12518853	28	3.38389	5.25107	2.85091	7	1	12520059	12524377	gene	+	-1207	AT1G34320
1	12549990	12550193	75	4.85658	10.79710	7.52502	71	1	12550339	12552629	gene	+	-147	AT1G34370
1	12582517	12582682	20	2.96461	4.26251	2.07686	98	1	12582122	12582721	gene	+	0	AT1G34418
1	12685072	12685247	21	2.59970	4.31392	2.11809	78	1	12685176	12687641	gene	+	0	AT1G34630
1	12851736	12852014	131	5.77359	17.09523	13.15738	194	1	12851983	12853235	gene	+	0	AT1G35140
1	12853084	12853387	43	3.41491	7.11145	4.38148	48	1	12851983	12853235	gene	+	0	AT1G35140
1	12916620	12916751	28	3.38389	5.25107	2.85091	77	1	12917070	12917829	gene	+	-320	AT1G35230
1	12986341	12986674	100	5.16736	13.62432	10.01400	202	1	12986720	12987066	gene	-	47	AT1G06867
1	13039798	13039915	22	2.86734	4.42662	2.20528	11	1	13039660	13042159	gene	+	0	AT1G35460
1	13071072	13071375	80	5.31754	11.42592	8.06419	131	1	13071165	13074984	gene	+	0	AT1G35510
1	13075425	13075630	43	3.83818	7.11031	4.38081	50	1	13071165	13074984	gene	+	442	AT1G35510
1	13076471	13076580	26	3.05158	4.99811	2.66411	67	1	13077890	13080265	gene	+	-1311	AT1G35515
1	13079584	13079708	39	3.86730	6.65089	3.99612	81	1	13077890	13080265	gene	+	0	AT1G35515
1	13115548	13115822	80	5.31754	11.42592	8.06419	174	1	13115824	13117235	gene	-	3	AT1G35560
1	13117682	13117966	62	4.62883	9.32951	6.26035	80	1	13115824	13117235	gene	-	-448	AT1G35560
1	13140354	13140644	18	2.49585	3.91757	1.81399	205	1	13143061	13144988	gene	-	2418	AT1G35610
1	13141559	13141668	17	2.77202	3.89630	1.79516	40	1	13143061	13144988	gene	-	1394	AT1G35610
1	13147635	13147781	39	3.86730	6.65089	3.99612	84	1	13148592	13149559	gene	+	-812	AT1G35614
1	13280334	13280536	22	2.80486	4.46618	2.24006	185	1	13277259	13280387	gene	-	0	AT1G35780
1	13453048	13453495	97	4.93616	13.38191	9.79009	187	1	13450089	13453683	gene	+	0	AT1G36050
1	13462843	13463024	23	3.14218	4.59367	2.32997	125	1	13466694	13470936	gene	-	3671	AT1G36070
1	14149352	14149491	35	3.37952	6.12484	3.57160	38	1	14155106	14155969	gene	-	5616	AT1G07013
1	14150236	14150421	34	3.31634	5.98476	3.45023	162	1	14155106	14155969	gene	-	4686	AT1G07013
1	14161859	14162081	45	3.60558	7.34528	4.58879	120	1	14158452	14161938	gene	+	0	AT1G37130
1	14307585	14307768	43	3.96839	7.11232	4.38212	90	1	14292996	14296253	gene	-	-11333	AT1G38131
1	15880314	15880652	80	5.31754	11.42592	8.06419	92	1	15884800	15885225	gene	-	4149	AT1G07117
1	15976787	15977107	48	3.61985	7.62451	4.80853	161	1	15973054	15976813	gene	+	0	AT1G42540
1	16137539	16137698	39	3.50059	6.62359	3.98772	68	1	16135723	16137463	gene	-	-77	AT1G42990
1	16137860	16138048	17	2.45528	3.82106	1.74353	44	1	16135723	16137463	gene	-	-398	AT1G42990
1	16664576	16664827	58	4.36774	8.78483	5.80527	191	1	16655884	16657686	gene	-	-6891	AT1G43910
1	16765800	16766023	28	2.96170	5.17730	2.80466	150	1	16764392	16767685	gene	-	0	AT1G44100
1	16837103	16837331	82	4.94199	11.67048	8.28434	121	1	16834210	16838562	gene	-	0	AT1G44350
1	16851281	16851390	47	3.68137	7.52570	4.73306	51	1	16848308	16851271	gene	-	-11	AT1G44446
1	16900758	16900886	34	3.62559	5.93739	3.40757	31	1	16896679	16898645	gene	-	-2114	AT1G44760
1	16931549	16931700	59	4.59242	8.93973	5.92891	55	1	16933699	16934568	gene	+	-2000	AT1G44830
1	16964891	16965000	28	3.38389	5.25107	2.85091	61	1	16963125	16965019	gene	+	0	AT1G44890
1	17013894	17014091	39	3.86730	6.65089	3.99612	183	1	17013385	17015520	gene	-	0	AT1G45010
1	17062486	17062721	82	4.65787	11.65385	8.27036	53	1	17065111	17069269	gene	+	-2391	AT1G45130
1	17097976	17098285	126	6.62173	16.58318	12.68851	239	1	17095980	17098041	gene	-	0	AT1G45170
1	17169085	17169260	42	3.45531	6.98234	4.27119	52	1	17169436	17171472	gene	-	177	AT1G45230
1	17189579	17189729	87	4.89139	12.23554	8.78969	54	1	17191362	17193314	gene	+	-1634	AT1G45688
1	17192835	17193355	59	3.94893	8.96452	5.94522	62	1	17191362	17193314	gene	+	0	AT1G45688
1	17219668	17219823	27	3.29648	5.08587	2.73277	74	1	17224720	17226541	gene	+	-4898	AT1G46264
1	17286629	17286794	46	3.74853	7.42920	4.64707	100	1	17282749	17285749	gene	-	-881	AT1G47128
1	17288346	17288491	23	3.03905	4.59030	2.32997	27	1	17282749	17285749	gene	-	-2598	AT1G47128
1	17291041	17291189	59	4.20543	9.01851	5.98232	56	1	17291755	17292755	gene	+	-567	AT1G47130
1	17686945	17687113	47	3.82312	7.59771	4.79103	130	1	17686990	17688859	gene	+	0	AT1G47970
1	17702569	17702927	128	5.94625	16.72941	12.82564	102	1	17704132	17706460	gene	-	1206	AT1G48000
1	17712526	17712658	26	3.16118	5.02748	2.68223	62	1	17711491	17712660	gene	-	0	AT1G48010
1	17731761	17731968	23	3.14218	4.59367	2.32997	52	1	17731841	17731913	gene	+	0	AT1G48080
1	17773412	17773521	39	3.86730	6.65089	3.99612	83	1	17769938	17773518	gene	-	0	AT1G48110
1	17834830	17835060	57	4.06713	8.69826	5.72860	88	1	17835032	17837781	gene	+	0	AT1G48280
1	17855639	17855899	30	3.42070	5.54160	3.09707	214	1	17854060	17855960	gene	+	0	AT1G48315
1	17873083	17873296	38	3.44209	6.49101	3.87415	143	1	17868522	17873261	gene	+	0	AT1G48360
1	17920865	17920974	24	3.10750	4.72342	2.43541	88	1	17918207	17921116	gene	+	0	AT1G48480
1	17976421	17976607	51	3.86907	7.96514	5.10661	91	1	17973642	17976663	gene	-	0	AT1G48620
1	18028803	18029119	129	6.76777	16.89373	12.96965	185	1	18030704	18031593	gene	+	-1586	AT1G48745
1	18030594	18030718	19	2.44526	4.06937	1.92340	16	1	18030704	18031593	gene	+	0	AT1G48745
1	18124947	18125056	19	2.71744	4.11195	1.95191	95	1	18123071	18124289	gene	-	-659	AT1G49000
1	18182736	18182887	50	3.73586	7.90885	5.05451	94	1	18179250	18182510	gene	-	-227	AT1G49160
1	18197751	18198109	35	2.96005	6.10757	3.55869	93	1	18198227	18199168	gene	+	-119	AT1G49200
1	18215545	18215886	53	4.01428	8.29823	5.37367	250	1	18215800	18218339	gene	+	0	AT1G49240
1	18307096	18307255	52	3.73037	8.15008	5.25784	89	1	18305445	18307557	gene	+	0	AT1G49450
1	18322346	18322550	33	3.44560	5.81545	3.32147	109	1	18320490	18322505	gene	-	0	AT1G49500
1	18323164	18323733	49	3.34615	7.82661	4.97882	242	1	18320490	18322505	gene	-	-660	AT1G49500
1	18324056	18324308	39	3.62432	6.65745	3.99994	54	1	18320490	18322505	gene	-	-1552	AT1G49500
1	18380039	18380209	32	3.12624	5.75780	3.26968	72	1	18378634	18379901	gene	-	-139	AT1G49660
1	18399111	18399220	27	3.19849	5.10231	2.74566	33	1	18398887	18399127	gene	-	0	AT1G07583
1	18406201	18406469	28	2.90761	5.23222	2.85091	31	1	18402506	18405681	gene	-	-521	AT1G49730
1	18431150	18431355	73	4.36722	10.60201	7.34565	102	1	18428788	18430497	gene	-	-654	AT1G49780
1	18504635	18504772	79	5.10517	11.33823	7.99683	79	1	18501570	18504654	gene	-	0	AT1G49970
1	18517374	18517516	75	4.60603	10.87877	7.59595	96	1	18517586	18520000	gene	+	-71	AT1G50010
1	18621766	18621946	39	3.86730	6.65089	3.99612	132	1	18617593	18621957	gene	-	0	AT1G50260
1	18624466	18624723	31	3.47162	5.64076	3.17219	23	1	18623698	18626441	gene	-	0	AT1G50280
1	18627375	18627727	64	4.42972	9.52708	6.43895	290	1	18627551	18628452	gene	-	0	AT1G50290
1	18680703	18681202	13	1.99976	3.33283	1.37598	381	1	18677694	18680300	gene	-	-404	AT1G50420
1	18690811	18690998	59	3.94893	8.96452	5.94522	87	1	18687785	18690503	gene	-	-309	AT1G50450
1	18691515	18691753	71	4.78523	10.30791	7.11037	87	1	18687785	18690503	gene	-	-1013	AT1G50450
1	18741349	18741458	38	3.62495	6.41642	3.80728	22	1	18742027	18744805	gene	+	-570	AT1G50610
1	18886397	18886613	72	4.87323	10.49675	7.27489	73	1	18884313	18884809	gene	-	-1589	AT1G07707
1	18932486	18932953	43	3.32185	7.09394	4.36749	292	1	18932766	18934049	gene	+	0	AT1G51090
1	18952002	18952219	59	4.43021	8.91649	5.92730	126	1	18949532	18951891	gene	+	112	AT1G51160
1	19042645	19042767	67	4.72902	9.85989	6.70906	45	1	19041397	19042414	gene	+	232	AT1G51355
1	19052666	19052784	36	3.64875	6.22264	3.65442	33	1	19052193	19053535	gene	+	0	AT1G51402
1	19105447	19105943	34	3.50833	5.94215	3.41185	122	1	19102791	19104933	gene	-	-515	AT1G51510
1	19124973	19125297	23	2.79716	4.61935	2.34489	181	1	19122161	19125375	gene	-	0	AT1G51570
1	19154210	19154341	29	3.05661	5.39702	2.97397	88	1	19154323	19156338	gene	+	0	AT1G51660
1	19163187	19163335	17	2.65148	3.81690	1.74344	127	1	19163843	19170449	gene	+	-509	AT1G51690
1	19171139	19171319	71	4.78523	10.30791	7.11037	86	1	19171732	19171968	gene	-	414	AT1G07763
1	19174976	19175526	138	7.00948	17.86131	13.87000	342	1	19173880	19175228	gene	+	0	AT1G51700
1	19198714	19198983	66	4.83412	9.74794	6.61169	100	1	19199351	19201707	gene	+	-369	AT1G51760
1	19212214	19212412	79	5.10517	11.33823	7.99683	105	1	19206615	19211971	gene	-	-244	AT1G51790
1	19225668	19226192	130	6.61336	17.00744	13.07537	219	1	19220236	19225797	gene	-	0	AT1G51805
1	19242121	19242349	73	5.07583	10.57698	7.32144	163	1	19242294	19242437	gene	+	0	AT1G51823
1	19261857	19262097	39	3.86730	6.65089	3.99612	151	1	19257403	19261794	gene	-	-64	AT1G51860
1	19299840	19300291	112	5.26524	14.97213	11.23063	291	1	19295820	19299169	gene	-	-672	AT1G51940
1	19368898	19369173	28	3.38389	5.25107	2.85091	203	1	19369089	19372121	gene	+	0	AT1G52080
1	19427294	19427421	44	3.62325	7.14266	4.40833	96	1	19428079	19428380	gene	-	659	AT1G07787
1	19443598	19443789	47	4.07887	7.60716	4.79870	99	1	19441636	19443631	gene	-	0	AT1G52200
1	19455333	19455443	22	3.10144	4.51822	2.28423	3	1	19454798	19455668	gene	+	0	AT1G52230
1	19469967	19470187	66	4.27644	9.77431	6.62695	77	1	19469820	19472582	gene	-	0	AT1G52290
1	19473325	19473541	66	4.38665	9.73466	6.61169	43	1	19469820	19472582	gene	-	-744	AT1G52290
1	19478069	19478232	24	3.09482	4.69885	2.41516	15	1	19478066	19481154	gene	+	0	AT1G52310
1	19565527	19565811	26	3.05850	5.01278	2.66879	63	1	19565601	19568391	gene	+	0	AT1G52520
1	19581800	19581954	41	3.69291	6.80392	4.13016	70	1	19579839	19580977	gene	-	-824	AT1G52565
1	19645152	19645296	32	3.12624	5.75780	3.26968	84	1	19642452	19645211	gene	+	0	AT1G52730
1	19657924	19658118	61	4.56094	9.18927	6.13178	140	1	19655831	19657795	gene	+	130	AT1G52770
1	19663513	19663743	59	4.59242	8.93973	5.92891	50	1	19662194	19663301	gene	-	-213	AT1G52790
1	19682123	19682281	97	5.66509	13.28375	9.70522	83	1	19681209	19681787	gene	-	-337	AT1G52857
1	19698383	19698670	47	3.82120	7.59340	4.79103	71	1	19696923	19698482	gene	-	0	AT1G52890
1	19699193	19699571	93	5.16121	12.88906	9.35884	246	1	19699159	19699526	gene	-	0	AT1G07843
1	19744337	19744558	96	5.80095	13.18011	9.61205	108	1	19744948	19747804	gene	-	391	AT1G53000
1	19770637	19770769	18	2.90047	3.96715	1.83486	84	1	19771916	19775817	gene	+	-1148	AT1G53050
1	19782334	19782569	37	3.70306	6.32999	3.73896	88	1	19781288	19782352	gene	+	0	AT1G53080
1	19782750	19782986	93	5.14955	12.86120	9.33920	191	1	19783185	19786902	gene	+	-200	AT1G53090
1	19790058	19790167	23	2.79716	4.61935	2.34489	52	1	19790142	19792589	gene	+	0	AT1G53110
1	19820047	19820344	52	3.85045	8.18562	5.28637	61	1	19820005	19820432	gene	+	0	AT1G07873
1	19825405	19825797	84	4.60708	11.84792	8.44343	256	1	19821337	19822399	gene	-	-3007	AT1G53170
1	19843404	19843793	48	4.10461	7.65953	4.83551	169	1	19840368	19843499	gene	-	0	AT1G53200
1	19847549	19847775	34	3.41662	5.98104	3.44877	203	1	19844450	19847856	gene	+	0	AT1G53210
1	19848513	19848780	44	3.21745	7.23684	4.49346	38	1	19847973	19848046	gene	+	468	AT1G53220
1	19849551	19849660	39	3.59759	6.60006	3.96886	39	1	19849788	19851725	gene	-	129	AT1G53230
1	19916624	19916780	19	2.71744	4.11195	1.95191	29	1	19912990	19916686	gene	-	0	AT1G53380
1	19933573	19933691	49	3.80441	7.81492	4.97090	50	1	19934987	19941185	gene	+	-1297	AT1G53430
1	19935755	19935928	85	5.24129	11.99005	8.57323	75	1	19934987	19941185	gene	+	0	AT1G53430
1	19976101	19976245	26	2.53628	5.03235	2.68525	10	1	19976386	19978048	gene	-	142	AT1G53520
1	19987094	19987293	47	4.07887	7.60716	4.79870	42	1	19987117	19991214	gene	+	0	AT1G53570
1	19993283	19993517	13	2.31085	3.35164	1.37852	6	1	19991271	19993458	gene	-	0	AT1G53580
1	20059970	20060084	36	2.71609	6.23265	3.66381	70	1	20056526	20059803	gene	+	168	AT1G53720
1	20060342	20060690	110	5.99303	14.79414	11.06423	183	1	20056526	20059803	gene	+	540	AT1G53720
1	20095174	20095287	15	2.46980	3.57966	1.54794	87	1	20093470	20093717	gene	+	1458	AT1G07937
1	20100840	20101290	45	3.67234	7.25547	4.50961	171	1	20098522	20100978	gene	+	0	AT1G53830
1	20106228	20106469	34	3.62559	5.93739	3.40757	198	1	20103756	20106077	gene	-	-152	AT1G53850
1	20165593	20165744	13	2.43655	3.23992	1.30636	23	1	20161555	20163750	gene	-	-1844	AT1G54020
1	20176978	20177217	63	3.92345	9.44201	6.36224	153	1	20179357	20180566	gene	-	2141	AT1G54050
1	20187019	20187166	36	3.44081	6.25967	3.67609	83	1	20183545	20187096	gene	-	0	AT1G54080
1	20194785	20194894	27	3.22385	5.15300	2.78843	64	1	20194712	20199193	gene	-	0	AT1G54100
1	20199085	20199354	53	4.01428	8.29823	5.37367	190	1	20194712	20199193	gene	-	0	AT1G54100
1	20206043	20206207	28	2.96170	5.17730	2.80466	144	1	20206930	20207555	gene	+	-724	AT1G54120
1	20239732	20239873	34	3.22642	5.99363	3.45541	73	1	20241226	20242641	gene	+	-1354	AT1G54210
1	20309214	20309596	52	3.93596	8.11930	5.24361	115	1	20309473	20310850	gene	-	0	AT1G54410
1	20430587	20430847	25	2.74413	4.82911	2.52513	192	1	20430769	20431986	gene	+	0	AT1G54740
1	20431711	20431969	76	4.48536	10.90017	7.61531	177	1	20430769	20431986	gene	+	0	AT1G54740
1	20565387	20565511	33	3.36055	5.86202	3.36114	71	1	20566030	20569322	gene	+	-520	AT1G55120
1	20566168	20566440	24	2.99248	4.68504	2.40287	264	1	20566030	20569322	gene	+	0	AT1G55120
1	20587963	20588107	42	3.76414	6.95480	4.25116	80	1	20588319	20589100	gene	-	213	AT1G08037
1	20649007	20649124	49	4.16595	7.78378	4.94299	50	1	20648465	20648891	gene	-	-117	AT1G55330
1	20651418	20651527	29	3.34315	5.38952	2.96801	41	1	20651814	20653764	gene	+	-288	AT1G55340
1	20669992	20670149	59	3.75513	8.98419	5.96114	48	1	20666180	20668817	gene	-	-1176	AT1G55360
1	20670490	20670754	80	4.85349	11.46475	8.09796	169	1	20666180	20668817	gene	-	-1674	AT1G55360
1	20706802	20707136	111	6.24409	14.91992	11.18230	249	1	20704915	20707071	gene	-	0	AT1G55450
1	20719284	20719443	33	3.36055	5.86202	3.36114	138	1	20715563	20719261	gene	-	-24	AT1G55490
1	20728039	20728148	34	3.55142	6.02870	3.48520	49	1	20725470	20728093	gene	-	0	AT1G55520
1	20745274	20745399	36	3.64875	6.22264	3.65442	29	1	20745122	20745419	gene	-	0	AT1G08057
1	20813953	20814063	26	3.05850	5.01278	2.66879	105	1	20808199	20813061	gene	-	-893	AT1G55690
1	20815039	20815472	129	6.76777	16.89373	12.96965	93	1	20808199	20813061	gene	-	-1979	AT1G55690
1	20818100	20818274	30	3.42070	5.54160	3.09707	133	1	20821591	20823640	gene	+	-3318	AT1G55700
1	20821323	20821503	46	4.10901	7.39002	4.61227	86	1	20821591	20823640	gene	+	-89	AT1G55700
1	20851856	20852045	36	3.53457	6.22883	3.66017	86	1	20850977	20851664	gene	-	-193	AT1G55770
1	20860514	20860623	50	4.20183	7.85610	5.00697	56	1	20860507	20864287	gene	+	0	AT1G55810
1	20956706	20956925	41	3.85226	6.87990	4.19797	116	1	20957098	20958550	gene	-	174	AT1G56030
1	21007823	21008182	43	3.32185	7.09394	4.36749	114	1	21001269	21007855	gene	-	0	AT1G56140
1	21016561	21016670	27	2.99469	5.06508	2.71391	41	1	21017311	21018122	gene	+	-642	AT1G56150
1	21043084	21043215	42	3.54621	6.96422	4.26021	49	1	21042951	21044998	gene	+	0	AT1G56220
1	21044823	21044947	30	3.19731	5.51089	3.07290	66	1	21042951	21044998	gene	+	0	AT1G56220
1	21059580	21059722	17	2.45528	3.82106	1.74353	91	1	21060492	21060729	gene	+	-771	AT1G08127
1	21059806	21060170	72	4.71872	10.49100	7.26981	75	1	21060492	21060729	gene	+	-323	AT1G08127
1	21079085	21079254	30	3.42070	5.54160	3.09707	88	1	21078023	21080423	gene	-	0	AT1G56300
1	21167334	21167681	73	5.07583	10.57698	7.32144	104	1	21159736	21167341	gene	+	0	AT1G56500
1	21169558	21169715	23	3.14218	4.59367	2.32997	76	1	21167565	21173632	gene	+	0	AT1G56510
1	21172386	21172550	39	3.86730	6.65089	3.99612	73	1	21167565	21173632	gene	+	0	AT1G56510
1	21205126	21205386	18	2.23108	3.96366	1.83486	251	1	21201948	21204856	gene	-	-271	AT1G56590
1	21228065	21228486	86	4.68140	12.04101	8.62075	161	1	21223406	21227112	gene	-	-954	AT1G56630
1	21239991	21240111	41	3.71399	6.84871	4.17217	53	1	21237839	21241014	gene	+	0	AT1G56660
1	21314068	21314194	43	3.68865	7.04337	4.32402	44	1	21312257	21312919	gene	-	-1150	AT1G57550
1	21364516	21364996	340	9.37871	38.55067	34.08855	194	1	21362359	21364749	gene	-	0	AT1G57680
1	21440731	21441015	118	6.21499	15.69869	11.87793	177	1	21439206	21440847	gene	-	0	AT1G57980
1	21441713	21441857	26	3.05850	5.01278	2.66879	96	1	21441179	21443036	gene	-	0	AT1G57990
1	21442255	21442380	36	3.61810	6.16178	3.60312	42	1	21441179	21443036	gene	-	0	AT1G57990
1	21442922	21443215	51	4.13270	7.99833	5.13421	99	1	21441179	21443036	gene	-	0	AT1G57990
1	21443457	21443740	148	6.87755	18.95170	14.89019	176	1	21441179	21443036	gene	-	-422	AT1G57990
1	21444569	21444687	46	3.74853	7.42920	4.64707	54	1	21445821	21447502	gene	-	1135	AT1G58007
1	21514377	21514487	31	3.24965	5.62424	3.15820	78	1	21512332	21514189	gene	-	-189	AT1G58100
1	21518830	21519295	82	4.11834	11.68241	8.29471	276	1	21515405	21518270	gene	-	-561	AT1G58110
1	21539823	21540162	56	4.41624	8.58416	5.62420	99	1	21537577	21540038	gene	-	0	AT1G58180
1	21609387	21609527	59	4.59242	8.93973	5.92891	65	1	21610909	21611388	gene	+	-1383	AT1G58265
1	21609702	21609891	28	3.38389	5.25107	2.85091	139	1	21610909	21611388	gene	+	-1019	AT1G58265
1	21610334	21610470	23	3.14218	4.59367	2.32997	62	1	21610909	21611388	gene	+	-440	AT1G58265
1	21615078	21615208	23	3.14218	4.59367	2.32997	46	1	21614417	21617316	gene	-	0	AT1G09685
1	21626230	21626349	35	3.27776	6.11329	3.56062	84	1	21623700	21626402	gene	-	0	AT1G58290
1	21707141	21707420	83	5.11758	11.71842	8.32683	189	1	21707175	21708125	gene	+	0	AT1G58420
1	21708976	21709093	39	3.86730	6.65089	3.99612	46	1	21707175	21708125	gene	+	852	AT1G58420
1	21717253	21717546	82	5.24508	11.63700	8.25666	138	1	21713842	21717380	gene	-	0	AT1G58440
1	21720341	21720514	13	2.31085	3.35164	1.37852	172	1	21721295	21722645	gene	+	-782	AT1G58460
1	21746078	21746255	23	3.14218	4.59367	2.32997	84	1	21746354	21766048	gene	+	-100	AT1G58602
1	21938462	21938638	74	4.65935	10.68172	7.41985	77	1	21938367	21940184	gene	+	0	AT1G59710
1	21967507	21967710	31	3.08161	5.65176	3.18217	72	1	21967986	21972503	gene	+	-277	AT1G59740
1	21970598	21970823	46	3.96290	7.36939	4.61085	165	1	21967986	21972503	gene	+	0	AT1G59740
1	21976613	21976737	51	4.25682	7.96643	5.10685	86	1	21979289	21984433	gene	+	-2553	AT1G59750
1	22011126	22011248	23	2.57396	4.54946	2.30992	89	1	22011305	22020386	gene	+	-58	AT1G59820
1	22020469	22020593	34	3.62559	5.93739	3.40757	16	1	22020377	22022503	gene	-	0	AT1G59830
1	22034078	22034517	74	4.98528	10.73481	7.46521	230	1	22033360	22034320	gene	+	0	AT1G09715
1	22039737	22039885	17	2.67618	3.86723	1.77095	99	1	22034423	22040126	gene	+	0	AT1G59870
1	22057196	22057567	66	4.39659	9.75770	6.61244	279	1	22053863	22057268	gene	-	0	AT1G59910
1	22058986	22059101	23	3.14218	4.59367	2.32997	9	1	22059424	22059842	gene	-	324	AT1G59920
1	22185634	22185983	133	5.86547	17.33775	13.38436	217	1	22188030	22191543	gene	-	2048	AT1G60160
1	22197920	22198083	29	3.34315	5.38952	2.96801	55	1	22198266	22200687	gene	+	-184	AT1G60190
1	22269161	22269274	38	3.65370	6.47568	3.86359	62	1	22266416	22269258	gene	-	0	AT1G60440
1	22308227	22308365	23	3.14218	4.59367	2.32997	52	1	22305780	22308289	gene	-	0	AT1G60550
1	22311299	22311520	25	3.19266	4.88765	2.56760	161	1	22308478	22311377	gene	-	0	AT1G60560
1	22327352	22327463	34	3.62559	5.93739	3.40757	8	1	22324437	22327359	gene	-	0	AT1G60600
1	22388178	22388460	36	3.64875	6.22264	3.65442	240	1	22388527	22391237	gene	-	68	AT1G60810
1	22407768	22407920	32	3.54735	5.78726	3.29534	98	1	22400857	22407824	gene	-	0	AT1G60860
1	22422079	22422192	53	4.01428	8.29823	5.37367	93	1	22423894	22428053	gene	+	-1703	AT1G60900
1	22512226	22512414	103	5.64622	14.01844	10.37110	104	1	22508524	22512333	gene	-	0	AT1G61100
1	22519833	22520134	48	4.10484	7.66002	4.83551	148	1	22516602	22518292	gene	+	1542	AT1G61110
1	22541811	22542008	34	3.62559	5.93739	3.40757	162	1	22542402	22545661	gene	+	-395	AT1G61150
1	22564177	22564372	59	4.59242	8.93973	5.92891	97	1	22564359	22572029	gene	+	0	AT1G61210
1	22590749	22590923	66	4.83412	9.74794	6.61169	96	1	22589098	22589789	gene	-	-961	AT1G61255
1	22596391	22596618	39	3.86730	6.65089	3.99612	155	1	22593465	22595338	gene	-	-1054	AT1G61260
1	22596866	22597184	48	3.61985	7.62451	4.80853	174	1	22593465	22595338	gene	-	-1529	AT1G61260
1	22598294	22598566	80	5.31754	11.42592	8.06419	102	1	22599541	22602252	gene	-	976	AT1G61270
1	22602852	22602961	39	3.86730	6.65089	3.99612	80	1	22603121	22603295	gene	+	-161	AT1G61275
1	22627865	22627995	39	3.30704	6.61709	3.98344	60	1	22628264	22630020	gene	+	-270	AT1G61340
1	22629226	22629415	22	3.08109	4.48043	2.25202	94	1	22628264	22630020	gene	+	0	AT1G61340
1	22630027	22630295	38	3.79212	6.50466	3.88317	41	1	22628264	22630020	gene	+	8	AT1G61340
1	22633773	22634092	38	3.44209	6.49101	3.87415	75	1	22633774	22636101	gene	+	0	AT1G61350
1	22649526	22650209	73	5.07583	10.57698	7.32144	100	1	22645923	22650072	gene	-	0	AT1G61380
1	22672906	22673015	52	4.35071	8.15338	5.25784	58	1	22669134	22673111	gene	-	0	AT1G61440
1	22677452	22678027	59	4.59242	8.93973	5.92891	200	1	22678092	22679302	gene	+	-66	AT1G61470
1	22759313	22759455	44	3.62325	7.14266	4.40833	41	1	22753611	22756387	gene	-	-2927	AT1G61660
1	22767493	22767647	108	5.11358	14.56284	10.84825	87	1	22767464	22768645	gene	+	0	AT1G61667
1	22768164	22768294	26	3.22640	4.95232	2.62729	38	1	22767464	22768645	gene	+	0	AT1G61667
1	22768402	22768760	79	5.24858	11.28423	7.95396	270	1	22767464	22768645	gene	+	0	AT1G61667
1	22768938	22769185	36	3.64875	6.22264	3.65442	103	1	22769364	22772426	gene	+	-180	AT1G61670
1	22799189	22799510	121	5.81023	15.98699	12.13452	216	1	22798035	22801416	gene	-	0	AT1G61740
1	22800003	22800199	21	3.00874	4.34538	2.14480	65	1	22798035	22801416	gene	-	0	AT1G61740
1	22801038	22801355	48	4.10484	7.66002	4.83551	245	1	22798035	22801416	gene	-	0	AT1G61740
1	22817056	22817232	40	3.77339	6.72039	4.05681	72	1	22814216	22816688	gene	+	369	AT1G61790
1	22822510	22822774	28	2.96170	5.17730	2.80466	189	1	22819601	22821053	gene	+	1458	AT1G61795
1	22829662	22829892	78	4.85950	11.14073	7.82721	92	1	22829921	22834728	gene	+	-30	AT1G61810
1	22867386	22868768	80	5.31754	11.42592	8.06419	576	1	22867316	22867541	gene	+	0	AT1G08443
1	22869077	22869775	67	4.46521	9.91613	6.75830	322	1	22867689	22871358	gene	-	0	AT1G61890
1	22869874	22870222	52	4.35071	8.15338	5.25784	85	1	22867689	22871358	gene	-	0	AT1G61890
1	22870555	22871071	46	4.10901	7.39002	4.61227	81	1	22867689	22871358	gene	-	0	AT1G61890
1	22871245	22871453	39	3.86730	6.65089	3.99612	133	1	22867689	22871358	gene	-	0	AT1G61890
1	22877342	22877778	113	5.95879	15.12544	11.35490	85	1	22882176	22885125	gene	-	4399	AT1G61900
1	22879859	22880001	38	3.44209	6.49101	3.87415	72	1	22882176	22885125	gene	-	2176	AT1G61900
1	22884887	22885080	13	2.31085	3.35164	1.37852	119	1	22882176	22885125	gene	-	0	AT1G61900
1	22979776	22980103	79	4.77890	11.28982	7.95396	103	1	22980817	22982007	gene	+	-715	AT1G62190
1	22984439	22984582	22	2.86734	4.42662	2.20528	142	1	22980934	22984422	gene	-	-18	AT1G62200
1	23013601	23013718	23	2.79716	4.61935	2.34489	20	1	23009885	23013601	gene	-	-1	AT1G62290
1	23022605	23022754	35	3.48775	6.13087	3.57437	76	1	23023932	23024189	gene	-	1179	AT1G08497
1	23039532	23040011	108	5.54352	14.55069	10.83648	289	1	23033403	23039787	gene	-	0	AT1G62310
1	23075468	23075734	39	3.39623	6.61177	3.97885	45	1	23077196	23077601	gene	+	-1463	AT1G08523
1	23083468	23083619	23	2.57396	4.54946	2.30992	131	1	23082036	23084253	gene	+	0	AT1G62380
1	23102713	23102847	18	2.90047	3.96715	1.83486	73	1	23102777	23104756	gene	-	0	AT1G62420
1	23104985	23105450	80	5.31754	11.42592	8.06419	212	1	23102777	23104756	gene	-	-230	AT1G62420
1	23110849	23111020	42	3.87680	6.92924	4.22879	79	1	23105905	23109534	gene	-	-1316	AT1G62430
1	23112317	23112633	46	4.10901	7.39002	4.61227	274	1	23112933	23115293	gene	+	-301	AT1G62440
1	23125787	23125968	42	3.76414	6.95480	4.25116	142	1	23128651	23129759	gene	+	-2684	AT1G62480
1	23134139	23134284	43	3.68865	7.04337	4.32402	96	1	23131928	23133507	gene	+	633	AT1G62500
1	23166186	23166386	34	3.55142	6.02870	3.48520	96	1	23168767	23172175	gene	+	-2382	AT1G62570
1	23167635	23167744	23	3.14218	4.59367	2.32997	48	1	23168767	23172175	gene	+	-1024	AT1G62570
1	23227215	23227485	42	3.62376	6.89961	4.21407	56	1	23227532	23229150	gene	+	-48	AT1G62720
1	23248811	23249093	23	3.14218	4.59367	2.32997	139	1	23249145	23251195	gene	-	53	AT1G62780
1	23251168	23251374	20	2.94585	4.22717	2.05191	138	1	23249145	23251195	gene	-	0	AT1G62780
1	23253219	23253329	39	3.86730	6.65089	3.99612	54	1	23252140	23253743	gene	+	0	AT1G62790
1	23262543	23262898	88	5.55924	12.29389	8.82701	227	1	23262295	23263024	gene	+	0	AT1G08573
1	23274254	23274393	28	3.38389	5.25107	2.85091	44	1	23271703	23274340	gene	-	0	AT1G62850
1	23286839	23287132	66	4.51356	9.71390	6.60188	78	1	23283912	23286797	gene	-	-43	AT1G62870
1	23320313	23320653	55	4.35094	8.45077	5.50154	261	1	23318187	23320427	gene	-	0	AT1G62960
1	23322036	23322359	108	6.09556	14.60572	10.88985	103	1	23323258	23326188	gene	+	-900	AT1G62970
1	23352384	23352760	28	3.38389	5.25107	2.85091	178	1	23347561	23352831	gene	-	0	AT1G63010
1	23371328	23371606	39	3.86730	6.65089	3.99612	98	1	23367394	23368416	gene	-	-2913	AT1G63030
1	23390851	23391068	25	3.19266	4.88765	2.56760	80	1	23390968	23392873	gene	-	0	AT1G63090
1	23391308	23391424	23	3.14218	4.59367	2.32997	28	1	23390968	23392873	gene	-	0	AT1G63090
1	23394705	23394854	15	2.46808	3.57591	1.54637	90	1	23390968	23392873	gene	-	-1833	AT1G63090
1	23395343	23395555	71	4.78523	10.30791	7.11037	92	1	23390968	23392873	gene	-	-2471	AT1G63090
1	23397431	23397585	25	2.74413	4.82911	2.52513	62	1	23399112	23402176	gene	-	1528	AT1G63100
1	23412254	23412496	49	3.34615	7.82661	4.97882	143	1	23412518	23415155	gene	+	-23	AT1G63130
1	23441589	23441698	34	3.62559	5.93739	3.40757	59	1	23439526	23440931	gene	+	659	AT1G63206
1	23469143	23469297	19	2.63262	4.08513	1.93038	4	1	23466700	23469289	gene	-	0	AT1G63260
1	23497826	23497963	34	3.62559	5.93739	3.40757	75	1	23494643	23497940	gene	-	0	AT1G63350
1	23544269	23544473	25	3.15268	4.81075	2.51276	166	1	23544554	23553232	gene	-	82	AT1G63490
1	23555405	23555606	78	5.00274	11.11690	7.80423	104	1	23555399	23558917	gene	+	0	AT1G63500
1	23597303	23597548	33	3.47320	5.87131	3.36978	216	1	23588936	23595925	gene	-	-1379	AT1G63640
1	23617991	23618284	48	3.61985	7.62451	4.80853	93	1	23618012	23622396	gene	+	0	AT1G63690
1	23634464	23634573	16	2.62397	3.76071	1.69328	96	1	23632178	23634073	gene	-	-392	AT1G63710
1	23684621	23684789	39	3.86730	6.65089	3.99612	63	1	23682278	23684373	gene	-	-249	AT1G63820
1	23691760	23692032	28	2.96170	5.17730	2.80466	194	1	23691269	23691584	gene	-	-177	AT1G08637
1	23701401	23701529	34	3.62559	5.93739	3.40757	32	1	23701408	23706058	gene	-	0	AT1G63860
1	23704122	23704488	52	4.35071	8.15338	5.25784	155	1	23701408	23706058	gene	-	0	AT1G63860
1	23705900	23706452	147	7.25119	18.84349	14.79351	342	1	23701408	23706058	gene	-	0	AT1G63860
1	23716090	23716650	80	5.31754	11.42592	8.06419	100	1	23712216	23716206	gene	-	0	AT1G63880
1	23761865	23762143	46	4.01178	7.46997	4.68460	176	1	23762259	23766168	gene	+	-117	AT1G64050
1	23773200	23773354	79	5.08435	11.29342	7.95713	76	1	23769774	23776984	gene	+	0	AT1G64060
1	23779440	23779565	52	4.35071	8.15338	5.25784	29	1	23778255	23779529	gene	+	0	AT1G64065
1	23787130	23787362	39	3.86730	6.65089	3.99612	179	1	23784977	23786800	gene	-	-331	AT1G64080
1	23789131	23789356	52	4.35071	8.15338	5.25784	163	1	23789062	23791229	gene	+	0	AT1G64090
1	23893471	23893793	43	2.95900	7.04169	4.32402	226	1	23890570	23892193	gene	-	-1279	AT1G64380
1	23894560	23894703	22	2.86734	4.42662	2.20528	135	1	23895660	23896006	gene	-	958	AT1G08673
1	23895373	23895589	20	2.92142	4.18104	2.01245	33	1	23895660	23896006	gene	-	72	AT1G08673
1	23895700	23896031	69	4.69111	10.10404	6.92436	87	1	23895660	23896006	gene	-	0	AT1G08673
1	23898826	23899039	31	3.24965	5.62424	3.15820	152	1	23899994	23902281	gene	+	-956	AT1G64385
1	23899163	23899272	45	3.68483	7.28404	4.53346	40	1	23899994	23902281	gene	+	-723	AT1G64385
1	23978533	23978692	30	3.39906	5.49928	3.06322	11	1	23978613	23983925	gene	+	0	AT1G64570
1	24028550	24028726	69	4.86027	10.13409	6.95051	87	1	24028830	24030780	gene	+	-105	AT1G64660
1	24043320	24043716	80	5.31754	11.42592	8.06419	297	1	24044686	24046621	gene	+	-971	AT1G64710
1	24044285	24044481	30	3.42070	5.54160	3.09707	72	1	24044686	24046621	gene	+	-206	AT1G64710
1	24056389	24056501	34	3.42297	5.99446	3.45541	75	1	24054051	24056491	gene	-	0	AT1G64760
1	24148966	24149330	42	3.45531	6.98234	4.27119	201	1	24149208	24154412	gene	+	0	AT1G65010
1	24252549	24252672	59	3.94893	8.96452	5.94522	62	1	24251373	24252940	gene	+	0	AT1G65295
1	24256945	24257183	31	3.24965	5.62424	3.15820	98	1	24257054	24258506	gene	+	0	AT1G65310
1	24291961	24292425	272	10.15166	31.62224	27.29789	159	1	24292372	24294740	gene	+	0	AT1G65390
1	24349100	24349523	96	5.80095	13.18011	9.61205	104	1	24349399	24350524	gene	+	0	AT1G65486
1	24361930	24362066	39	3.86730	6.65089	3.99612	62	1	24361032	24362054	gene	-	0	AT1G65520
1	24388635	24388800	13	2.31085	3.35164	1.37852	141	1	24385552	24391208	gene	+	0	AT1G65590
1	24394125	24394323	48	3.62237	7.63073	4.81381	90	1	24391672	24395503	gene	-	0	AT1G65610
1	24438590	24438721	23	2.79716	4.61935	2.34489	67	1	24436901	24438623	gene	-	0	AT1G65710
1	24443832	24444022	21	2.59970	4.31392	2.11809	25	1	24442388	24446291	gene	+	0	AT1G65730
1	24472882	24473101	23	3.14218	4.59367	2.32997	154	1	24472728	24472972	gene	-	0	AT1G08777
1	24487758	24487925	76	4.37913	10.93827	7.65029	69	1	24486992	24487073	gene	-	-686	AT1G65830
1	24538109	24538401	77	4.44255	11.10320	7.79335	78	1	24538886	24542712	gene	+	-486	AT1G65930
1	24538831	24538983	42	3.90119	6.97817	4.27119	87	1	24538886	24542712	gene	+	0	AT1G65930
1	24552727	24552844	23	3.12205	4.55643	2.31626	57	1	24551807	24557730	gene	+	0	AT1G65960
1	24601892	24602128	28	3.38389	5.25107	2.85091	103	1	24602033	24604763	gene	+	0	AT1G66090
1	24624015	24624223	59	4.16661	8.92913	5.92891	135	1	24619830	24622117	gene	-	-1899	AT1G66140
1	24630026	24630474	140	6.66262	18.00751	14.00637	357	1	24631338	24634781	gene	+	-865	AT1G66150
1	24631180	24631449	139	6.62323	17.91750	13.92336	167	1	24631338	24634781	gene	+	0	AT1G66150
1	24634477	24634752	150	6.96034	19.14066	15.07445	180	1	24631338	24634781	gene	+	0	AT1G66150
1	24636019	24636326	80	4.71022	11.45627	8.09195	82	1	24637196	24638608	gene	+	-871	AT1G66160
1	24636832	24637085	46	3.74853	7.42920	4.64707	82	1	24637196	24638608	gene	+	-112	AT1G66160
1	24638262	24638629	74	4.98528	10.73481	7.46521	311	1	24637196	24638608	gene	+	0	AT1G66160
1	24638807	24638923	36	3.64875	6.22264	3.65442	58	1	24638685	24641494	gene	-	0	AT1G66170
1	24644136	24644548	17	2.45528	3.82106	1.74353	134	1	24642586	24644068	gene	+	69	AT1G66173
1	24646293	24646512	35	3.37368	6.11193	3.56053	187	1	24647121	24648839	gene	+	-610	AT1G66180
1	24647958	24648114	31	3.24965	5.62424	3.15820	99	1	24647121	24648839	gene	+	0	AT1G66180
1	24648524	24648814	14	2.20510	3.43828	1.43176	196	1	24647121	24648839	gene	+	0	AT1G66180
1	24650195	24650361	55	3.98557	8.50690	5.55390	90	1	24647121	24648839	gene	+	1357	AT1G66180
1	24653953	24654274	84	4.99666	11.79660	8.40011	215	1	24652741	24653998	gene	-	0	AT1G66190
1	24676966	24677261	59	4.59242	8.93973	5.92891	197	1	24677121	24678580	gene	+	0	AT1G66230
1	24680800	24681016	36	3.44081	6.25967	3.67609	107	1	24682907	24683996	gene	-	1892	AT1G66235
1	24698483	24698593	18	2.90047	3.96715	1.83486	2	1	24695637	24698914	gene	-	0	AT1G66260
1	24743766	24744293	129	6.76777	16.89373	12.96965	268	1	24745574	24745815	gene	-	1282	AT1G08843
1	24760675	24760859	40	3.77339	6.72039	4.05681	86	1	24757298	24758953	gene	+	1723	AT1G66380
1	24766908	24767273	30	2.51004	5.52388	3.08506	38	1	24763941	24765541	gene	+	1368	AT1G66390
1	24770418	24770660	39	3.86730	6.65089	3.99612	193	1	24770419	24771393	gene	-	0	AT1G66400
1	24811717	24811855	39	3.86730	6.65089	3.99612	70	1	24811080	24812661	gene	-	0	AT1G66500
1	24812414	24812668	36	3.64875	6.22264	3.65442	164	1	24811080	24812661	gene	-	0	AT1G66500
1	24831327	24831452	18	2.90047	3.96715	1.83486	45	1	24828502	24829660	gene	+	1668	AT1G66550
1	24847759	24848244	103	5.17542	14.00615	10.36113	143	1	24848320	24849543	gene	+	-77	AT1G66600
1	24898604	24898716	26	2.82777	5.03646	2.68867	100	1	24894523	24897259	gene	+	1346	AT1G66750
1	24901820	24902101	72	4.58774	10.51504	7.28424	129	1	24901882	24904443	gene	+	0	AT1G66760
1	24904346	24904613	52	4.35071	8.15338	5.25784	210	1	24901882	24904443	gene	+	0	AT1G66760
1	24947971	24948093	28	3.38389	5.25107	2.85091	53	1	24946928	24955694	gene	+	0	AT1G66880
1	24948484	24948726	59	4.59242	8.93973	5.92891	146	1	24946928	24955694	gene	+	0	AT1G66880
1	24952442	24952551	52	4.35071	8.15338	5.25784	59	1	24946928	24955694	gene	+	0	AT1G66880
1	24955518	24955954	49	4.17486	7.80177	4.95983	332	1	24946928	24955694	gene	+	0	AT1G66880
1	24967576	24967712	39	3.86730	6.65089	3.99612	34	1	24965134	24967586	gene	-	0	AT1G66920
1	24974673	24974970	80	5.31754	11.42592	8.06419	159	1	24973028	24974946	gene	-	0	AT1G66940
1	25048437	25048636	31	3.31394	5.54654	3.10103	154	1	25048158	25049667	gene	-	0	AT1G67090
1	25049884	25050232	79	4.76810	11.26437	7.94219	105	1	25048158	25049667	gene	-	-218	AT1G67090
1	25136827	25136936	20	2.96461	4.26251	2.07686	31	1	25137456	25137563	gene	-	521	AT1G67195
1	25156398	25156516	69	4.42179	10.12351	6.94174	26	1	25151211	25156389	gene	-	-10	AT1G67230
1	25156806	25156997	32	3.12624	5.75780	3.26968	153	1	25151211	25156389	gene	-	-418	AT1G67230
1	25174768	25175183	105	5.56547	14.21854	10.53784	142	1	25174145	25174393	gene	+	376	AT1G08923
1	25176206	25176664	54	3.61070	8.33727	5.40795	310	1	25175558	25176230	gene	-	0	AT1G67265
1	25177966	25178104	26	3.05158	4.99811	2.66411	58	1	25175558	25176230	gene	-	-1737	AT1G67265
1	25203127	25203641	88	5.55924	12.29389	8.82701	198	1	25198182	25203126	gene	-	-2	AT1G67310
1	25238052	25238509	25	3.19266	4.88765	2.56760	137	1	25236781	25238216	gene	-	0	AT1G67360
1	25254251	25254383	23	3.14218	4.59367	2.32997	77	1	25251166	25253682	gene	-	-570	AT1G67410
1	25297125	25297338	85	5.22025	11.94410	8.52901	112	1	25297306	25300353	gene	-	0	AT1G67510
1	25300823	25301030	17	2.71855	3.79326	1.72133	6	1	25297306	25300353	gene	-	-471	AT1G67510
1	25335126	25335294	35	3.48775	6.13087	3.57437	91	1	25333058	25335025	gene	-	-102	AT1G67590
1	25380452	25380619	26	3.05158	4.99811	2.66411	65	1	25376679	25379217	gene	-	-1236	AT1G67710
1	25417367	25417703	61	4.56094	9.18927	6.13178	259	1	25417378	25420252	gene	+	0	AT1G67792
1	25455710	25455860	71	4.78523	10.30791	7.11037	70	1	25453823	25455823	gene	-	0	AT1G67880
1	25464152	25464394	119	6.06445	15.77699	11.95181	85	1	25464376	25470189	gene	+	0	AT1G67900
1	25496748	25496864	38	3.44209	6.49101	3.87415	65	1	25496928	25500584	gene	+	-65	AT1G68020
1	25531916	25532062	43	3.41491	7.11145	4.38148	72	1	25532008	25534698	gene	+	0	AT1G68130
1	25541713	25541828	38	3.62495	6.41642	3.80728	53	1	25538924	25541823	gene	-	0	AT1G68140
1	25558960	25559111	36	3.55503	6.27145	3.68499	78	1	25558794	25561248	gene	+	0	AT1G68190
1	25605801	25605990	36	3.53457	6.22883	3.66017	121	1	25603676	25605181	gene	+	621	AT1G68320
1	25644580	25644703	18	2.71795	3.95199	1.83486	65	1	25642534	25645607	gene	+	0	AT1G68390
1	25652860	25653164	32	3.12624	5.75780	3.26968	88	1	25649624	25653019	gene	-	0	AT1G68410
1	25657706	25657899	28	3.26266	5.23029	2.85091	91	1	25657757	25659484	gene	+	0	AT1G68440
1	25659077	25659362	42	3.28769	7.00294	4.28928	42	1	25657757	25659484	gene	+	0	AT1G68440
1	25691349	25691546	47	3.80111	7.54813	4.75442	93	1	25693449	25696250	gene	+	-1904	AT1G68490
1	25695496	25695605	48	3.99639	7.71030	4.87793	70	1	25693449	25696250	gene	+	0	AT1G68490
1	25695774	25695978	19	2.63262	4.08513	1.93038	83	1	25693449	25696250	gene	+	0	AT1G68490
1	25700616	25700793	71	4.49824	10.30480	7.10935	94	1	25701770	25702778	gene	+	-978	AT1G68500
1	25703914	25704094	22	2.81396	4.48609	2.25512	135	1	25701770	25702778	gene	+	1137	AT1G68500
1	25708283	25708512	49	3.67824	7.76816	4.92918	44	1	25706882	25708503	gene	+	0	AT1G68510
1	25711104	25711270	32	3.12624	5.75780	3.26968	101	1	25708175	25710989	gene	-	-116	AT1G68520
1	25711641	25711798	40	3.56111	6.75974	4.09036	53	1	25711869	25712379	gene	-	72	AT1G68526
1	25724808	25725075	59	4.30839	8.95576	5.94204	169	1	25725455	25727701	gene	-	381	AT1G68550
1	25725264	25725406	19	2.63262	4.08513	1.93038	118	1	25725455	25727701	gene	-	50	AT1G68550
1	25728088	25728276	44	3.75591	7.19120	4.45279	176	1	25725455	25727701	gene	-	-388	AT1G68550
1	25741019	25741185	31	2.83136	5.56937	3.12112	18	1	25740062	25740329	gene	-	-691	AT1G08993
1	25752417	25752583	23	2.79716	4.61935	2.34489	16	1	25752624	25756113	gene	+	-42	AT1G68580
1	25756460	25756594	99	5.43648	13.53679	9.93297	45	1	25756600	25757563	gene	+	-7	AT1G68585
1	25781090	25781377	102	4.76613	13.93282	10.29149	143	1	25781801	25784118	gene	+	-425	AT1G68670
1	25781986	25782161	63	4.23755	9.38568	6.30982	123	1	25781801	25784118	gene	+	0	AT1G68670
1	25788385	25788506	38	3.62495	6.41642	3.80728	89	1	25788305	25792324	gene	+	0	AT1G68690
1	25803438	25803569	36	3.43303	6.24262	3.66960	90	1	25804392	25809031	gene	+	-824	AT1G68720
1	25876548	25876908	122	6.04053	16.13503	12.26912	247	1	25872412	25875662	gene	-	-887	AT1G68830
1	25877534	25877896	108	4.63313	14.52207	10.81640	145	1	25872412	25875662	gene	-	-1873	AT1G68830
1	25878919	25879189	72	4.11081	10.51204	7.28424	170	1	25880155	25882222	gene	+	-967	AT1G68840
1	25890270	25890697	59	4.59242	8.93973	5.92891	334	1	25889284	25891750	gene	-	0	AT1G68872
1	25941430	25941747	32	3.12624	5.75780	3.26968	225	1	25941629	25944265	gene	+	0	AT1G69010
1	25951757	25952245	31	3.24965	5.62424	3.15820	87	1	25947236	25949340	gene	-	-2418	AT1G69030
1	25964383	25964495	64	4.72980	9.53635	6.44726	56	1	25964319	25967450	gene	+	0	AT1G69060
1	25986329	25986595	67	4.58294	9.86724	6.71603	206	1	25982294	25986349	gene	-	0	AT1G69120
1	25988767	25989118	55	3.86930	8.49642	5.54517	147	1	25989730	25989803	gene	+	-613	AT1G69130
1	25997611	25997799	35	3.27776	6.11329	3.56062	39	1	25996565	25997011	gene	-	-601	AT1G09047
1	25998359	25998545	23	2.57396	4.54946	2.30992	61	1	25999837	26001614	gene	+	-1293	AT1G69160
1	25999595	26000120	273	9.17693	31.68709	27.36250	273	1	25999837	26001614	gene	+	0	AT1G69160
1	26001767	26001945	42	3.74249	6.90905	4.22282	105	1	25999837	26001614	gene	+	154	AT1G69160
1	26004106	26004241	49	3.80441	7.81492	4.97090	92	1	26005068	26007368	gene	+	-828	AT1G69170
1	26037607	26037960	45	3.91519	7.27071	4.52220	209	1	26036570	26037659	gene	+	0	AT1G69252
1	26038373	26038788	24	2.55327	4.78941	2.49235	310	1	26038905	26040720	gene	+	-118	AT1G69260
1	26042910	26043396	26	2.53628	5.03235	2.68525	166	1	26040689	26042741	gene	-	-170	AT1G69270
1	26049412	26049694	23	3.14218	4.59367	2.32997	207	1	26049478	26049551	gene	+	0	AT1G69300
1	26079900	26080062	30	3.39906	5.49928	3.06322	91	1	26079956	26081727	gene	+	0	AT1G69370
1	26088852	26088975	36	3.44081	6.25967	3.67609	96	1	26086881	26089034	gene	+	0	AT1G69400
1	26091082	26091270	36	3.43303	6.24262	3.66960	13	1	26089030	26090734	gene	+	349	AT1G69410
1	26097538	26097778	36	3.64875	6.22264	3.65442	177	1	26097729	26099388	gene	+	0	AT1G69430
1	26105507	26105896	27	3.31086	5.11315	2.75348	176	1	26101407	26105328	gene	-	-180	AT1G69440
1	26117977	26118215	18	2.90047	3.96715	1.83486	12	1	26118229	26119710	gene	-	15	AT1G69485
1	26120813	26121013	66	4.83412	9.74794	6.61169	83	1	26122080	26123514	gene	+	-1068	AT1G69490
1	26121302	26121445	36	3.64875	6.22264	3.65442	62	1	26122080	26123514	gene	+	-636	AT1G69490
1	26122068	26122231	34	3.62559	5.93739	3.40757	34	1	26122080	26123514	gene	+	0	AT1G69490
1	26123537	26123773	60	3.60354	9.05348	6.01459	137	1	26122080	26123514	gene	+	24	AT1G69490
1	26128047	26128156	28	3.38389	5.25107	2.85091	56	1	26126304	26128068	gene	+	0	AT1G69510
1	26133556	26133698	34	3.62559	5.93739	3.40757	58	1	26133255	26133539	gene	-	-18	AT1G09063
1	26133912	26134046	39	3.86730	6.65089	3.99612	54	1	26133255	26133539	gene	-	-374	AT1G09063
1	26134486	26134877	80	5.31754	11.42592	8.06419	291	1	26133255	26133539	gene	-	-948	AT1G09063
1	26144564	26144722	23	3.14218	4.59367	2.32997	78	1	26145001	26147751	gene	-	280	AT1G69540
1	26161234	26161461	34	3.62559	5.93739	3.40757	179	1	26161528	26163715	gene	-	68	AT1G69570
1	26164330	26164958	44	3.21745	7.23684	4.49346	219	1	26161528	26163715	gene	-	-616	AT1G69570
1	26169217	26169326	28	3.38389	5.25107	2.85091	57	1	26171856	26174022	gene	+	-2531	AT1G69580
1	26195658	26195797	26	3.05850	5.01278	2.66879	33	1	26193618	26195726	gene	-	0	AT1G69640
1	26208108	26208245	44	3.21745	7.23684	4.49346	87	1	26207814	26208030	gene	-	-79	AT1G09097
1	26213627	26213796	42	3.45531	6.98234	4.27119	86	1	26216009	26218071	gene	+	-2214	AT1G69690
1	26216162	26216377	20	2.75893	4.19961	2.03014	167	1	26216009	26218071	gene	+	0	AT1G69690
1	26235635	26235999	66	4.39659	9.75770	6.61244	274	1	26235071	26238542	gene	+	0	AT1G69750
1	26239758	26239904	70	4.21694	10.21647	7.02852	68	1	26239260	26240843	gene	-	0	AT1G69760
1	26240807	26240966	52	3.85668	8.20054	5.29929	73	1	26239260	26240843	gene	-	0	AT1G69760
1	26242904	26243231	51	3.78927	8.03837	5.17139	87	1	26239260	26240843	gene	-	-2062	AT1G69760
1	26243521	26243752	46	3.47074	7.48566	4.69954	145	1	26239260	26240843	gene	-	-2679	AT1G69760
1	26256422	26256701	49	4.05940	7.84398	4.99507	92	1	26258788	26260781	gene	+	-2088	AT1G69780
1	26293140	26293524	66	4.83412	9.74794	6.61169	53	1	26288228	26293173	gene	-	0	AT1G69830
1	26295512	26295783	26	3.05850	5.01278	2.66879	203	1	26293588	26295922	gene	-	0	AT1G69840
1	26299199	26299356	19	2.88553	4.11306	1.95191	145	1	26296540	26300684	gene	-	0	AT1G69850
1	26302864	26303202	80	4.98043	11.41334	8.06419	95	1	26296540	26300684	gene	-	-2181	AT1G69850
1	26306608	26306865	72	5.02106	10.46530	7.24936	130	1	26308149	26308427	gene	+	-1285	AT1G09123
1	26313237	26313581	98	5.08380	13.41342	9.81680	242	1	26309628	26312174	gene	+	1064	AT1G69860
1	26314120	26314276	25	2.88680	4.82302	2.52334	129	1	26315787	26320233	gene	+	-1512	AT1G69870
1	26324521	26324724	96	5.15876	13.24267	9.66746	100	1	26323086	26324946	gene	-	0	AT1G69890
1	26327910	26328212	175	7.05679	21.70570	17.54624	159	1	26326216	26327965	gene	-	0	AT1G69900
1	26328601	26328712	37	3.50078	6.39064	3.78521	52	1	26326216	26327965	gene	-	-637	AT1G69900
1	26337220	26337420	32	3.12624	5.75780	3.26968	84	1	26337481	26338818	gene	-	62	AT1G69930
1	26338975	26339084	34	3.51544	5.95646	3.42520	18	1	26337481	26338818	gene	-	-158	AT1G69930
1	26341221	26341450	35	3.19599	6.13032	3.57437	81	1	26341494	26343231	gene	-	45	AT1G69935
1	26363139	26363287	23	3.14218	4.59367	2.32997	83	1	26362979	26364878	gene	-	0	AT1G70000
1	26399165	26399596	86	4.97006	12.08136	8.64927	106	1	26400694	26402815	gene	+	-1099	AT1G70090
1	26399943	26400145	28	2.96170	5.17730	2.80466	154	1	26400694	26402815	gene	+	-550	AT1G70090
1	26400363	26400731	94	4.79398	13.00270	9.46552	231	1	26400694	26402815	gene	+	0	AT1G70090
1	26402517	26402906	62	4.61897	9.30920	6.24441	249	1	26400694	26402815	gene	+	0	AT1G70090
1	26415301	26415601	36	3.44081	6.25967	3.67609	72	1	26412500	26415258	gene	-	-44	AT1G70140
1	26434826	26435107	129	6.18445	16.89363	12.96965	127	1	26432297	26434538	gene	-	-289	AT1G70200
1	26439439	26439624	39	3.50654	6.63704	3.99612	88	1	26439556	26443007	gene	+	0	AT1G70210
1	26444500	26444653	20	2.85068	4.21867	2.04572	98	1	26445045	26445387	gene	+	-393	AT1G09147
1	26450090	26450256	26	3.05850	5.01278	2.66879	65	1	26450166	26452039	gene	+	0	AT1G70230
1	26452284	26452494	32	3.38508	5.69235	3.22005	108	1	26450166	26452039	gene	+	246	AT1G70230
1	26470883	26471102	60	4.01263	9.12462	6.08158	96	1	26470795	26474833	gene	-	0	AT1G70290
1	26476128	26476299	22	2.98525	4.48496	2.25403	82	1	26470795	26474833	gene	-	-1296	AT1G70290
1	26476447	26476997	77	4.18841	11.01898	7.72390	322	1	26477743	26481630	gene	-	747	AT1G70300
1	26477421	26477757	35	2.96005	6.10757	3.55869	100	1	26477743	26481630	gene	-	0	AT1G70300
1	26483098	26483275	69	4.42179	10.12351	6.94174	97	1	26477743	26481630	gene	-	-1469	AT1G70300
1	26484874	26485026	25	2.74413	4.82911	2.52513	50	1	26485238	26487595	gene	-	213	AT1G70310
1	26487525	26487664	29	3.32946	5.36253	2.94794	65	1	26485238	26487595	gene	-	0	AT1G70310
1	26512295	26512578	26	3.03556	4.96406	2.63844	138	1	26512681	26515255	gene	-	104	AT1G70370
1	26523717	26523840	36	3.55503	6.27145	3.68499	56	1	26526212	26527345	gene	-	2373	AT1G70380
1	26534806	26535017	48	3.61985	7.62451	4.80853	119	1	26533824	26538437	gene	-	0	AT1G70410
1	26535425	26535648	54	4.31449	8.37591	5.44126	55	1	26533824	26538437	gene	-	0	AT1G70410
1	26537177	26537286	52	4.22597	8.19296	5.29346	30	1	26533824	26538437	gene	-	0	AT1G70410
1	26541304	26541524	40	3.56111	6.75974	4.09036	47	1	26539542	26540818	gene	-	-487	AT1G70420
1	26543525	26543666	37	3.29077	6.35981	3.76099	49	1	26542322	26542675	gene	-	-851	AT1G09173
1	26587419	26587810	109	5.74453	14.63563	10.91751	196	1	26584729	26587628	gene	-	0	AT1G70520
1	26592752	26592934	65	3.89956	9.64715	6.54687	81	1	26588391	26591776	gene	-	-977	AT1G70530
1	26596301	26596623	52	4.17458	8.08597	5.21363	165	1	26597067	26600445	gene	+	-445	AT1G70550
1	26617469	26617852	329	10.26891	37.36034	32.93026	196	1	26618099	26620421	gene	+	-248	AT1G70590
1	26617997	26618174	44	3.75591	7.19120	4.45279	108	1	26618099	26620421	gene	+	0	AT1G70590
1	26621711	26621931	44	3.62325	7.14266	4.40833	178	1	26620821	26621779	gene	-	0	AT1G70600
1	26654478	26654674	30	3.20844	5.53506	3.09557	36	1	26654529	26657350	gene	+	0	AT1G70700
1	26655551	26655799	37	3.29077	6.35981	3.76099	57	1	26654529	26657350	gene	+	0	AT1G70700
1	26657406	26657872	77	4.44255	11.10320	7.79335	329	1	26654529	26657350	gene	+	57	AT1G70700
1	26660706	26660956	22	2.86734	4.42662	2.20528	11	1	26659129	26663337	gene	-	0	AT1G70710
1	26678410	26678760	44	3.76277	7.20621	4.46694	204	1	26679872	26683355	gene	-	1113	AT1G70750
1	26678963	26679072	17	2.67618	3.86723	1.77095	87	1	26679872	26683355	gene	-	801	AT1G70750
1	26680061	26680317	54	3.92007	8.35181	5.42060	56	1	26679872	26683355	gene	-	0	AT1G70750
1	26694618	26695218	100	5.34968	13.70590	10.08939	423	1	26695166	26696392	gene	-	0	AT1G70780
1	26699225	26699400	56	4.05331	8.66596	5.69828	88	1	26699321	26702544	gene	+	0	AT1G70790
1	26731473	26731745	66	4.57415	9.84788	6.69737	169	1	26731782	26734022	gene	+	-38	AT1G70900
1	26745146	26745352	88	4.80744	12.36467	8.89389	150	1	26742940	26746469	gene	+	0	AT1G70940
1	26749276	26749492	86	4.97006	12.08136	8.64927	148	1	26749137	26749253	gene	-	-24	AT1G70944
1	26750270	26750638	92	4.72434	12.81463	9.29681	215	1	26749137	26749253	gene	-	-1018	AT1G70944
1	26796298	26796769	102	4.76613	13.93282	10.29149	299	1	26795052	26796532	gene	-	0	AT1G71030
1	26799458	26799671	44	3.75591	7.19120	4.45279	143	1	26796725	26800483	gene	-	0	AT1G71040
1	26801595	26802068	59	3.94893	8.96452	5.94522	364	1	26803097	26804292	gene	-	1030	AT1G71050
1	26811816	26811949	34	3.55142	6.02870	3.48520	54	1	26809720	26811848	gene	-	0	AT1G71080
1	26925506	26925663	18	2.90047	3.96715	1.83486	12	1	26921060	26924431	gene	-	-1076	AT1G71440
1	26930469	26930578	34	3.62559	5.93739	3.40757	90	1	26927984	26930347	gene	-	-123	AT1G71460
1	26937878	26938163	59	4.03198	8.89424	5.90675	204	1	26938369	26939267	gene	+	-207	AT1G71520
1	26963330	26963510	36	3.44081	6.25967	3.67609	95	1	26964087	26966688	gene	+	-578	AT1G71695
1	26971079	26971423	47	3.82312	7.59771	4.79103	108	1	26970968	26973464	gene	+	0	AT1G71697
1	26980866	26981053	43	3.96839	7.11232	4.38212	84	1	26973567	26981046	gene	-	0	AT1G71710
1	26983489	26983684	89	4.83039	12.42309	8.94676	91	1	26983615	26985990	gene	+	0	AT1G71720
1	27017924	27018053	39	3.72760	6.62715	3.99102	29	1	27017801	27018315	gene	-	0	AT1G71828
1	27046296	27046412	40	3.77339	6.72039	4.05681	43	1	27042717	27043026	gene	+	3271	AT1G09273
1	27046710	27046920	58	4.38541	8.82216	5.84071	62	1	27042717	27043026	gene	+	3685	AT1G09273
1	27048218	27048414	82	4.54132	11.67560	8.28856	73	1	27042717	27043026	gene	+	5193	AT1G09273
1	27049629	27049750	54	4.07693	8.44018	5.49171	42	1	27054030	27056464	gene	+	-4281	AT1G71880
1	27075713	27075902	39	3.86730	6.65089	3.99612	63	1	27074702	27077991	gene	+	0	AT1G71930
1	27088212	27088333	49	3.57013	7.74274	4.90645	70	1	27082394	27088248	gene	-	0	AT1G71960
1	27094071	27094258	41	3.60473	6.85725	4.18046	88	1	27092893	27094035	gene	+	37	AT1G71970
1	27114439	27114743	54	4.30547	8.35735	5.42373	108	1	27111894	27114399	gene	-	-41	AT1G72040
1	27118335	27118457	34	3.62559	5.93739	3.40757	25	1	27118177	27119011	gene	+	0	AT1G72060
1	27136907	27137039	26	3.05850	5.01278	2.66879	53	1	27137102	27139384	gene	+	-64	AT1G72130
1	27141636	27141745	35	3.37368	6.11193	3.56053	55	1	27141765	27144490	gene	+	-21	AT1G72140
1	27146405	27146594	15	2.46808	3.57591	1.54637	30	1	27145146	27145322	gene	-	-1084	AT1G72141
1	27148163	27148606	123	6.09716	16.26812	12.39199	270	1	27148261	27150994	gene	+	0	AT1G72150
1	27151010	27151383	26	2.70266	5.04974	2.69951	44	1	27148261	27150994	gene	+	17	AT1G72150
1	27151763	27152077	53	4.00520	8.27759	5.36790	220	1	27148261	27150994	gene	+	770	AT1G72150
1	27153354	27153501	17	2.67618	3.86723	1.77095	91	1	27153555	27155793	gene	-	55	AT1G72160
1	27159953	27160401	71	3.86094	10.33999	7.13735	177	1	27157875	27159735	gene	+	219	AT1G72175
1	27160481	27160905	72	4.71872	10.49100	7.26981	289	1	27157875	27159735	gene	+	747	AT1G72175
1	27161021	27161237	32	2.78539	5.78365	3.29310	66	1	27157875	27159735	gene	+	1287	AT1G72175
1	27161852	27161982	32	3.12624	5.75780	3.26968	56	1	27162820	27167430	gene	+	-839	AT1G72180
1	27189991	27190107	34	3.42297	5.99446	3.45541	53	1	27190036	27190754	gene	+	0	AT1G72240
1	27191215	27191420	37	3.58267	6.32890	3.73896	8	1	27190036	27190754	gene	+	462	AT1G72240
1	27192570	27192723	118	5.52044	15.64550	11.82745	71	1	27192740	27198379	gene	+	-18	AT1G72250
1	27258435	27258602	35	3.37368	6.11193	3.56053	66	1	27258747	27260521	gene	-	146	AT1G72416
1	27261128	27261262	26	2.70266	5.04974	2.69951	64	1	27261087	27263828	gene	-	0	AT1G72420
1	27264395	27264524	28	3.00947	5.28823	2.88248	94	1	27264602	27265806	gene	-	79	AT1G72430
1	27265655	27265828	56	4.41624	8.58416	5.62420	110	1	27264602	27265806	gene	-	0	AT1G72430
1	27273750	27274274	65	4.61401	9.61662	6.52057	147	1	27268092	27273935	gene	-	0	AT1G72440
1	27276643	27277095	65	4.11633	9.66821	6.56053	240	1	27276711	27277043	gene	-	0	AT1G09307
1	27277433	27277789	74	4.68451	10.73999	7.47027	154	1	27276711	27277043	gene	-	-391	AT1G09307
1	27278001	27278156	59	4.19593	8.99667	5.97000	95	1	27276711	27277043	gene	-	-959	AT1G09307
1	27278253	27278528	77	4.55789	11.08114	7.77826	131	1	27279341	27281830	gene	+	-814	AT1G72460
1	27300071	27300377	41	3.85226	6.87990	4.19797	101	1	27295147	27298715	gene	-	-1357	AT1G72500
1	27301245	27301399	22	2.86734	4.42662	2.20528	101	1	27303323	27304927	gene	+	-1925	AT1G72510
1	27302171	27302484	82	5.26693	11.68330	8.29542	132	1	27303323	27304927	gene	+	-840	AT1G72510
1	27303187	27303522	160	7.22132	20.20376	16.09110	94	1	27303323	27304927	gene	+	0	AT1G72510
1	27339034	27339172	17	2.67014	3.85492	1.76919	129	1	27338034	27340328	gene	+	0	AT1G72600
1	27340178	27340310	42	3.45531	6.98234	4.27119	49	1	27338034	27340328	gene	+	0	AT1G72600
1	27340408	27340728	62	4.59937	9.26877	6.20593	150	1	27338034	27340328	gene	+	81	AT1G72600
1	27358874	27359015	38	3.62495	6.41642	3.80728	103	1	27356459	27358863	gene	-	-12	AT1G72670
1	27363439	27363660	43	3.93450	7.04479	4.32408	39	1	27363312	27363766	gene	+	0	AT1G09337
1	27372113	27372225	46	4.01178	7.46997	4.68460	54	1	27372197	27376730	gene	+	0	AT1G72710
1	27383255	27383419	50	3.73586	7.90885	5.05451	71	1	27383320	27384524	gene	+	0	AT1G72750
1	27393794	27394062	86	4.96756	12.07545	8.64927	197	1	27393385	27393466	gene	+	329	AT1G72780
1	27402180	27402289	25	3.07742	4.85831	2.54808	103	1	27402814	27404674	gene	+	-526	AT1G72820
1	27478660	27478842	97	4.93960	13.39100	9.79849	103	1	27476565	27478534	gene	-	-127	AT1G73050
1	27483806	27484302	91	4.65670	12.63043	9.12683	84	1	27481785	27484078	gene	+	0	AT1G73066
1	27506127	27506413	40	3.77339	6.72039	4.05681	198	1	27503973	27506406	gene	-	0	AT1G73150
1	27588634	27588868	34	3.62559	5.93739	3.40757	182	1	27584364	27588978	gene	-	0	AT1G73370
1	27632551	27632663	28	3.38389	5.25107	2.85091	55	1	27628678	27632840	gene	+	0	AT1G73480
1	27632928	27633187	28	3.38389	5.25107	2.85091	180	1	27633183	27634990	gene	-	0	AT1G73490
1	27638241	27638687	129	6.76777	16.89373	12.96965	205	1	27639091	27640643	gene	-	405	AT1G73500
1	27639166	27639336	40	3.77339	6.72039	4.05681	68	1	27639091	27640643	gene	-	0	AT1G73500
1	27640589	27640914	39	3.86730	6.65089	3.99612	182	1	27639091	27640643	gene	-	0	AT1G73500
1	27645422	27645655	46	4.10901	7.39002	4.61227	141	1	27643609	27645525	gene	-	0	AT1G73530
1	27646153	27646274	39	3.86730	6.65089	3.99612	69	1	27645552	27646743	gene	-	0	AT1G73540
1	27647000	27647256	88	5.55924	12.29389	8.82701	69	1	27645552	27646743	gene	-	-258	AT1G73540
1	27664146	27664270	42	3.56370	7.00487	4.28941	35	1	27659673	27663253	gene	+	894	AT1G73590
1	27664567	27664732	72	4.54539	10.41582	7.20241	90	1	27659673	27663253	gene	+	1315	AT1G73590
1	27667683	27667824	36	3.55503	6.27145	3.68499	97	1	27669152	27673572	gene	+	-1329	AT1G73600
1	27676281	27676416	34	3.55142	6.02870	3.48520	62	1	27676182	27676888	gene	+	0	AT1G73607
1	27699078	27699313	29	2.88856	5.36562	2.94794	130	1	27699871	27703449	gene	+	-559	AT1G73670
1	27699777	27700087	75	5.01703	10.80179	7.52502	106	1	27699871	27703449	gene	+	0	AT1G73670
1	27706194	27706340	52	4.35071	8.15338	5.25784	46	1	27703944	27707657	gene	-	0	AT1G73680
1	27713595	27714169	176	6.58155	21.83327	17.66678	204	1	27713233	27713416	gene	-	-180	AT1G73687
1	27739070	27739315	96	5.80095	13.18011	9.61205	179	1	27736546	27739210	gene	+	0	AT1G73750
1	27741340	27741595	41	3.69291	6.80392	4.13016	94	1	27739168	27742008	gene	-	0	AT1G73760
1	27749288	27749483	39	3.73515	6.64257	3.99612	120	1	27744790	27749248	gene	-	-41	AT1G73805
1	27759737	27760010	47	3.89807	7.49980	4.70975	68	1	27759941	27761588	gene	+	0	AT1G73830
1	27761214	27761374	46	3.84711	7.38975	4.61227	134	1	27759941	27761588	gene	+	0	AT1G73830
1	27761955	27762104	18	2.59504	4.00091	1.86550	131	1	27761944	27762256	gene	-	0	AT1G09417
1	27762798	27762942	49	3.67824	7.76816	4.92918	89	1	27761944	27762256	gene	-	-543	AT1G09417
1	27763244	27763413	28	3.00947	5.28823	2.88248	64	1	27763617	27766372	gene	-	205	AT1G73840
1	27780839	27780995	59	4.20543	9.01851	5.98232	48	1	27780855	27784920	gene	+	0	AT1G73875
1	27816613	27816782	34	3.42297	5.99446	3.45541	62	1	27816778	27820170	gene	+	0	AT1G73970
1	27834633	27835023	36	3.44081	6.25967	3.67609	369	1	27835123	27837443	gene	-	101	AT1G74020
1	27838304	27838442	43	3.79341	7.01643	4.30041	59	1	27839159	27842132	gene	-	718	AT1G74030
1	27959407	27959596	22	2.80486	4.46618	2.24006	64	1	27959527	27961487	gene	+	0	AT1G74380
1	27971383	27971550	18	2.90047	3.96715	1.83486	93	1	27967771	27969965	gene	-	-1419	AT1G74420
1	27972910	27973367	84	5.34598	11.85003	8.44343	315	1	27975168	27977434	gene	+	-1802	AT1G74430
1	27974254	27974411	29	3.13210	5.36865	2.94833	89	1	27975168	27977434	gene	+	-758	AT1G74430
1	27977198	27977310	25	3.07742	4.85831	2.54808	13	1	27975168	27977434	gene	+	0	AT1G74430
1	27977887	27978113	13	2.31085	3.35164	1.37852	0	1	27976502	27980456	gene	-	0	AT1G74440
1	27982033	27982337	64	4.05475	9.51076	6.42718	88	1	27982453	27984280	gene	+	-117	AT1G74450
1	27983977	27984088	36	3.64875	6.22264	3.65442	37	1	27982453	27984280	gene	+	0	AT1G74450
1	28005063	28005359	41	3.72819	6.87879	4.19797	135	1	28005264	28007748	gene	+	0	AT1G74510
1	28035571	28035775	28	3.38389	5.25107	2.85091	7	1	28032562	28034863	gene	+	709	AT1G74640
1	28036368	28036524	28	3.38389	5.25107	2.85091	91	1	28032562	28034863	gene	+	1506	AT1G74640
1	28041102	28041323	23	2.79716	4.61935	2.34489	180	1	28041146	28043022	gene	+	0	AT1G74650
1	28052250	28052648	87	5.14853	12.14320	8.70598	260	1	28053030	28054149	gene	+	-383	AT1G74670
1	28065100	28065209	25	3.17245	4.84882	2.54149	22	1	28065014	28067423	gene	+	0	AT1G74700
1	28144966	28145176	52	4.19157	8.12140	5.24517	88	1	28143851	28145058	gene	+	0	AT1G74930
1	28145301	28145588	47	3.82312	7.59771	4.79103	187	1	28143851	28145058	gene	+	244	AT1G74930
1	28145724	28146239	102	5.74753	13.85363	10.22014	195	1	28145978	28147485	gene	+	0	AT1G74940
1	28150369	28150497	25	2.74413	4.82911	2.52513	37	1	28148574	28150446	gene	-	0	AT1G74950
1	28183440	28183549	27	3.07867	5.05552	2.70492	77	1	28181275	28183517	gene	-	0	AT1G75060
1	28218400	28218900	129	6.76777	16.89373	12.96965	191	1	28215836	28218801	gene	-	0	AT1G75180
1	28220180	28220577	69	4.54663	10.10252	6.92436	187	1	28219225	28220372	gene	+	0	AT1G75190
1	28228970	28229164	51	4.25682	7.96643	5.10685	108	1	28223836	28229082	gene	+	0	AT1G75210
1	28232856	28232989	19	2.63262	4.08513	1.93038	85	1	28229026	28233134	gene	-	0	AT1G75220
1	28233680	28233898	30	2.64196	5.51070	3.07278	64	1	28234086	28237290	gene	+	-189	AT1G75230
1	28243609	28243743	22	2.88114	4.45530	2.23124	84	1	28244317	28245581	gene	-	575	AT1G75250
1	28258349	28258516	23	2.79716	4.61935	2.34489	150	1	28254820	28257236	gene	-	-1114	AT1G75295
1	28259928	28260037	28	3.07976	5.25364	2.85138	90	1	28260801	28266323	gene	+	-765	AT1G75310
1	28285106	28285275	17	2.51965	3.83079	1.75219	132	1	28281195	28284168	gene	-	-939	AT1G75380
1	28285596	28285786	22	2.86734	4.42662	2.20528	163	1	28281195	28284168	gene	-	-1429	AT1G75380
1	28295916	28296025	30	3.39906	5.49928	3.06322	88	1	28296886	28299768	gene	+	-862	AT1G75400
1	28312615	28312843	21	2.59970	4.31392	2.11809	150	1	28313379	28315122	gene	+	-537	AT1G75440
1	28315709	28316098	105	5.43537	14.28808	10.59792	156	1	28314458	28318375	gene	-	0	AT1G75450
1	28335156	28335298	51	3.79530	8.05293	5.18237	45	1	28335502	28336990	gene	+	-205	AT1G75490
1	28336757	28337131	61	4.26343	9.15128	6.10303	106	1	28335502	28336990	gene	+	0	AT1G75490
1	28338104	28338308	65	4.11347	9.66091	6.55413	140	1	28337726	28340275	gene	-	0	AT1G75500
1	28358424	28358906	88	5.23808	12.34507	8.87459	244	1	28359309	28361815	gene	+	-404	AT1G75530
1	28363215	28363396	36	3.33077	6.23600	3.66569	105	1	28359309	28361815	gene	+	1401	AT1G75530
1	28374747	28374898	66	4.83412	9.74794	6.61169	78	1	28373489	28373561	gene	-	-1187	AT1G75570
1	28376998	28377143	17	2.67618	3.86723	1.77095	144	1	28377377	28378310	gene	+	-235	AT1G75580
1	28377252	28377367	31	3.24965	5.62424	3.15820	10	1	28377377	28378310	gene	+	-11	AT1G75580
1	28402773	28402915	15	2.59826	3.55929	1.53817	73	1	28400439	28402355	gene	+	419	AT1G75630
1	28407784	28408095	37	3.73496	6.39274	3.78708	47	1	28407984	28408056	gene	+	0	AT1G75650
1	28430097	28430534	48	3.61985	7.62451	4.80853	259	1	28428671	28431339	gene	+	0	AT1G75710
1	28439588	28439697	17	2.67618	3.86723	1.77095	3	1	28435625	28439835	gene	-	0	AT1G75730
1	28443494	28443663	59	4.18856	8.97972	5.95942	75	1	28441501	28442435	gene	-	-1060	AT1G75750
1	28444460	28444705	73	4.60982	10.56656	7.32144	175	1	28446632	28448735	gene	-	1928	AT1G75760
1	28445019	28445355	38	2.68933	6.46400	3.85288	118	1	28446632	28448735	gene	-	1278	AT1G75760
1	28461334	28461551	22	2.57985	4.41513	2.20421	194	1	28461444	28462366	gene	+	0	AT1G75810
1	28467237	28467866	97	4.93616	13.38191	9.79009	446	1	28467241	28467900	gene	+	0	AT1G09577
1	28475634	28475797	72	4.88321	10.51805	7.28461	91	1	28475649	28477802	gene	+	0	AT1G75840
1	28486196	28486309	35	3.48116	6.11704	3.56388	41	1	28486229	28487443	gene	+	0	AT1G75870
1	28547690	28547898	29	2.88856	5.36562	2.94794	42	1	28547786	28549586	gene	-	0	AT1G76080
1	28550052	28550243	35	3.29349	6.14978	3.59219	36	1	28550202	28551836	gene	-	0	AT1G76090
1	28552887	28553297	99	5.15888	13.60301	9.99389	221	1	28553883	28554930	gene	-	587	AT1G76100
1	28553399	28553849	60	4.11856	9.10271	6.06119	298	1	28553883	28554930	gene	-	35	AT1G76100
1	28577904	28578097	39	3.69768	6.56598	3.93678	60	1	28577842	28581315	gene	-	0	AT1G76160
1	28580117	28580355	63	4.54947	9.47884	6.39690	165	1	28577842	28581315	gene	-	0	AT1G76160
1	28581105	28581335	41	3.01750	6.84621	4.17023	114	1	28577842	28581315	gene	-	0	AT1G76160
1	28583429	28583735	69	4.54663	10.10252	6.92436	58	1	28583850	28586418	gene	-	116	AT1G76170
1	28586303	28586763	28	2.52209	5.27737	2.87336	180	1	28583850	28586418	gene	-	0	AT1G76170
1	28638634	28638743	32	3.51667	5.72804	3.25411	20	1	28639453	28643086	gene	+	-711	AT1G76350
1	28639414	28639626	26	3.05850	5.01278	2.66879	168	1	28639453	28643086	gene	+	0	AT1G76350
1	28644713	28644861	28	3.07976	5.25364	2.85138	73	1	28643038	28646721	gene	-	0	AT1G76360
1	28648011	28648270	108	5.11358	14.56284	10.84825	153	1	28648327	28650577	gene	-	58	AT1G76370
1	28676743	28676897	34	3.62559	5.93739	3.40757	97	1	28678935	28682062	gene	-	2039	AT1G76430
1	28677221	28677344	15	2.71924	3.63624	1.59358	36	1	28678935	28682062	gene	-	1592	AT1G76430
1	28733043	28733216	59	4.59242	8.93973	5.92891	97	1	28734207	28738967	gene	+	-992	AT1G76580
1	28745670	28745801	40	3.35578	6.73797	4.07311	22	1	28746833	28747848	gene	+	-1033	AT1G76600
1	28746110	28746407	40	3.45028	6.73956	4.07356	79	1	28746833	28747848	gene	+	-427	AT1G76600
1	28746684	28746855	61	4.40851	9.17464	6.12262	48	1	28746833	28747848	gene	+	0	AT1G76600
1	28754881	28755160	56	4.28149	8.60161	5.64042	91	1	28756521	28759332	gene	+	-1362	AT1G76620
1	28755676	28755840	53	4.10323	8.21742	5.31292	69	1	28756521	28759332	gene	+	-682	AT1G76620
1	28766482	28766827	68	4.79880	10.00611	6.83481	179	1	28766750	28768138	gene	-	0	AT1G76650
1	28766941	28767195	31	3.24965	5.62424	3.15820	92	1	28766750	28768138	gene	-	0	AT1G76650
1	28767421	28767854	54	4.18238	8.38894	5.45181	345	1	28766750	28768138	gene	-	0	AT1G76650
1	28774966	28775091	29	3.32946	5.36253	2.94794	85	1	28772563	28775002	gene	-	0	AT1G76670
1	28783211	28783330	22	3.08784	4.49298	2.26164	102	1	28780408	28783257	gene	-	0	AT1G76700
1	28859301	28859680	22	2.86734	4.42662	2.20528	119	1	28856839	28858851	gene	+	451	AT1G76870
1	28875308	28875507	25	2.74413	4.82911	2.52513	24	1	28873052	28875435	gene	-	0	AT1G76890
1	28876002	28876303	48	3.61985	7.62451	4.80853	163	1	28873052	28875435	gene	-	-568	AT1G76890
1	28878627	28878762	22	2.86734	4.42662	2.20528	130	1	28881539	28885023	gene	+	-2778	AT1G76900
1	28880337	28880546	74	4.16725	10.66824	7.40912	74	1	28881539	28885023	gene	+	-994	AT1G76900
1	28925399	28925605	45	3.95487	7.35281	4.59589	131	1	28922415	28925468	gene	-	0	AT1G76970
1	28927578	28927689	45	3.82567	7.34327	4.58680	85	1	28925708	28927391	gene	-	-188	AT1G76980
1	28928563	28928700	28	2.96170	5.17730	2.80466	16	1	28928287	28928704	gene	+	0	AT1G09697
1	28930766	28931013	82	4.79027	11.65078	8.26860	89	1	28932119	28936371	gene	+	-1107	AT1G76990
1	28932585	28932833	89	5.11171	12.41475	8.94140	178	1	28932119	28936371	gene	+	0	AT1G76990
1	28951480	28951611	41	3.82826	6.83149	4.15664	51	1	28947743	28951655	gene	-	0	AT1G77030
1	29101459	29101568	22	2.71659	4.43430	2.21164	31	1	29099839	29101759	gene	+	0	AT1G77450
1	29121200	29121446	53	3.78439	8.28549	5.36987	143	1	29121226	29125204	gene	+	0	AT1G77500
1	29143115	29143242	39	3.86730	6.65089	3.99612	53	1	29143090	29143161	gene	-	0	AT1G77560
1	29173394	29173503	13	2.31085	3.35164	1.37852	33	1	29173409	29175629	gene	+	0	AT1G77630
1	29177117	29177657	113	5.62280	15.13050	11.35766	212	1	29178705	29179877	gene	+	-1049	AT1G77640
1	29177951	29178318	66	4.39659	9.75770	6.61244	239	1	29178705	29179877	gene	+	-388	AT1G77640
1	29190925	29191082	46	3.99535	7.43623	4.65238	80	1	29188843	29191079	gene	-	0	AT1G77670
1	29198149	29198373	61	4.41706	9.19323	6.13552	135	1	29197721	29197924	gene	+	226	AT1G09743
1	29229433	29229695	36	3.39717	6.16377	3.60493	66	1	29229990	29231727	gene	-	296	AT1G77750
1	29232091	29232204	19	2.63262	4.08513	1.93038	2	1	29229990	29231727	gene	-	-365	AT1G77750
1	29239556	29239742	52	4.20012	8.13921	5.25784	82	1	29235721	29239484	gene	-	-73	AT1G77760
1	29286340	29286449	27	3.19849	5.10231	2.74566	76	1	29285902	29287190	gene	-	0	AT1G77880
1	29291945	29292074	28	3.16287	5.23285	2.85091	68	1	29292075	29296160	gene	+	-2	AT1G77890
1	29327565	29327788	65	4.49654	9.67611	6.56818	76	1	29327515	29333220	gene	+	0	AT1G78000
1	29336496	29336883	89	5.13967	12.47998	8.99531	234	1	29333412	29336484	gene	+	13	AT1G78010
1	29345466	29345853	93	5.48176	12.88540	9.35884	262	1	29344539	29347183	gene	+	0	AT1G78040
1	29346960	29347440	113	5.97051	15.15195	11.37366	182	1	29344539	29347183	gene	+	0	AT1G78040
1	29354815	29355060	35	3.59560	6.11698	3.56388	171	1	29354944	29359032	gene	+	0	AT1G78070
1	29358581	29358847	17	2.67618	3.86723	1.77095	193	1	29354944	29359032	gene	+	0	AT1G78070
1	29359293	29359488	81	5.21188	11.56648	8.19221	99	1	29354944	29359032	gene	+	262	AT1G78070
1	29359702	29359889	19	2.63262	4.08513	1.93038	33	1	29354944	29359032	gene	+	671	AT1G78070
1	29362283	29362407	34	3.42297	5.99446	3.45541	62	1	29361011	29361644	gene	-	-640	AT1G09965
1	29362904	29363261	44	3.74908	7.17622	4.44039	309	1	29364072	29366207	gene	+	-812	AT1G78080
1	29385236	29385388	36	3.33077	6.23600	3.66569	85	1	29387672	29389222	gene	+	-2285	AT1G78100
1	29387668	29387806	49	3.69534	7.81002	4.96768	91	1	29387672	29389222	gene	+	0	AT1G78100
1	29440915	29441144	39	3.50059	6.62359	3.98772	80	1	29443926	29444010	gene	-	2783	AT1G78250
1	29442998	29443137	38	3.44209	6.49101	3.87415	44	1	29443926	29444010	gene	-	790	AT1G78250
1	29443513	29443679	88	5.23808	12.34507	8.87459	68	1	29443926	29444010	gene	-	248	AT1G78250
1	29457343	29457527	48	4.10484	7.66002	4.83551	34	1	29452555	29457373	gene	+	0	AT1G78280
1	29461202	29461453	159	6.25247	20.04834	15.94055	146	1	29461391	29463389	gene	+	0	AT1G78300
1	29488631	29488742	37	3.29077	6.35981	3.76099	87	1	29486387	29488007	gene	-	-625	AT1G78380
1	29519893	29520103	38	3.44209	6.49101	3.87415	158	1	29518184	29519323	gene	-	-571	AT1G78460
1	29566333	29566570	52	4.21732	8.17499	5.27641	198	1	29564241	29566812	gene	+	0	AT1G78590
1	29566662	29567002	116	6.09030	15.42132	11.61635	159	1	29564241	29566812	gene	+	0	AT1G78590
1	29573127	29573271	34	2.74764	6.00541	3.46570	37	1	29573657	29575801	gene	-	387	AT1G78620
1	29617066	29617192	53	4.01428	8.29823	5.37367	88	1	29616919	29621447	gene	+	0	AT1G78770
1	29636711	29636955	45	3.79746	7.28192	4.53317	172	1	29636818	29638773	gene	-	0	AT1G78830
1	29638523	29638768	54	4.03359	8.34210	5.41234	176	1	29636818	29638773	gene	-	0	AT1G78830
1	29638952	29639067	37	3.50707	6.40432	3.79807	71	1	29636818	29638773	gene	-	-180	AT1G78830
1	29644261	29644389	38	3.17742	6.49886	3.87802	58	1	29641860	29643535	gene	-	-727	AT1G78850
1	29645594	29645731	23	2.57396	4.54946	2.30992	6	1	29646003	29647691	gene	-	273	AT1G78860
1	29650099	29650334	39	3.86730	6.65089	3.99612	35	1	29650376	29652627	gene	+	-43	AT1G78870
1	29656124	29656278	18	2.82764	4.00283	1.86550	94	1	29656430	29658634	gene	+	-153	AT1G78890
1	29702108	29702282	17	2.45528	3.82106	1.74353	36	1	29696394	29701439	gene	+	670	AT1G78960
1	29735678	29735840	26	3.05850	5.01278	2.66879	131	1	29735952	29737009	gene	+	-113	AT1G79040
1	29743406	29743544	34	3.03299	5.92249	3.40757	92	1	29741728	29743766	gene	+	0	AT1G79060
1	29765627	29765790	68	4.51371	10.02736	6.85478	76	1	29764089	29768793	gene	-	0	AT1G79120
1	29766719	29767024	53	4.01428	8.29823	5.37367	54	1	29764089	29768793	gene	-	0	AT1G79120
1	29778237	29778552	86	5.12904	12.09903	8.66383	158	1	29772510	29778016	gene	-	-222	AT1G79150
1	29794266	29794392	52	4.35071	8.15338	5.25784	37	1	29794373	29796114	gene	+	0	AT1G79200
1	29804605	29804833	37	3.70306	6.32999	3.73896	197	1	29804123	29804195	gene	+	411	AT1G79240
1	29804986	29806696	135	6.65892	17.55256	13.58603	135	1	29804123	29804195	gene	+	792	AT1G79240
1	29806827	29807852	64	4.75053	9.57856	6.48560	392	1	29810134	29812683	gene	-	2283	AT1G79250
1	29808129	29808297	77	5.13557	11.05007	7.75341	91	1	29810134	29812683	gene	-	1838	AT1G79250
1	29808387	29808637	26	3.05850	5.01278	2.66879	165	1	29810134	29812683	gene	-	1498	AT1G79250
1	29808727	29808908	30	3.39906	5.49928	3.06322	92	1	29810134	29812683	gene	-	1227	AT1G79250
1	29809178	29809457	46	3.74853	7.42920	4.64707	93	1	29810134	29812683	gene	-	678	AT1G79250
1	29809604	29809830	92	5.43777	12.78879	9.27302	57	1	29810134	29812683	gene	-	305	AT1G79250
1	29857276	29857398	63	4.23755	9.38568	6.30982	78	1	29857934	29860163	gene	+	-537	AT1G79370
1	29860515	29860697	92	5.40523	12.71708	9.20478	85	1	29860491	29863316	gene	+	0	AT1G79380
1	29869802	29869913	61	4.42565	9.21188	6.15306	43	1	29867854	29869784	gene	-	-19	AT1G79410
1	29872797	29872943	58	3.89256	8.82175	5.84051	67	1	29871326	29874329	gene	+	0	AT1G79420
1	29887401	29887552	45	3.91519	7.27071	4.52220	74	1	29882121	29887414	gene	-	0	AT1G79440
1	29910612	29910725	28	3.29572	5.29586	2.88952	19	1	29911240	29911379	gene	-	516	AT1G09867
1	29914844	29915099	23	2.79716	4.61935	2.34489	11	1	29911381	29914967	gene	-	0	AT1G79520
1	29926565	29926755	56	4.15127	8.60726	5.64369	70	1	29924023	29926636	gene	-	0	AT1G79550
1	29964496	29964676	34	3.61839	5.92363	3.40757	38	1	29962645	29965795	gene	-	0	AT1G79630
1	29965921	29966048	30	3.10525	5.50858	3.07089	53	1	29962645	29965795	gene	-	-127	AT1G79630
1	29966340	29966468	82	4.94199	11.67048	8.28434	68	1	29966313	29971640	gene	-	0	AT1G79640
1	29975412	29975673	43	3.68865	7.04337	4.32402	26	1	29975667	29976773	gene	+	0	AT1G79660
1	29992758	29992958	32	3.01804	5.69156	3.21958	92	1	29990336	29993766	gene	-	0	AT1G79700
1	30006933	30007118	41	3.69291	6.80392	4.13016	125	1	30004057	30007190	gene	-	0	AT1G79740
1	30011488	30011690	47	3.82312	7.59771	4.79103	107	1	30007288	30011690	gene	-	0	AT1G79750
1	30035874	30035983	20	2.79689	4.27944	2.09201	57	1	30036956	30041440	gene	+	-974	AT1G79840
1	30080715	30080886	33	3.57858	5.84732	3.35141	71	1	30073524	30080778	gene	+	0	AT1G79950
1	30138424	30138554	15	2.31656	3.61038	1.57171	58	1	30138818	30140360	gene	+	-265	AT1G80120
1	30139992	30140414	48	3.46627	7.70697	4.87500	197	1	30138818	30140360	gene	+	0	AT1G80120
1	30143430	30143635	42	3.77142	6.97014	4.26585	124	1	30143628	30144313	gene	-	0	AT1G80133
1	30156588	30156699	26	2.98016	5.03268	2.68525	51	1	30156682	30157808	gene	-	0	AT1G80180
1	30186990	30187238	78	5.20278	11.18964	7.87242	162	1	30183535	30186716	gene	-	-275	AT1G80280
1	30190377	30190614	66	4.51356	9.71390	6.60188	119	1	30187920	30189823	gene	+	555	AT1G80290
1	30217067	30217311	31	3.35886	5.63875	3.17169	160	1	30213705	30217102	gene	+	0	AT1G80370
1	30238602	30238747	26	3.07321	5.04398	2.69569	56	1	30235164	30238535	gene	-	-68	AT1G80420
1	30238959	30239384	36	3.41501	6.20303	3.64037	169	1	30239645	30239894	gene	-	262	AT1G09967
1	30239569	30239678	28	2.96170	5.17730	2.80466	80	1	30239645	30239894	gene	-	0	AT1G09967
1	30243915	30244110	41	3.14075	6.81064	4.13683	120	1	30243430	30244949	gene	-	0	AT1G80450
1	30267300	30267656	79	5.10517	11.33823	7.99683	264	1	30260818	30267125	gene	-	-176	AT1G80490
1	30268646	30268869	46	3.96290	7.36939	4.61085	71	1	30260818	30267125	gene	-	-1522	AT1G80490
1	30280642	30281114	48	3.61985	7.62451	4.80853	82	1	30281346	30284536	gene	-	233	AT1G80540
1	30302978	30303126	25	2.83460	4.87880	2.56686	86	1	30300714	30304428	gene	-	0	AT1G80610
1	30304799	30304964	19	2.63262	4.08513	1.93038	145	1	30305022	30307453	gene	+	-59	AT1G80620
1	30310893	30311162	81	4.37615	11.54311	8.17089	117	1	30308696	30310667	gene	-	-227	AT1G80630
1	30371799	30371985	54	4.18238	8.38894	5.45181	99	1	30370474	30372799	gene	+	0	AT1G80820
1	30379842	30379991	52	3.85668	8.20054	5.29929	77	1	30383561	30385499	gene	+	-3571	AT1G80840
1	30380454	30380749	76	4.90434	10.90213	7.61531	114	1	30383561	30385499	gene	+	-2813	AT1G80840
1	30385267	30385742	40	3.78113	6.73611	4.07195	284	1	30383561	30385499	gene	+	0	AT1G80840
1	30391059	30391168	59	4.59242	8.93973	5.92891	75	1	30389538	30390557	gene	+	503	AT1G80865
2	2607	2736	111	4.96480	14.85231	11.11912	36	2	1025	3173	gene	+	0	AT2G01008
2	97755	97979	28	3.13430	5.17287	2.80466	26	2	94727	96863	gene	-	-893	AT2G01140
2	100342	100622	63	4.38897	9.43562	6.35766	101	2	100484	101566	gene	+	0	AT2G01150
2	108623	108782	53	4.01428	8.29823	5.37367	105	2	106621	108829	gene	-	0	AT2G01180
2	110964	111129	24	3.02027	4.74191	2.45098	56	2	106621	108829	gene	-	-2136	AT2G01180
2	151742	152003	39	3.86730	6.65089	3.99612	185	2	151057	151971	gene	-	0	AT2G01300
2	178003	178132	37	3.71894	6.36125	3.76100	73	2	178960	179203	gene	-	829	AT2G03985
2	181042	181236	59	4.20543	9.01851	5.98232	93	2	180033	183764	gene	-	0	AT2G01420
2	202263	202415	26	3.05850	5.01278	2.66879	102	2	199491	203126	gene	-	0	AT2G01450
2	203018	203245	46	4.10901	7.39002	4.61227	86	2	199491	203126	gene	-	0	AT2G01450
2	254009	254127	81	5.17941	11.49726	8.12835	63	2	255247	257568	gene	-	1121	AT2G01570
2	258937	259310	123	5.92584	16.27059	12.39199	209	2	258998	259325	gene	+	0	AT2G04015
2	261830	262035	46	3.62279	7.38641	4.61227	105	2	258998	259325	gene	+	2506	AT2G04015
2	263253	263599	35	2.96005	6.10757	3.55869	172	2	265022	265948	gene	-	1424	AT2G01580
2	296247	296384	38	3.18677	6.52336	3.89830	74	2	296365	298215	gene	-	0	AT2G01670
2	299185	299417	38	3.55823	6.51521	3.89099	33	2	296365	298215	gene	-	-971	AT2G01670
2	300817	300977	27	3.10623	5.11377	2.75348	18	2	296365	298215	gene	-	-2603	AT2G01670
2	368928	369067	39	3.62432	6.65745	3.99994	70	2	362983	369707	gene	-	0	AT2G01830
2	379071	379195	46	3.89071	7.48394	4.69815	56	2	385171	387478	gene	+	-5977	AT2G01850
2	379505	379762	19	2.63262	4.08513	1.93038	104	2	385171	387478	gene	+	-5410	AT2G01850
2	383258	383405	38	3.14475	6.41302	3.80643	82	2	385171	387478	gene	+	-1767	AT2G01850
2	387770	387961	77	4.55789	11.08114	7.77826	93	2	388055	389918	gene	+	-95	AT2G01860
2	412006	412583	88	5.55924	12.29389	8.82701	493	2	410321	416000	gene	+	0	AT2G01905
2	416593	416770	48	4.10484	7.66002	4.83551	139	2	416021	420661	gene	+	0	AT2G01910
2	428616	428807	66	4.39659	9.75770	6.61244	73	2	427114	428900	gene	-	0	AT2G01930
2	504761	504881	53	4.01428	8.29823	5.37367	82	2	505375	510781	gene	+	-495	AT2G02070
2	509566	510042	178	7.81893	22.03626	17.85910	237	2	505375	510781	gene	+	0	AT2G02070
2	521766	521992	44	3.62325	7.14266	4.40833	52	2	518079	521737	gene	-	-30	AT2G02080
2	559672	559986	104	6.04266	14.08385	10.41591	79	2	556433	559046	gene	-	-627	AT2G02170
2	560637	560836	48	4.10484	7.66002	4.83551	50	2	560695	563367	gene	+	0	AT2G02180
2	587928	588068	52	4.21732	8.17499	5.27641	55	2	583797	587401	gene	-	-528	AT2G02220
2	591827	591971	15	2.71924	3.63624	1.59358	92	2	589945	591689	gene	-	-139	AT2G02230
2	620943	621094	17	2.67618	3.86723	1.77095	102	2	621058	623526	gene	+	0	AT2G02370
2	640658	640896	59	4.30839	8.95576	5.94204	53	2	638012	639305	gene	+	1354	AT2G02440
2	641565	641720	51	4.13270	7.99833	5.13421	50	2	638012	639305	gene	+	2261	AT2G02440
2	642203	642375	48	3.97326	7.66099	4.83551	101	2	638012	639305	gene	+	2899	AT2G02440
2	646842	647017	45	4.06467	7.30288	4.55115	95	2	647538	650820	gene	+	-522	AT2G02450
2	647612	647803	25	2.74413	4.82911	2.52513	93	2	647538	650820	gene	+	0	AT2G02450
2	689613	689741	42	3.45531	6.98234	4.27119	30	2	689784	697707	gene	+	-44	AT2G02560
2	761725	761869	26	3.05850	5.01278	2.66879	87	2	758693	761064	gene	-	-662	AT2G02710
2	815592	815814	47	3.56818	7.49646	4.70914	106	2	818836	819273	gene	-	3023	AT2G04345
2	832553	832684	27	3.19849	5.10231	2.74566	107	2	828279	832619	gene	-	0	AT2G02860
2	878070	878321	22	3.07437	4.46793	2.24035	230	2	875233	877207	gene	+	864	AT2G03000
2	884292	884437	28	3.38389	5.25107	2.85091	95	2	882645	884164	gene	-	-129	AT2G03020
2	908965	909124	42	3.63196	6.91785	4.22282	104	2	905513	909272	gene	+	0	AT2G03070
2	977454	977921	197	8.45972	23.95799	19.73728	161	2	972756	977531	gene	-	0	AT2G03240
2	979139	979499	80	5.31754	11.42592	8.06419	87	2	977654	977901	gene	+	1239	AT2G04505
2	981864	982214	32	3.12624	5.75780	3.26968	252	2	981934	986756	gene	-	0	AT2G03250
2	1018344	1018610	58	4.12339	8.82915	5.84584	130	2	1019535	1021186	gene	-	926	AT2G03350
2	1040500	1040691	28	3.38389	5.25107	2.85091	50	2	1040938	1041042	gene	+	-248	AT2G03445
2	1071382	1071492	46	4.10901	7.39002	4.61227	46	2	1069491	1071421	gene	+	0	AT2G03520
2	1076738	1076998	52	4.35071	8.15338	5.25784	177	2	1076863	1078348	gene	+	0	AT2G03550
2	1112255	1112585	59	3.82580	8.91434	5.92556	138	2	1113984	1114055	gene	-	1400	AT2G03660
2	1145845	1146206	111	6.20287	14.83311	11.10115	100	2	1147774	1149261	gene	-	1569	AT2G03750
2	1146595	1146704	31	3.24965	5.62424	3.15820	40	2	1147774	1149261	gene	-	1071	AT2G03750
2	1161392	1161662	39	3.86730	6.65089	3.99612	221	2	1160947	1164657	gene	+	0	AT2G03810
2	1188733	1188934	35	2.96005	6.10757	3.55869	67	2	1185458	1188681	gene	+	53	AT2G03890
2	1197232	1197403	36	3.64875	6.22264	3.65442	69	2	1197840	1198285	gene	+	-438	AT2G03913
2	1263570	1263694	47	3.81448	7.57827	4.78101	67	2	1264198	1264784	gene	-	505	AT2G00360
2	1467416	1467715	31	3.08161	5.65176	3.18217	72	2	1461548	1462944	gene	-	-4473	AT2G04240
2	1526717	1526878	18	2.90047	3.96715	1.83486	98	2	1525029	1526875	gene	-	0	AT2G04378
2	1572076	1572311	39	3.86730	6.65089	3.99612	141	2	1573637	1574508	gene	+	-1327	AT2G04515
2	1586038	1586199	94	5.54910	13.03251	9.48856	91	2	1585681	1586188	gene	+	0	AT2G00390
2	1682667	1682825	17	2.67618	3.86723	1.77095	156	2	1682856	1683614	gene	+	-32	AT2G04795
2	1684076	1684185	23	3.14218	4.59367	2.32997	96	2	1682856	1683614	gene	+	463	AT2G04795
2	1684289	1684559	52	4.35071	8.15338	5.25784	53	2	1682856	1683614	gene	+	676	AT2G04795
2	1717537	1717790	82	4.79027	11.65078	8.26860	165	2	1717833	1720526	gene	+	-44	AT2G04880
2	1822162	1822418	66	4.83412	9.74794	6.61169	93	2	1822990	1824480	gene	-	573	AT2G05100
2	1926515	1926624	27	3.19849	5.10231	2.74566	77	2	1927015	1927479	gene	+	-392	AT2G04885
2	1966547	1966811	17	2.67618	3.86723	1.77095	108	2	1966610	1968142	gene	+	0	AT2G05380
2	2023984	2024246	49	4.03554	7.79347	4.95213	102	2	2023295	2023995	gene	+	0	AT2G05518
2	2025794	2026044	15	2.31656	3.61038	1.57171	78	2	2025991	2027283	gene	+	0	AT2G05520
2	2198280	2198544	40	3.56111	6.75974	4.09036	240	2	2198271	2198405	gene	-	0	AT2G05786
2	2201012	2201270	96	5.80095	13.18011	9.61205	88	2	2199151	2201603	gene	+	0	AT2G05790
2	2201380	2201685	138	7.00948	17.86131	13.87000	186	2	2199151	2201603	gene	+	0	AT2G05790
2	2215071	2215273	34	3.62559	5.93739	3.40757	33	2	2213960	2217159	gene	-	0	AT2G05810
2	2272298	2272553	72	4.71872	10.49100	7.26981	127	2	2269315	2272452	gene	-	0	AT2G05920
2	2287198	2287367	28	2.96170	5.17730	2.80466	40	2	2287238	2289636	gene	-	0	AT2G05940
2	2289518	2289783	28	2.66933	5.27767	2.87336	228	2	2287238	2289636	gene	-	0	AT2G05940
2	2291613	2291763	75	5.01703	10.80179	7.52502	60	2	2287238	2289636	gene	-	-1978	AT2G05940
2	2358736	2358944	34	3.62559	5.93739	3.40757	101	2	2359114	2362375	gene	-	171	AT2G06050
2	2359097	2359568	28	3.38389	5.25107	2.85091	128	2	2359114	2362375	gene	-	0	AT2G06050
2	2735493	2735752	87	4.89139	12.23554	8.78969	133	2	2753377	2754065	gene	-	17626	AT2G05015
2	2737618	2737941	72	4.57738	10.49080	7.26981	197	2	2753377	2754065	gene	-	15437	AT2G05015
2	2762288	2762534	52	4.35071	8.15338	5.25784	199	2	2763449	2765743	gene	+	-916	AT2G06850
2	2763282	2763585	108	5.54352	14.55069	10.83648	94	2	2763449	2765743	gene	+	0	AT2G06850
2	2843202	2843475	19	2.63262	4.08513	1.93038	213	2	2842020	2843386	gene	-	0	AT2G06925
2	4742948	4743102	49	4.18381	7.81982	4.97549	61	2	4743162	4746813	gene	+	-61	AT2G11810
2	4744067	4744176	19	2.85051	4.04647	1.90539	86	2	4743162	4746813	gene	+	0	AT2G11810
2	5541315	5541577	70	4.89160	10.19902	7.01209	159	2	5538740	5541479	gene	-	0	AT2G13360
2	5691855	5692024	46	4.10901	7.39002	4.61227	87	2	5692090	5693030	gene	+	-67	AT2G13665
2	5741699	5741972	80	5.31754	11.42592	8.06419	119	2	5741592	5746833	gene	+	0	AT2G13790
2	5924977	5925145	66	4.83412	9.74794	6.61169	75	2	5925119	5929902	gene	+	0	AT2G14080
2	6018126	6018235	20	2.94585	4.22717	2.05191	81	2	6018558	6023863	gene	+	-324	AT2G14210
2	6018337	6018549	75	5.01703	10.80179	7.52502	134	2	6018558	6023863	gene	+	-10	AT2G14210
2	6400445	6400629	29	2.88856	5.36562	2.94794	102	2	6399405	6401149	gene	+	0	AT2G14890
2	6403500	6403655	32	3.12624	5.75780	3.26968	99	2	6404131	6405352	gene	+	-477	AT2G14900
2	6454613	6454748	42	3.87680	6.92924	4.22879	72	2	6451319	6453797	gene	-	-817	AT2G14960
2	6523689	6523905	23	3.14218	4.59367	2.32997	143	2	6523602	6525943	gene	+	0	AT2G00600
2	6708044	6708170	46	4.10901	7.39002	4.61227	82	2	6709116	6711156	gene	-	947	AT2G15390
2	6711188	6711315	23	2.79716	4.61935	2.34489	18	2	6709116	6711156	gene	-	-33	AT2G15390
2	6711661	6711793	43	3.83818	7.11031	4.38081	42	2	6709116	6711156	gene	-	-506	AT2G15390
2	6758416	6758618	38	3.62495	6.41642	3.80728	31	2	6758430	6763501	gene	+	0	AT2G15480
2	6798228	6798458	23	2.79716	4.61935	2.34489	66	2	6797111	6798939	gene	+	0	AT2G15580
2	6894744	6894933	23	2.57396	4.54946	2.30992	126	2	6893949	6894685	gene	+	60	AT2G15830
2	6946605	6946862	38	3.62495	6.41642	3.80728	208	2	6946791	6946879	gene	-	0	AT2G15950
2	7043238	7043529	37	3.29077	6.35981	3.76099	25	2	7039682	7043354	gene	-	0	AT2G16250
2	7050574	7050897	66	4.83412	9.74794	6.61169	132	2	7050799	7052951	gene	+	0	AT2G16280
2	7052874	7053213	120	6.52607	15.94126	12.09154	199	2	7050799	7052951	gene	+	0	AT2G16280
2	7056082	7056582	120	6.52607	15.94126	12.09154	398	2	7054057	7054338	gene	-	-1745	AT2G06605
2	7074123	7074276	66	4.51356	9.71390	6.60188	88	2	7074119	7079519	gene	+	0	AT2G16365
2	7190925	7191057	182	8.00574	22.44795	18.26107	73	2	7190937	7192071	gene	+	0	AT2G16586
2	7201653	7201883	78	5.00274	11.11690	7.80423	94	2	7200423	7201755	gene	+	0	AT2G16600
2	7219618	7219958	42	3.45531	6.98234	4.27119	117	2	7218654	7221890	gene	-	0	AT2G16660
2	7223619	7224069	123	6.25759	16.21664	12.34814	297	2	7218654	7221890	gene	-	-1730	AT2G16660
2	7245716	7246099	55	4.25628	8.54772	5.59178	268	2	7244500	7246069	gene	+	0	AT2G16700
2	7258793	7259089	58	4.51300	8.78021	5.80103	187	2	7255473	7256831	gene	-	-1963	AT2G16720
2	7259979	7260127	42	3.76414	6.95480	4.25116	73	2	7261783	7266346	gene	-	1657	AT2G16730
2	7260417	7260558	15	2.46808	3.57591	1.54637	78	2	7261783	7266346	gene	-	1226	AT2G16730
2	7303644	7303753	55	4.35094	8.45077	5.50154	65	2	7303812	7306675	gene	-	60	AT2G16860
2	7326076	7326265	46	4.10901	7.39002	4.61227	83	2	7323570	7326317	gene	-	0	AT2G16900
2	7384326	7384447	34	3.62559	5.93739	3.40757	43	2	7382805	7387976	gene	+	0	AT2G16990
2	7406694	7407075	70	4.93400	10.28660	7.09500	232	2	7406911	7408393	gene	+	0	AT2G17040
2	7458881	7459088	46	3.74853	7.42920	4.64707	82	2	7458930	7460819	gene	+	0	AT2G17120
2	7490007	7490248	30	3.42070	5.54160	3.09707	68	2	7487646	7490199	gene	-	0	AT2G17220
2	7492204	7492512	23	3.14218	4.59367	2.32997	89	2	7487646	7490199	gene	-	-2006	AT2G17220
2	7493702	7493936	136	6.32575	17.65773	13.68698	88	2	7494536	7496292	gene	-	601	AT2G17230
2	7494353	7494695	52	4.35071	8.15338	5.25784	74	2	7494536	7496292	gene	-	0	AT2G17230
2	7495954	7496154	167	7.52555	20.88770	16.74630	91	2	7494536	7496292	gene	-	0	AT2G17230
2	7590101	7590342	46	4.10901	7.39002	4.61227	34	2	7590295	7594195	gene	-	0	AT2G17480
2	7593749	7593877	28	3.38389	5.25107	2.85091	74	2	7590295	7594195	gene	-	0	AT2G17480
2	7594030	7594161	59	4.59242	8.93973	5.92891	64	2	7590295	7594195	gene	-	0	AT2G17480
2	7597262	7597470	52	4.35071	8.15338	5.25784	102	2	7590295	7594195	gene	-	-3068	AT2G17480
2	7603965	7604264	68	4.78898	9.98560	6.81573	72	2	7604452	7604678	gene	+	-189	AT2G06955
2	7637427	7637857	139	6.84140	17.95675	13.95724	274	2	7634126	7637832	gene	-	0	AT2G17550
2	7640250	7640488	74	4.65935	10.68172	7.41985	149	2	7641300	7641509	gene	+	-813	AT2G07005
2	7641162	7641310	76	5.09171	10.95854	7.66874	56	2	7641300	7641509	gene	+	0	AT2G07005
2	7693425	7693550	45	4.07365	7.32057	4.56734	51	2	7693596	7694746	gene	+	-47	AT2G17710
2	7712997	7713294	26	3.05850	5.01278	2.66879	61	2	7713234	7716505	gene	+	0	AT2G17760
2	7755201	7755968	73	5.07583	10.57698	7.32144	383	2	7754048	7755604	gene	+	0	AT2G17830
2	7756504	7756635	39	3.86730	6.65089	3.99612	71	2	7755605	7757929	gene	-	0	AT2G17840
2	7756714	7757027	52	4.32283	8.09805	5.22552	87	2	7755605	7757929	gene	-	0	AT2G17840
2	7851528	7851645	30	3.39906	5.49928	3.06322	47	2	7847967	7851606	gene	-	0	AT2G18060
2	7864114	7864389	57	3.83518	8.67535	5.70665	108	2	7864175	7867820	gene	+	0	AT2G18090
2	7899203	7899428	107	5.81446	14.39783	10.70085	147	2	7898012	7899242	gene	-	0	AT2G18160
2	7934911	7935137	31	3.34591	5.61220	3.15684	12	2	7935244	7936900	gene	+	-108	AT2G18240
2	7951244	7951735	116	5.73468	15.40359	11.60137	203	2	7952404	7954785	gene	-	670	AT2G18300
2	7954707	7954816	24	2.94786	4.77646	2.48122	5	2	7952404	7954785	gene	-	0	AT2G18300
2	7955101	7955346	69	4.54663	10.10252	6.92436	65	2	7952404	7954785	gene	-	-317	AT2G18300
2	7958057	7958202	18	2.90047	3.96715	1.83486	3	2	7956220	7957584	gene	+	474	AT2G18320
2	7972107	7972448	31	3.24231	5.60838	3.15568	107	2	7971017	7972396	gene	-	0	AT2G18350
2	7995386	7995526	34	3.50833	5.94215	3.41185	95	2	7994941	7997239	gene	-	0	AT2G18440
2	7995611	7995811	28	2.96170	5.17730	2.80466	91	2	7994941	7997239	gene	-	0	AT2G18440
2	8037235	8037355	35	3.08311	6.05147	3.50681	27	2	8033832	8035412	gene	-	-1824	AT2G18520
2	8079870	8079993	23	2.57396	4.54946	2.30992	96	2	8078174	8079537	gene	+	334	AT2G18620
2	8102170	8102393	59	4.43928	8.93554	5.92891	130	2	8100718	8101000	gene	+	1171	AT2G07085
2	8106372	8106563	19	2.44526	4.06937	1.92340	40	2	8108898	8112010	gene	+	-2336	AT2G18700
2	8118586	8118872	29	2.88856	5.36562	2.94794	125	2	8118736	8121947	gene	+	0	AT2G18730
2	8125361	8125507	21	2.92767	4.37151	2.16548	104	2	8125128	8128702	gene	+	0	AT2G18750
2	8139535	8139759	56	3.53334	8.60396	5.64257	147	2	8139756	8144461	gene	+	0	AT2G18790
2	8269356	8269486	30	3.28259	5.48188	3.05174	94	2	8264974	8268416	gene	-	-941	AT2G19090
2	8323927	8324156	47	4.07887	7.60716	4.79870	29	2	8324653	8326223	gene	+	-498	AT2G19180
2	8375946	8376077	49	3.67824	7.76816	4.92918	73	2	8373766	8375955	gene	-	0	AT2G19340
2	8525744	8525900	21	2.59970	4.31392	2.11809	61	2	8522678	8525238	gene	-	-507	AT2G19780
2	8534191	8534471	66	4.27644	9.77431	6.62695	84	2	8530865	8533779	gene	-	-413	AT2G19800
2	8534943	8535079	36	3.42700	6.22939	3.66063	63	2	8530865	8533779	gene	-	-1165	AT2G19800
2	8579659	8579861	104	5.34300	14.06144	10.41197	168	2	8581088	8585500	gene	+	-1228	AT2G19880
2	8654692	8654850	25	2.99883	4.88572	2.56760	134	2	8649434	8654819	gene	-	0	AT2G20050
2	8657344	8657523	25	2.74413	4.82911	2.52513	128	2	8658981	8661558	gene	+	-1459	AT2G20060
2	8694997	8695327	30	2.64196	5.51070	3.07278	159	2	8692567	8695111	gene	+	0	AT2G20140
2	8708505	8708649	36	3.39717	6.16377	3.60493	68	2	8704024	8707009	gene	-	-1497	AT2G20180
2	8839707	8840013	42	3.63196	6.91785	4.22282	240	2	8838750	8839857	gene	-	0	AT2G20515
2	8851094	8851290	42	3.45531	6.98234	4.27119	89	2	8850148	8851035	gene	-	-60	AT2G20562
2	8852118	8852398	26	3.05850	5.01278	2.66879	181	2	8850148	8851035	gene	-	-1084	AT2G20562
2	8852975	8853191	91	5.23513	12.70122	9.18990	126	2	8850148	8851035	gene	-	-1941	AT2G20562
2	8853790	8853997	41	3.82826	6.83149	4.15664	141	2	8855302	8857758	gene	+	-1306	AT2G20570
2	8858125	8858303	66	4.38665	9.73466	6.61169	99	2	8855302	8857758	gene	+	368	AT2G20570
2	8913527	8913769	80	5.31754	11.42592	8.06419	102	2	8911860	8913747	gene	-	0	AT2G20670
2	8967463	8967572	46	4.00355	7.45308	4.66847	60	2	8965556	8967243	gene	-	-221	AT2G20825
2	8971502	8971639	59	4.20543	9.01851	5.98232	56	2	8971696	8974555	gene	-	58	AT2G20840
2	8984709	8984886	16	2.57938	3.66922	1.61575	132	2	8982863	8983814	gene	-	-896	AT2G20875
2	8985578	8985721	19	2.76751	4.05204	1.90866	52	2	8985959	8987302	gene	+	-239	AT2G20880
2	8992965	8993101	31	3.24965	5.62424	3.15820	92	2	8989275	8993275	gene	-	0	AT2G20900
2	9002912	9003047	54	3.61070	8.33727	5.40795	67	2	9002843	9005944	gene	+	0	AT2G20950
2	9037990	9038437	55	4.39739	8.54573	5.59011	386	2	9036766	9037782	gene	-	-209	AT2G21060
2	9054745	9054864	52	4.35071	8.15338	5.25784	45	2	9051725	9054821	gene	-	0	AT2G21120
2	9085924	9086318	55	4.39739	8.54573	5.59011	221	2	9084628	9086029	gene	-	0	AT2G21210
2	9121490	9121634	30	3.08561	5.46361	3.03675	73	2	9114032	9119977	gene	-	-1514	AT2G21300
2	9198409	9198558	16	2.73656	3.66812	1.61575	85	2	9198569	9202487	gene	+	-12	AT2G21470
2	9207285	9207394	51	4.25682	7.96643	5.10685	69	2	9207432	9210231	gene	-	39	AT2G21500
2	9215011	9215158	41	3.85226	6.87990	4.19797	87	2	9215519	9219236	gene	+	-362	AT2G21520
2	9258179	9258373	31	3.47162	5.64076	3.17219	33	2	9256705	9258267	gene	-	0	AT2G00720
2	9266484	9266624	52	3.92240	8.08815	5.21576	87	2	9265084	9266557	gene	-	0	AT2G21660
2	9370509	9370776	67	4.75868	9.92215	6.76234	160	2	9363109	9369461	gene	-	-1049	AT2G22010
2	9386297	9386480	48	4.12195	7.69474	4.86610	137	2	9386431	9388241	gene	+	0	AT2G22080
2	9390432	9390584	36	3.64875	6.22264	3.65442	90	2	9388260	9390575	gene	-	0	AT2G22090
2	9405934	9406167	27	2.71537	5.08407	2.73125	57	2	9406059	9414578	gene	+	0	AT2G22125
2	9431143	9431333	24	2.99248	4.68504	2.40287	34	2	9430577	9430967	gene	-	-177	AT2G07525
2	9436672	9436878	42	3.73532	6.89390	4.21151	58	2	9433616	9436658	gene	-	-15	AT2G22190
2	9456922	9457174	53	4.25214	8.24723	5.34143	71	2	9457786	9460919	gene	-	613	AT2G22250
2	9489930	9490071	26	2.93274	4.92649	2.60304	106	2	9488413	9491404	gene	+	0	AT2G22330
2	9511451	9511751	15	2.46980	3.57966	1.54794	211	2	9509016	9511231	gene	+	221	AT2G22410
2	9517406	9517622	93	5.14955	12.86120	9.33920	167	2	9516910	9517386	gene	+	21	AT2G22426
2	9520664	9521079	32	3.12624	5.75780	3.26968	275	2	9516910	9517386	gene	+	3279	AT2G22426
2	9527608	9527995	86	4.97006	12.08136	8.64927	242	2	9525988	9527845	gene	-	0	AT2G22430
2	9539592	9539706	28	3.07976	5.25364	2.85138	87	2	9538127	9538963	gene	-	-630	AT2G22470
2	9561600	9561942	43	3.68865	7.04337	4.32402	57	2	9560761	9560923	gene	+	678	AT2G22496
2	9562926	9563422	63	4.38897	9.43562	6.35766	190	2	9562774	9564850	gene	-	0	AT2G22500
2	9627044	9627479	178	7.18316	22.01999	17.84315	158	2	9624505	9627072	gene	-	0	AT2G22650
2	9631519	9631805	77	4.44255	11.10320	7.79335	53	2	9627342	9631283	gene	+	237	AT2G22660
2	9642855	9643033	33	3.25548	5.84878	3.35278	130	2	9645270	9647655	gene	+	-2238	AT2G22680
2	9675798	9676165	98	5.24795	13.46023	9.86071	97	2	9677844	9679502	gene	+	-1680	AT2G22760
2	9677052	9677283	31	3.21965	5.55936	3.11316	47	2	9677844	9679502	gene	+	-562	AT2G22760
2	9677567	9677922	31	2.83136	5.56937	3.12112	212	2	9677844	9679502	gene	+	0	AT2G22760
2	9679220	9679329	30	3.19177	5.49886	3.06322	40	2	9677844	9679502	gene	+	0	AT2G22760
2	9686317	9686489	13	2.31085	3.35164	1.37852	140	2	9684562	9686613	gene	+	0	AT2G22770
2	9702555	9702873	67	4.61844	9.94525	6.78399	91	2	9704632	9706217	gene	-	1760	AT2G22800
2	9710527	9710784	100	5.35237	13.71235	10.08939	192	2	9711092	9711918	gene	-	309	AT2G00750
2	9720033	9720142	27	2.91942	5.07855	2.72589	76	2	9717602	9719594	gene	-	-440	AT2G22810
2	9722139	9722360	74	4.80974	10.69360	7.42818	55	2	9721132	9721960	gene	+	180	AT2G22821
2	9722687	9722818	15	2.46808	3.57591	1.54637	6	2	9721132	9721960	gene	+	728	AT2G22821
2	9728006	9728275	58	4.12339	8.82915	5.84584	43	2	9728480	9731301	gene	+	-206	AT2G22840
2	9728523	9728702	26	3.12473	4.95406	2.62862	176	2	9728480	9731301	gene	+	0	AT2G22840
2	9731666	9731980	47	3.82312	7.59771	4.79103	65	2	9731279	9733612	gene	-	0	AT2G22850
2	9737265	9737384	35	3.57337	6.07262	3.52695	69	2	9737583	9738384	gene	+	-200	AT2G22860
2	9741460	9741760	59	4.43928	8.93554	5.92891	157	2	9739408	9741700	gene	+	0	AT2G22870
2	9784410	9784805	126	6.42380	16.58908	12.69404	247	2	9778759	9783310	gene	+	1101	AT2G22980
2	9786236	9786395	58	4.38541	8.82216	5.84071	106	2	9786087	9790335	gene	+	0	AT2G22990
2	9839673	9839940	56	3.53334	8.60396	5.64257	138	2	9837120	9839824	gene	-	0	AT2G23100
2	9842302	9842931	34	2.74764	6.00541	3.46570	467	2	9841842	9842634	gene	+	0	AT2G23120
2	9844026	9844268	52	3.17036	8.13710	5.25784	165	2	9844134	9845385	gene	+	0	AT2G23130
2	9868799	9868967	65	3.89956	9.64715	6.54687	88	2	9863855	9866562	gene	-	-2238	AT2G23170
2	9871955	9872158	59	4.20543	9.01851	5.98232	100	2	9874907	9876711	gene	+	-2750	AT2G23180
2	9872739	9872857	22	2.71659	4.43430	2.21164	90	2	9874907	9876711	gene	+	-2051	AT2G23180
2	9906532	9906782	119	5.42978	15.78727	11.96000	84	2	9904506	9906032	gene	-	-501	AT2G23290
2	9907592	9907917	71	4.66574	10.37218	7.16312	149	2	9904506	9906032	gene	-	-1561	AT2G23290
2	9909290	9909412	77	4.83243	11.07922	7.77746	55	2	9904506	9906032	gene	-	-3259	AT2G23290
2	9922052	9922175	50	3.71259	7.85217	5.00320	60	2	9919984	9920197	gene	+	1856	AT2G07895
2	9924734	9924942	39	3.39623	6.61177	3.97885	105	2	9924886	9926372	gene	+	0	AT2G23320
2	9926372	9926605	84	4.61029	11.85630	8.44866	71	2	9926378	9926518	gene	+	0	AT2G23321
2	9926842	9927063	38	3.17742	6.49886	3.87802	127	2	9926378	9926518	gene	+	325	AT2G23321
2	9977974	9978204	51	3.86907	7.96514	5.10661	102	2	9976590	9978090	gene	-	0	AT2G23430
2	9992958	9993179	37	3.29077	6.35981	3.76099	148	2	9988678	9992010	gene	-	-949	AT2G23450
2	10043726	10044004	52	3.93596	8.11930	5.24361	158	2	10041820	10043840	gene	-	0	AT2G23600
2	10051698	10051828	26	3.05158	4.99811	2.66411	27	2	10052365	10055427	gene	-	538	AT2G23630
2	10069221	10069382	48	4.10484	7.66002	4.83551	95	2	10066117	10067737	gene	+	1485	AT2G23680
2	10071936	10072231	147	7.25119	18.84349	14.79351	140	2	10072057	10073126	gene	+	0	AT2G23690
2	10073873	10074003	47	3.82312	7.59771	4.79103	32	2	10072057	10073126	gene	+	748	AT2G23690
2	10105053	10105359	80	4.97091	11.39201	8.04838	217	2	10102787	10104050	gene	-	-1004	AT2G23755
2	10106245	10106701	91	5.22542	12.67883	9.17050	123	2	10107707	10113327	gene	-	1007	AT2G23760
2	10117937	10118102	13	2.31085	3.35164	1.37852	64	2	10119973	10122479	gene	-	1872	AT2G23770
2	10118656	10118892	26	3.05850	5.01278	2.66879	197	2	10119973	10122479	gene	-	1082	AT2G23770
2	10119524	10119881	71	4.27801	10.37401	7.16312	265	2	10119973	10122479	gene	-	93	AT2G23770
2	10127617	10127767	56	4.26465	8.56563	5.60660	66	2	10125367	10127589	gene	-	-29	AT2G23790
2	10271373	10271482	13	2.65877	3.37374	1.37852	87	2	10274099	10277266	gene	-	2618	AT2G24170
2	10272494	10272700	73	5.07583	10.57698	7.32144	80	2	10274099	10277266	gene	-	1400	AT2G24170
2	10329914	10330027	41	3.69291	6.80392	4.13016	22	2	10326918	10330048	gene	-	0	AT2G24270
2	10331898	10332062	35	3.27776	6.11329	3.56062	37	2	10332483	10337170	gene	+	-422	AT2G24280
2	10333940	10334091	18	2.89471	3.95673	1.83486	74	2	10332483	10337170	gene	+	0	AT2G24280
2	10344153	10344323	23	3.14218	4.59367	2.32997	133	2	10344296	10345523	gene	-	0	AT2G08000
2	10350259	10350582	66	4.39659	9.75770	6.61244	74	2	10350397	10350998	gene	+	0	AT2G08005
2	10375263	10375446	31	2.83136	5.56937	3.12112	22	2	10375439	10376265	gene	+	0	AT2G24395
2	10429241	10429619	32	3.12624	5.75780	3.26968	79	2	10427856	10429487	gene	-	0	AT2G24550
2	10438096	10438266	81	5.21188	11.56648	8.19221	64	2	10437353	10439469	gene	-	0	AT2G24570
2	10440449	10440752	27	3.19849	5.10231	2.74566	259	2	10437353	10439469	gene	-	-981	AT2G24570
2	10441307	10441483	29	3.22162	5.35549	2.94345	103	2	10437353	10439469	gene	-	-1839	AT2G24570
2	10454559	10454831	101	5.91225	13.81046	10.17975	165	2	10452034	10454593	gene	-	0	AT2G24600
2	10561428	10561646	86	4.68140	12.04101	8.62075	71	2	10562688	10565296	gene	+	-1043	AT2G24765
2	10588345	10588510	34	3.42297	5.99446	3.45541	49	2	10586643	10588416	gene	-	0	AT2G24860
2	10667180	10667381	49	4.05141	7.82709	4.97882	67	2	10666688	10667149	gene	+	32	AT2G00800
2	10737598	10737954	91	4.77162	12.60766	9.10678	203	2	10736261	10737800	gene	-	0	AT2G25200
2	10745632	10745785	16	2.73656	3.66812	1.61575	44	2	10742623	10745819	gene	-	0	AT2G25220
2	10753635	10753755	23	3.14218	4.59367	2.32997	39	2	10753602	10754935	gene	+	0	AT2G25250
2	10754574	10755093	66	4.83412	9.74794	6.61169	184	2	10753602	10754935	gene	+	0	AT2G25250
2	10824885	10825455	124	5.79720	16.35534	12.47150	432	2	10822192	10824939	gene	+	0	AT2G25430
2	10832420	10833293	59	4.20543	9.01851	5.98232	187	2	10832578	10835660	gene	-	0	AT2G25460
2	10833572	10833709	33	3.46626	5.85728	3.36074	57	2	10832578	10835660	gene	-	0	AT2G25460
2	10835295	10835916	104	5.53503	14.14689	10.47465	286	2	10832578	10835660	gene	-	0	AT2G25460
2	10836215	10836349	21	2.59970	4.31392	2.11809	55	2	10832578	10835660	gene	-	-556	AT2G25460
2	10836503	10836612	44	3.75591	7.19120	4.45279	55	2	10832578	10835660	gene	-	-844	AT2G25460
2	10846962	10847560	151	6.08793	19.17253	15.10352	249	2	10847375	10850797	gene	-	0	AT2G25490
2	10850493	10850632	48	3.61985	7.62451	4.80853	102	2	10847375	10850797	gene	-	0	AT2G25490
2	10851622	10851971	62	4.47788	9.32492	6.25752	84	2	10847375	10850797	gene	-	-826	AT2G25490
2	10905986	10906155	34	3.03299	5.92249	3.40757	120	2	10906215	10907350	gene	+	-61	AT2G25625
2	10942303	10942509	47	3.82795	7.60857	4.79996	107	2	10940071	10942454	gene	-	0	AT2G25690
2	10975716	10975987	113	5.97051	15.15195	11.37366	187	2	10974655	10975916	gene	-	0	AT2G25735
2	11122243	11122409	28	3.09009	5.27640	2.87288	60	2	11120523	11122146	gene	+	98	AT2G26110
2	11125591	11125722	30	3.18625	5.48686	3.05352	47	2	11127029	11128476	gene	+	-1308	AT2G26130
2	11150483	11150594	33	3.44560	5.81545	3.32147	36	2	11147581	11150754	gene	-	0	AT2G26190
2	11196912	11197116	26	2.98016	5.03268	2.68525	11	2	11196996	11201102	gene	+	0	AT2G26300
2	11249433	11249692	32	3.54735	5.78726	3.29534	50	2	11247160	11249620	gene	+	0	AT2G26440
2	11263653	11263762	28	3.38389	5.25107	2.85091	80	2	11263889	11265855	gene	+	-128	AT2G26480
2	11277709	11277882	36	3.62566	6.17681	3.61540	74	2	11273842	11277783	gene	+	0	AT2G26510
2	11279736	11279869	21	3.00874	4.34538	2.14480	12	2	11279913	11280996	gene	+	-45	AT2G26520
2	11284658	11285057	105	5.92922	14.24913	10.56351	206	2	11282663	11284272	gene	-	-387	AT2G26530
2	11316236	11316358	30	3.42070	5.54160	3.09707	64	2	11316346	11318520	gene	+	0	AT2G26600
2	11336536	11336889	90	5.33081	12.55220	9.05811	156	2	11331850	11336738	gene	-	0	AT2G26650
2	11350010	11350342	15	2.31656	3.61038	1.57171	106	2	11347147	11350993	gene	-	0	AT2G26690
2	11374354	11374747	32	2.78539	5.78365	3.29310	144	2	11368474	11371124	gene	+	3231	AT2G26700
2	11380317	11380493	94	4.79398	13.00270	9.46552	94	2	11380463	11383821	gene	+	0	AT2G26710
2	11382645	11382821	29	2.88856	5.36562	2.94794	80	2	11380463	11383821	gene	+	0	AT2G26710
2	11388338	11388559	17	2.32116	3.86894	1.77194	73	2	11388298	11391682	gene	+	0	AT2G26730
2	11480168	11480511	81	5.19019	11.52026	8.14910	186	2	11481326	11488270	gene	+	-816	AT2G26910
2	11548568	11548963	139	6.44324	17.93854	13.94206	260	2	11545656	11548293	gene	+	276	AT2G27050
2	11565136	11565436	52	3.95648	8.16635	5.27027	224	2	11563933	11567504	gene	+	0	AT2G27080
2	11566771	11567690	93	5.16121	12.88906	9.35884	687	2	11563933	11567504	gene	+	0	AT2G27080
2	11685826	11685935	45	3.59988	7.33164	4.57805	70	2	11683772	11685342	gene	-	-485	AT2G27310
2	11751090	11751216	36	3.53457	6.22883	3.66017	77	2	11751024	11751505	gene	+	0	AT2G00830
2	11751596	11751734	22	2.99114	4.49651	2.26482	38	2	11751024	11751505	gene	+	92	AT2G00830
2	11751812	11752520	64	4.55858	9.49834	6.41573	351	2	11752064	11754066	gene	-	0	AT2G27500
2	11752725	11752999	64	4.56772	9.51790	6.43205	213	2	11752064	11754066	gene	-	0	AT2G27500
2	11754640	11754761	39	3.62432	6.65745	3.99994	53	2	11752064	11754066	gene	-	-575	AT2G27500
2	11754872	11755348	34	3.03299	5.92249	3.40757	299	2	11752064	11754066	gene	-	-807	AT2G27500
2	11771483	11771656	29	3.12149	5.34540	2.93633	151	2	11773187	11774746	gene	+	-1532	AT2G27550
2	11807056	11807314	61	3.93695	9.20611	6.14781	63	2	11803743	11806087	gene	-	-970	AT2G27680
2	11811019	11811128	52	3.96337	8.18211	5.28341	86	2	11809279	11811280	gene	+	0	AT2G27690
2	11829738	11829965	31	3.24965	5.62424	3.15820	148	2	11829756	11830015	gene	-	0	AT2G08210
2	11838716	11838854	25	2.99883	4.88572	2.56760	37	2	11842236	11843361	gene	-	3383	AT2G27775
2	11852153	11852264	30	2.93629	5.48645	3.05352	13	2	11852078	11856335	gene	+	0	AT2G27810
2	11859412	11859612	40	3.51852	6.66405	4.00461	102	2	11860218	11861525	gene	+	-607	AT2G27830
2	11861757	11861893	23	2.57396	4.54946	2.30992	68	2	11861806	11863908	gene	+	0	AT2G27840
2	11941246	11941377	42	3.28769	7.00294	4.28928	86	2	11941296	11941533	gene	+	0	AT2G08215
2	11947424	11947873	76	4.37913	10.93827	7.65029	220	2	11949871	11952253	gene	-	1999	AT2G28060
2	11980917	11981064	48	4.10484	7.66002	4.83551	78	2	11977865	11980003	gene	-	-915	AT2G28110
2	11981531	11981868	88	5.55924	12.29389	8.82701	148	2	11977865	11980003	gene	-	-1529	AT2G28110
2	11987727	11988085	104	5.10070	14.17021	10.49187	135	2	11985687	11987836	gene	+	0	AT2G28120
2	11994051	11994352	48	4.10484	7.66002	4.83551	121	2	11994954	11996236	gene	+	-603	AT2G28140
2	12017527	12017689	47	3.56818	7.49646	4.70914	77	2	12014412	12016569	gene	+	959	AT2G28190
2	12091161	12091565	54	3.47485	8.43233	5.48676	307	2	12088667	12090765	gene	+	397	AT2G28315
2	12107272	12107547	66	4.03580	9.74196	6.61169	78	2	12103672	12106262	gene	+	1011	AT2G28340
2	12108267	12108492	66	4.26942	9.75730	6.61244	107	2	12103672	12106262	gene	+	2006	AT2G28340
2	12109558	12109720	50	3.62199	7.87553	5.02470	73	2	12103672	12106262	gene	+	3297	AT2G28340
2	12123389	12123686	49	3.67824	7.76816	4.92918	249	2	12124152	12130092	gene	-	467	AT2G28360
2	12145671	12145784	59	4.03198	8.89424	5.90675	44	2	12146987	12147188	gene	+	-1204	AT2G08265
2	12152182	12152598	110	5.63005	14.75871	11.03203	348	2	12153138	12154126	gene	-	541	AT2G28405
2	12166284	12166531	28	3.38389	5.25107	2.85091	197	2	12166573	12168874	gene	+	-43	AT2G28460
2	12185774	12186095	84	4.89850	11.91100	8.49915	99	2	12186274	12188293	gene	-	180	AT2G28500
2	12192954	12193078	32	3.12624	5.75780	3.26968	75	2	12186274	12188293	gene	-	-4662	AT2G28500
2	12231786	12231930	55	3.67037	8.49902	5.54762	69	2	12225656	12228624	gene	-	-3163	AT2G28550
2	12232884	12233168	25	2.99883	4.88572	2.56760	195	2	12235875	12239146	gene	-	2708	AT2G28560
2	12234203	12234394	23	2.71623	4.59629	2.33208	106	2	12235875	12239146	gene	-	1482	AT2G28560
2	12259520	12259644	30	3.16437	5.43918	3.01370	75	2	12262013	12263595	gene	+	-2370	AT2G28610
2	12329156	12329272	23	3.14218	4.59367	2.32997	39	2	12329345	12330059	gene	-	74	AT2G28740
2	12380682	12381140	63	4.23755	9.38568	6.30982	383	2	12378272	12380809	gene	+	0	AT2G28840
2	12408374	12408483	22	2.95618	4.42777	2.20609	67	2	12405391	12408239	gene	-	-136	AT2G28890
2	12419822	12420010	34	3.03299	5.92249	3.40757	84	2	12418017	12418576	gene	+	1247	AT2G28920
2	12430259	12430424	30	2.93629	5.48645	3.05352	82	2	12430229	12430600	gene	-	0	AT2G08305
2	12432204	12432396	25	2.74413	4.82911	2.52513	28	2	12431338	12433796	gene	-	0	AT2G28950
2	12433827	12434044	17	2.32116	3.86894	1.77194	214	2	12431338	12433796	gene	-	-32	AT2G28950
2	12484615	12484849	37	3.70306	6.32999	3.73896	53	2	12484658	12487110	gene	+	0	AT2G29065
2	12493973	12494125	26	3.14285	4.99059	2.65944	46	2	12489627	12493329	gene	-	-645	AT2G29080
2	12494214	12494358	22	2.95043	4.41645	2.20523	11	2	12494826	12499723	gene	-	469	AT2G29090
2	12495293	12495462	35	3.49436	6.14474	3.58754	64	2	12494826	12499723	gene	-	0	AT2G29090
2	12495868	12496020	34	3.40400	5.95432	3.42341	60	2	12494826	12499723	gene	-	0	AT2G29090
2	12511027	12511292	94	5.54910	13.03251	9.48856	87	2	12511246	12515947	gene	-	0	AT2G29120
2	12515948	12516202	27	3.17352	5.05226	2.70179	60	2	12511246	12515947	gene	-	-2	AT2G29120
2	12524452	12524603	24	3.04287	4.78804	2.49177	13	2	12524827	12527803	gene	-	225	AT2G29130
2	12585407	12585620	42	3.78605	7.00095	4.28745	83	2	12585856	12588174	gene	+	-237	AT2G29290
2	12596825	12597061	23	2.57396	4.54946	2.30992	204	2	12597018	12599299	gene	+	0	AT2G29340
2	12599662	12599781	23	2.85096	4.56681	2.32466	65	2	12597018	12599299	gene	+	364	AT2G29340
2	12646140	12646297	42	3.45531	6.98234	4.27119	93	2	12643917	12646057	gene	-	-84	AT2G29550
2	12683082	12683296	54	4.03359	8.34210	5.41234	149	2	12681831	12685151	gene	-	0	AT2G29670
2	12685013	12685450	44	3.21745	7.23684	4.49346	334	2	12681831	12685151	gene	-	0	AT2G29670
2	12782938	12783050	40	3.63106	6.67191	4.01227	50	2	12781524	12785190	gene	-	0	AT2G29980
2	12808588	12808798	42	3.63196	6.91785	4.22282	68	2	12805667	12809386	gene	+	0	AT2G30010
2	12813363	12813696	59	4.59242	8.93973	5.92891	104	2	12814271	12816360	gene	+	-576	AT2G30020
2	12815840	12816353	25	2.74413	4.82911	2.52513	377	2	12814271	12816360	gene	+	0	AT2G30020
2	12817605	12817753	114	5.83918	15.25422	11.46842	60	2	12818935	12819291	gene	+	-1183	AT2G08360
2	12819414	12819730	88	5.04763	12.26455	8.81494	201	2	12818935	12819291	gene	+	124	AT2G08360
2	12821010	12821135	21	2.59970	4.31392	2.11809	30	2	12821569	12823169	gene	+	-435	AT2G30040
2	12821698	12821816	21	2.94471	4.40516	2.19717	85	2	12821569	12823169	gene	+	0	AT2G30040
2	12829900	12830315	42	3.45531	6.98234	4.27119	76	2	12826804	12828987	gene	+	914	AT2G30060
2	12831042	12831212	21	2.81140	4.30985	2.11795	65	2	12826804	12828987	gene	+	2056	AT2G30060
2	12847402	12847537	42	3.90119	6.97817	4.27119	41	2	12847518	12849708	gene	+	0	AT2G30100
2	12871939	12872112	22	2.98525	4.48496	2.25403	160	2	12871984	12873866	gene	+	0	AT2G30140
2	12893715	12894036	34	3.03299	5.92249	3.40757	95	2	12891233	12892666	gene	-	-1050	AT2G30220
2	12898332	12898682	47	3.82312	7.59771	4.79103	59	2	12897054	12898172	gene	+	161	AT2G30230
2	12898867	12899030	51	4.29429	8.04125	5.17413	105	2	12899575	12902815	gene	-	546	AT2G30240
2	12905156	12905543	58	4.55291	8.86052	5.87538	253	2	12903208	12905338	gene	-	0	AT2G30250
2	12937208	12937460	16	2.21925	3.70161	1.64318	25	2	12936968	12938834	gene	-	0	AT2G30360
2	12995808	12995931	67	4.46521	9.91613	6.75830	100	2	12993625	12996012	gene	-	0	AT2G30490
2	12997331	12997510	35	2.96005	6.10757	3.55869	95	2	12998105	13000825	gene	-	596	AT2G30500
2	13005651	13005859	38	3.44209	6.49101	3.87415	154	2	13002686	13005746	gene	-	0	AT2G30520
2	13006497	13006762	53	3.78439	8.28549	5.36987	69	2	13002686	13005746	gene	-	-752	AT2G30520
2	13007837	13008141	70	4.62249	10.27467	7.08369	117	2	13007796	13008079	gene	+	0	AT2G08395
2	13033533	13033690	62	3.99498	9.35677	6.28409	64	2	13033418	13035797	gene	+	0	AT2G30590
2	13036702	13037174	136	6.49522	17.62289	13.65387	379	2	13036814	13041684	gene	+	0	AT2G30600
2	13106927	13107036	25	3.17245	4.84882	2.54149	52	2	13105770	13108221	gene	-	0	AT2G30760
2	13114096	13114221	17	2.45528	3.82106	1.74353	43	2	13109909	13111988	gene	-	-2109	AT2G30770
2	13115718	13115955	38	3.63209	6.43116	3.82129	50	2	13116448	13118970	gene	+	-494	AT2G30780
2	13141142	13141434	124	6.14322	16.37589	12.49168	93	2	13141290	13142676	gene	+	0	AT2G30870
2	13162028	13162150	53	4.00520	8.27759	5.36790	47	2	13162074	13163497	gene	+	0	AT2G30930
2	13178782	13178929	38	3.78384	6.48851	3.87398	125	2	13178829	13182050	gene	+	0	AT2G30970
2	13187421	13187649	31	3.24965	5.62424	3.15820	183	2	13187407	13190458	gene	-	0	AT2G30990
2	13190308	13190721	36	3.56190	6.28575	3.69853	192	2	13187407	13190458	gene	-	0	AT2G30990
2	13193639	13194216	67	4.60062	9.90613	6.75055	93	2	13193504	13193797	gene	+	0	AT2G31005
2	13231239	13231489	59	3.94893	8.96452	5.94522	65	2	13238021	13238628	gene	+	-6533	AT2G31081
2	13255294	13255423	33	3.36055	5.86202	3.36114	31	2	13254152	13254859	gene	+	436	AT2G31085
2	13256103	13256265	25	2.99883	4.88572	2.56760	107	2	13256091	13257068	gene	+	0	AT2G31090
2	13266611	13266776	54	4.33289	8.41373	5.47001	75	2	13263520	13266565	gene	-	-47	AT2G31130
2	13276614	13277042	104	5.34300	14.06144	10.41197	312	2	13277710	13279498	gene	+	-669	AT2G31160
2	13307586	13307742	38	3.17742	6.49886	3.87802	15	2	13306431	13307572	gene	-	-15	AT2G31230
2	13312295	13312409	19	2.44526	4.06937	1.92340	54	2	13306431	13307572	gene	-	-4724	AT2G31230
2	13437832	13438002	31	3.24965	5.62424	3.15820	94	2	13436485	13438011	gene	+	0	AT2G31560
2	13479056	13479171	36	3.33077	6.23600	3.66569	54	2	13480510	13481568	gene	+	-1340	AT2G31700
2	13489864	13490373	114	5.83918	15.25422	11.46842	267	2	13487550	13489679	gene	-	-186	AT2G31730
2	13490708	13490846	33	3.60236	5.89294	3.38761	89	2	13490794	13495267	gene	-	0	AT2G31740
2	13523785	13524038	31	2.92468	5.64069	3.17219	85	2	13520325	13523918	gene	-	0	AT2G31800
2	13528542	13528772	41	3.81242	6.79949	4.12854	91	2	13524048	13528712	gene	+	0	AT2G31810
2	13549520	13549741	48	4.10484	7.66002	4.83551	151	2	13546544	13549571	gene	-	0	AT2G31865
2	13553975	13554244	53	4.00520	8.27759	5.36790	195	2	13549861	13553844	gene	-	-132	AT2G31870
2	13609885	13610119	60	4.53207	9.12936	6.08427	212	2	13609093	13609955	gene	-	0	AT2G31980
2	13631987	13632147	19	2.63262	4.08513	1.93038	102	2	13630980	13631929	gene	-	-59	AT2G32020
2	13645687	13645928	137	6.54583	17.73975	13.76526	77	2	13644298	13645969	gene	+	0	AT2G32090
2	13648829	13649010	54	4.07693	8.44018	5.49171	104	2	13647699	13649002	gene	+	0	AT2G32100
2	13657969	13658457	117	5.94969	15.51203	11.70186	367	2	13658888	13660948	gene	+	-432	AT2G32150
2	13658872	13658995	23	3.04515	4.60220	2.33563	67	2	13658888	13660948	gene	+	0	AT2G32150
2	13660674	13661022	40	3.08875	6.66362	4.00421	113	2	13658888	13660948	gene	+	0	AT2G32150
2	13674301	13674509	36	3.64875	6.22264	3.65442	64	2	13674255	13675356	gene	+	0	AT2G32190
2	13702612	13702739	33	3.10446	5.90597	3.39959	65	2	13703238	13703773	gene	-	500	AT2G08505
2	13778044	13778217	52	4.35071	8.15338	5.25784	81	2	13774588	13778026	gene	+	19	AT2G32440
2	13820256	13820396	35	3.37368	6.11193	3.56053	53	2	13819352	13822861	gene	+	0	AT2G32550
2	13826107	13826518	138	6.79811	17.86140	13.87000	169	2	13824663	13827260	gene	+	0	AT2G32560
2	13856702	13856826	51	4.02702	8.05080	5.18104	66	2	13856123	13856487	gene	+	216	AT2G08535
2	13875927	13876287	29	2.88856	5.36562	2.94794	289	2	13873362	13876737	gene	+	0	AT2G32710
2	13891653	13891826	46	3.74853	7.42920	4.64707	27	2	13891537	13894767	gene	+	0	AT2G32760
2	13894718	13894867	22	2.86734	4.42662	2.20528	13	2	13891537	13894767	gene	+	0	AT2G32760
2	13913394	13913554	42	3.63196	6.91785	4.22282	81	2	13911531	13911850	gene	+	1545	AT2G08545
2	13916185	13916310	67	4.34790	9.94674	6.78408	48	2	13916440	13919179	gene	+	-131	AT2G32800
2	13971563	13972052	65	4.60468	9.59675	6.50281	207	2	13971916	13977521	gene	-	0	AT2G32940
2	14021455	14021584	27	3.19849	5.10231	2.74566	90	2	14021653	14025239	gene	-	70	AT2G33051
2	14043321	14043580	19	2.44526	4.06937	1.92340	240	2	14041014	14043389	gene	-	0	AT2G33110
2	14051292	14051461	39	3.50059	6.62359	3.98772	106	2	14047478	14051400	gene	-	0	AT2G33150
2	14060538	14060859	38	3.74302	6.40856	3.80212	236	2	14056100	14060848	gene	-	0	AT2G33170
2	14061627	14061756	40	3.56111	6.75974	4.09036	66	2	14056100	14060848	gene	-	-780	AT2G33170
2	14065100	14065308	35	3.58816	6.10214	3.55520	42	2	14066125	14067576	gene	+	-818	AT2G33180
2	14065642	14066007	130	6.61298	17.00660	13.07537	223	2	14066125	14067576	gene	+	-119	AT2G33180
2	14122488	14122676	28	3.18611	5.28147	2.87704	91	2	14122806	14125526	gene	-	131	AT2G33330
2	14154472	14154836	99	5.79841	13.56929	9.96340	182	2	14152706	14154578	gene	-	0	AT2G33400
2	14180356	14180485	32	3.20733	5.74044	3.26219	86	2	14180978	14182439	gene	+	-494	AT2G33480
2	14193865	14194068	33	3.36055	5.86202	3.36114	72	2	14194096	14195741	gene	+	-29	AT2G33510
2	14216994	14217236	97	4.93960	13.39100	9.79849	108	2	14216771	14219252	gene	+	0	AT2G33570
2	14252975	14253513	135	5.14792	17.55002	13.58486	266	2	14253212	14256003	gene	+	0	AT2G33700
2	14310755	14310944	91	5.06052	12.64742	9.14108	95	2	14308754	14310608	gene	-	-148	AT2G33830
2	14331221	14331594	70	4.58846	10.19763	7.01088	192	2	14325206	14328978	gene	-	-2244	AT2G33860
2	14336821	14337018	15	2.46808	3.57591	1.54637	194	2	14336659	14337138	gene	+	0	AT2G08645
2	14368042	14368191	39	3.62432	6.65745	3.99994	87	2	14368536	14370438	gene	+	-346	AT2G34010
2	14388503	14388906	77	3.82991	11.03957	7.74325	207	2	14387194	14390339	gene	-	0	AT2G34070
2	14389470	14389740	25	2.74413	4.82911	2.52513	67	2	14387194	14390339	gene	-	0	AT2G34070
2	14435943	14436116	60	4.09825	9.05401	6.01459	106	2	14434339	14436315	gene	+	0	AT2G34185
2	14534688	14534918	52	4.04959	8.10029	5.22751	52	2	14532624	14534409	gene	-	-280	AT2G34480
2	14539495	14539642	24	2.84228	4.72215	2.43541	45	2	14539373	14541617	gene	-	0	AT2G34500
2	14546831	14547201	66	4.40214	9.77057	6.62514	262	2	14543894	14546986	gene	-	0	AT2G34510
2	14572974	14573179	75	4.74431	10.87778	7.59595	135	2	14573030	14573952	gene	+	0	AT2G34600
2	14573535	14574292	63	4.54947	9.47884	6.39690	583	2	14573030	14573952	gene	+	0	AT2G34600
2	14644938	14645593	107	6.03035	14.46654	10.76447	462	2	14639323	14644355	gene	-	-584	AT2G34710
2	14646658	14646928	34	3.55142	6.02870	3.48520	84	2	14647718	14648014	gene	-	791	AT2G08675
2	14651907	14652138	51	3.79530	8.05293	5.18237	42	2	14649706	14651709	gene	-	-199	AT2G34720
2	14665505	14665768	59	3.94893	8.96452	5.94522	86	2	14665667	14668250	gene	+	0	AT2G34770
2	14668231	14668382	97	5.70117	13.36136	9.77420	70	2	14665667	14668250	gene	+	0	AT2G34770
2	14687566	14687764	37	3.70306	6.32999	3.73896	90	2	14685170	14687216	gene	+	351	AT2G34810
2	14735679	14735831	47	4.07887	7.60716	4.79870	9	2	14735982	14740088	gene	+	-152	AT2G00870
2	14739874	14740251	79	4.51420	11.28802	7.95396	283	2	14735982	14740088	gene	+	0	AT2G00870
2	14753997	14754264	35	3.37368	6.11193	3.56053	204	2	14754234	14756323	gene	+	0	AT2G35010
2	14782403	14782704	48	3.88279	7.73143	4.89588	160	2	14783254	14784847	gene	+	-551	AT2G35070
2	14861364	14861566	59	4.30026	8.93786	5.92891	103	2	14861199	14862178	gene	-	0	AT2G35290
[truncated: 3,439 more rows]

## Sheet: SCL28-bound genes
chromosome	start	end	score	signalValue	-log10P	-log10q	peak	chromosome	start	end	gene	strand	distance	gene_ID
1	43932	44263	112	4.04313	14.55287	11.27687	211	1	43087	43295	gene	-	-638	AT1G04003
1	368491	368920	204	4.98117	24.03988	20.49470	263	1	365165	367443	gene	+	1049	AT1G02065
1	471497	471961	136	3.53526	17.00339	13.65106	224	1	471127	471498	gene	-	0	AT1G04107
1	769340	769785	363	6.57724	40.26636	36.36794	194	1	768376	770684	gene	+	0	AT1G03170
1	864876	865404	152	4.45618	18.66599	15.26788	251	1	865895	867733	gene	-	492	AT1G03470
1	1486751	1487132	252	6.00080	28.92570	25.26834	190	1	1484067	1487027	gene	-	0	AT1G05150
1	1880601	1880913	194	4.89148	22.92649	19.40811	160	1	1882907	1883992	gene	+	-1995	AT1G06160
1	2177237	2177669	268	5.89321	30.52811	26.83558	233	1	2177885	2177958	gene	+	-217	AT1G07100
1	2300164	2300604	181	4.98340	21.58559	18.10520	219	1	2296023	2299544	gene	-	-621	AT1G07480
1	2374670	2375034	408	7.31900	44.82350	40.84185	191	1	2370020	2374607	gene	-	-64	AT1G07670
1	2565210	2565829	946	10.62804	99.48772	94.67983	330	1	2564361	2565318	gene	-	0	AT1G08180
1	2585339	2585635	75	3.33537	10.68505	7.54832	101	1	2583594	2586969	gene	-	0	AT1G08230
1	2613316	2613759	251	5.44044	28.80192	25.14675	199	1	2609996	2613377	gene	-	0	AT1G08290
1	2690650	2691201	272	5.56846	30.98191	27.28228	238	1	2691062	2694547	gene	-	0	AT1G08510
1	2862673	2863112	263	5.38467	30.04640	26.36544	204	1	2861646	2861854	gene	-	-820	AT1G04673
1	3255699	3256012	41	2.98945	7.14108	4.17826	174	1	3252098	3255782	gene	+	0	AT1G09970
1	3272500	3272928	278	5.53635	31.59773	27.88223	219	1	3269539	3272110	gene	-	-391	AT1G10020
1	3523016	3523410	39	2.85284	6.86893	3.92900	185	1	3523986	3526531	gene	-	577	AT1G10650
1	3547885	3548166	49	2.96527	8.00263	4.99419	90	1	3549920	3550848	gene	-	1755	AT1G10690
1	3548930	3549391	423	7.42696	46.32328	42.31568	215	1	3549920	3550848	gene	-	530	AT1G10690
1	3550628	3550950	89	3.22896	12.15960	8.96666	104	1	3549920	3550848	gene	-	0	AT1G10690
1	3552723	3553408	805	11.33325	85.14462	80.52039	289	1	3554104	3556544	gene	+	-697	AT1G10700
1	3758685	3759126	211	5.45846	24.66803	21.10720	200	1	3759862	3761461	gene	-	737	AT1G11220
1	3824593	3825022	274	6.67201	31.16864	27.46140	209	1	3824510	3825231	gene	-	0	AT1G11362
1	3994892	3995369	338	6.59988	37.66796	33.81850	250	1	3995158	3997965	gene	+	0	AT1G11840
1	4229912	4230182	70	3.57713	10.19184	7.07584	164	1	4226239	4229211	gene	-	-702	AT1G12420
1	4412713	4413195	349	5.82860	38.78336	34.91259	246	1	4416315	4418590	gene	+	-3121	AT1G12940
1	4640603	4640873	21	2.55760	4.94971	2.18934	50	1	4638468	4642190	gene	-	0	AT1G13560
1	4657363	4657696	85	3.47153	11.70379	8.52795	206	1	4658538	4659115	gene	+	-843	AT1G13605
1	4665225	4665669	307	6.61298	34.56112	30.78233	207	1	4663831	4666130	gene	-	0	AT1G13610
1	4901156	4901466	43	2.78308	7.31058	4.34113	137	1	4899045	4900054	gene	+	1103	AT1G14345
1	4901668	4902174	779	10.17884	82.59263	77.99907	264	1	4902919	4903476	gene	+	-746	AT1G05067
1	5003617	5003887	62	3.33897	9.36367	6.28207	145	1	5000986	5003637	gene	-	0	AT1G14600
1	5018021	5018291	27	2.52131	5.56316	2.73113	68	1	5014675	5016708	gene	-	-1314	AT1G14620
1	5189829	5190260	191	4.44585	22.69592	19.18575	242	1	5189687	5189760	gene	-	-70	AT1G15090
1	5202367	5202686	33	2.62128	6.21760	3.32803	97	1	5202593	5204494	gene	+	0	AT1G15120
1	5350529	5350930	108	3.93869	14.13309	10.87289	226	1	5344388	5346342	gene	-	-4188	AT1G15550
1	5539742	5540082	210	4.55569	24.56407	21.00485	150	1	5538666	5540002	gene	-	0	AT1G16170
1	5596165	5596435	40	3.00240	6.99162	4.03666	81	1	5596633	5598447	gene	+	-199	AT1G16370
1	6034128	6034406	26	1.97074	5.44765	2.62495	44	1	6034270	6037398	gene	+	0	AT1G17550
1	6219256	6219827	589	8.60726	63.23677	58.95102	310	1	6219399	6219615	gene	+	0	AT1G05373
1	6359984	6360550	986	14.23362	103.48419	98.63601	327	1	6355695	6360344	gene	-	0	AT1G18470
1	6557017	6557330	47	2.98743	7.70515	4.70842	78	1	6554683	6557974	gene	+	0	AT1G18975
1	6865782	6866099	123	4.02764	15.61535	12.30383	154	1	6855899	6860563	gene	-	-5220	AT1G19835
1	7017778	7018199	30	2.78000	5.93782	3.06644	106	1	7016599	7020690	gene	+	0	AT1G20260
1	7248252	7248626	40	2.85230	7.04429	4.08661	124	1	7244939	7248494	gene	-	0	AT1G20840
1	7250841	7251126	102	3.72554	13.51211	10.27240	120	1	7252111	7253747	gene	+	-986	AT1G20850
1	7382354	7382675	122	3.61775	15.51826	12.20861	150	1	7378538	7382661	gene	-	0	AT1G21080
1	7931324	7931636	116	3.55076	14.92702	11.63923	103	1	7931629	7932056	gene	-	0	AT1G05747
1	7954490	7954925	282	6.32123	31.98297	28.26123	222	1	7952974	7954546	gene	-	0	AT1G22520
1	8172975	8173249	113	4.22506	14.67588	11.39631	149	1	8170693	8173085	gene	-	0	AT1G23060
1	8299068	8299435	92	4.00321	12.43976	9.23507	189	1	8297241	8302651	gene	-	0	AT1G23380
1	8477429	8477724	26	2.66880	5.43526	2.61272	173	1	8478391	8480356	gene	-	668	AT1G23960
1	8479880	8480237	40	3.00240	6.99162	4.03666	94	1	8478391	8480356	gene	-	0	AT1G23960
1	8598444	8598811	187	4.89306	22.24206	18.74110	144	1	8598624	8598990	gene	+	0	AT1G05863
1	8959107	8959569	841	8.48225	88.79108	84.12247	248	1	8959087	8961183	gene	-	0	AT1G25510
1	8961723	8961993	38	2.69341	6.80159	3.86512	127	1	8962087	8964564	gene	+	-95	AT1G25520
1	9256707	9257003	40	2.95974	7.04412	4.08658	129	1	9257086	9257400	gene	+	-84	AT1G06023
1	9257682	9258126	452	8.56211	49.27206	45.21535	220	1	9257086	9257400	gene	+	283	AT1G06023
1	9267919	9268220	91	3.31911	12.38452	9.18436	168	1	9270952	9272713	gene	+	-2733	AT1G26780
1	9534397	9534757	92	4.00321	12.43976	9.23507	165	1	9534488	9537614	gene	+	0	AT1G27460
1	9892729	9893102	97	3.58982	12.92701	9.70690	160	1	9889101	9891015	gene	-	-1715	AT1G28290
1	10076341	10076650	86	3.89201	11.78290	8.60080	127	1	10074359	10076457	gene	-	0	AT1G28670
1	10143769	10144132	95	3.73140	12.76679	9.55219	124	1	10147605	10149780	gene	+	-3474	AT1G29060
1	10353849	10354119	46	3.07308	7.61008	4.61759	113	1	10349427	10353833	gene	+	17	AT1G29630
1	10429550	10430002	134	4.23268	16.78466	13.43632	253	1	10429718	10432123	gene	+	0	AT1G29790
1	11200827	11201123	123	3.91518	15.66959	12.35624	145	1	11198353	11200141	gene	-	-687	AT1G31310
1	11908743	11909212	86	3.33698	11.80360	8.62033	260	1	11907044	11909049	gene	-	0	AT1G32860
1	12123501	12123836	105	3.18070	13.78801	10.53897	153	1	12118990	12126651	gene	+	0	AT1G33415
1	12626043	12626411	169	5.22641	20.37831	16.93107	151	1	12623434	12624508	gene	+	1536	AT1G34520
1	13071079	13071351	48	3.09151	7.87102	4.86811	166	1	13071165	13074984	gene	+	0	AT1G35510
1	13079473	13079807	50	3.22480	8.10670	5.08586	73	1	13077890	13080265	gene	+	0	AT1G35515
1	13438812	13439212	45	3.11360	7.54176	4.55372	160	1	13436586	13436828	gene	+	1985	AT1G36030
1	13479750	13480047	40	3.00240	6.99162	4.03666	146	1	13477922	13478204	gene	+	1547	AT1G06957
1	13549297	13549567	49	3.04959	7.92436	4.91824	150	1	13545965	13558600	gene	+	0	AT1G36180
1	15882074	15882362	40	3.00240	6.99162	4.03666	179	1	15884800	15885225	gene	-	2439	AT1G07117
1	16800644	16800914	62	3.44721	9.27918	6.20203	92	1	16796400	16800321	gene	-	-324	AT1G44170
1	16893101	16893537	92	4.00321	12.43976	9.23507	293	1	16892527	16896089	gene	+	0	AT1G44750
1	16932871	16933480	125	4.55921	15.89388	12.57377	335	1	16933699	16934568	gene	+	-220	AT1G44830
1	17064368	17064818	84	3.62914	11.60919	8.43612	262	1	17065111	17069269	gene	+	-294	AT1G45130
1	17097866	17098470	582	9.93628	62.49598	58.21993	291	1	17095980	17098041	gene	-	0	AT1G45170
1	17432245	17432545	160	4.48759	19.43574	16.01519	87	1	17431009	17432401	gene	-	0	AT1G47497
1	17702555	17702948	260	5.54791	29.70973	26.03524	177	1	17704132	17706460	gene	-	1185	AT1G48000
1	18770494	18770996	632	7.35563	67.63699	63.27688	250	1	18770937	18771930	gene	-	0	AT1G50659
1	19042427	19043138	781	11.67340	82.69978	78.10507	264	1	19041397	19042414	gene	+	14	AT1G51355
1	19225720	19226171	65	3.03362	9.61851	6.52783	192	1	19220236	19225797	gene	-	0	AT1G51805
1	19933504	19933894	344	6.27432	38.28575	34.42569	190	1	19934987	19941185	gene	+	-1094	AT1G53430
1	20092857	20093265	101	3.87729	13.34547	10.11087	220	1	20093470	20093717	gene	+	-206	AT1G07937
1	20309154	20309548	260	5.88759	29.68150	26.00763	237	1	20309473	20310850	gene	-	0	AT1G54410
1	20670008	20670419	109	3.25016	14.19237	10.92997	170	1	20666180	20668817	gene	-	-1192	AT1G55360
1	20814931	20815391	318	7.22801	35.65620	31.85097	240	1	20808199	20813061	gene	-	-1871	AT1G55690
1	20821219	20821630	224	6.00481	26.02084	22.42611	207	1	20821591	20823640	gene	+	0	AT1G55700
1	20913004	20913319	50	2.93728	8.08286	5.07015	90	1	20912116	20913565	gene	+	0	AT1G55920
1	21364490	21365137	712	9.25253	75.76813	71.27005	381	1	21362359	21364749	gene	-	0	AT1G57680
1	21609998	21610471	79	3.78081	11.13807	7.98066	211	1	21610909	21611388	gene	+	-439	AT1G58265
1	22373991	22374346	118	4.44801	15.18135	11.88311	167	1	22374909	22375846	gene	+	-564	AT1G60783
1	22799304	22799574	50	2.67982	8.02860	5.01855	64	1	22798035	22801416	gene	-	0	AT1G61740
1	22979773	22980044	55	3.12075	8.57830	5.53762	129	1	22980817	22982007	gene	+	-774	AT1G62190
1	23039381	23040024	687	8.44143	73.24925	68.79048	392	1	23033403	23039787	gene	-	0	AT1G62310
1	23262616	23262982	176	5.33761	21.15859	17.69059	173	1	23262295	23263024	gene	+	0	AT1G08573
1	23399397	23401404	224	5.32994	26.00888	22.41756	319	1	23399112	23402176	gene	-	0	AT1G63100
1	23786971	23787413	291	6.89441	32.94302	29.19772	236	1	23784977	23786800	gene	-	-172	AT1G64080
1	24621164	24621707	156	4.48320	19.09980	15.68838	254	1	24619830	24622117	gene	-	0	AT1G66140
1	24634482	24634878	378	6.99008	41.81901	37.89344	213	1	24631338	24634781	gene	+	0	AT1G66150
1	24743733	24744003	40	3.00240	6.99162	4.03666	127	1	24745574	24745815	gene	-	1572	AT1G08843
1	24996436	24996716	67	3.04710	9.87301	6.77284	76	1	24992386	24996359	gene	-	-78	AT1G66970
1	25176330	25176603	55	2.88193	8.58792	5.54621	109	1	25175558	25176230	gene	-	-101	AT1G67265
1	25177862	25178317	246	5.50364	28.33415	24.69007	224	1	25175558	25176230	gene	-	-1633	AT1G67265
1	25216965	25217249	25	2.58484	5.33152	2.53837	229	1	25213853	25215290	gene	-	-1676	AT1G67328
1	25225210	25225657	230	5.23159	26.66722	23.06084	191	1	25230239	25231943	gene	+	-4583	AT1G67340
1	25652908	25653221	104	3.97815	13.73824	10.49323	114	1	25649624	25653019	gene	-	0	AT1G68410
1	25700520	25700900	252	5.45586	28.87673	25.22036	180	1	25701770	25702778	gene	+	-871	AT1G68500
1	25756106	25756818	337	5.90496	37.58083	33.73211	459	1	25752624	25756113	gene	+	0	AT1G68580
1	25781058	25781343	50	2.80609	8.08897	5.07521	151	1	25781801	25784118	gene	+	-459	AT1G68670
1	25999409	26000196	813	10.01093	85.96722	81.33105	415	1	25999837	26001614	gene	+	0	AT1G69160
1	26027838	26028266	130	4.51170	16.36044	13.02730	211	1	26027882	26030312	gene	-	0	AT1G69240
1	26476558	26476836	31	2.51722	5.97977	3.10541	116	1	26477743	26481630	gene	-	908	AT1G70300
1	26617419	26617894	908	11.57632	95.60135	90.82862	236	1	26618099	26620421	gene	+	-206	AT1G70590
1	26700851	26701188	90	3.49162	12.25982	9.06347	194	1	26699321	26702544	gene	+	0	AT1G70790
1	27057549	27057827	74	2.85102	10.57326	7.43934	174	1	27058381	27060786	gene	+	-555	AT1G71890
1	27104911	27105219	127	4.13592	16.07917	12.75140	145	1	27103277	27105663	gene	+	0	AT1G72000
1	27147289	27147618	56	2.62294	8.68723	5.63733	96	1	27148261	27150994	gene	+	-644	AT1G72150
1	27147995	27148426	61	3.17854	9.20503	6.13392	329	1	27148261	27150994	gene	+	0	AT1G72150
1	27462804	27463183	28	2.68261	5.63734	2.80114	202	1	27462983	27463968	gene	+	0	AT1G73000
1	27467666	27467977	43	2.67550	7.37148	4.39823	220	1	27464528	27466348	gene	-	-1319	AT1G73010
1	27706098	27706439	40	3.00240	6.99162	4.03666	152	1	27703944	27707657	gene	-	0	AT1G73680
1	27713592	27714095	450	7.38925	49.10497	45.05202	265	1	27713233	27713416	gene	-	-177	AT1G73687
1	28145536	28146019	110	4.12878	14.31420	11.04834	280	1	28145978	28147485	gene	+	0	AT1G74940
1	28358329	28358774	283	6.24715	32.09843	28.36955	238	1	28359309	28361815	gene	+	-536	AT1G75530
1	28567375	28567697	91	3.40383	12.33328	9.13447	175	1	28568368	28568677	gene	-	672	AT1G09607
1	28836935	28837292	37	2.44052	6.63483	3.70884	90	1	28830902	28836748	gene	-	-188	AT1G76810
1	29065876	29066199	147	4.40904	18.14920	14.76232	196	1	29062945	29064637	gene	-	-1240	AT1G77330
1	29177266	29177763	334	6.71553	37.28871	33.44754	266	1	29178705	29179877	gene	+	-943	AT1G77640
1	29461112	29461560	328	6.58736	36.70694	32.87825	234	1	29461391	29463389	gene	+	0	AT1G78300
1	29926422	29926821	244	5.52899	28.06448	24.42462	208	1	29924023	29926636	gene	-	0	AT1G79550
1	30187585	30188088	77	3.49902	10.87087	7.72686	137	1	30187920	30189823	gene	+	0	AT1G80290
1	30331449	30331880	396	7.83183	43.58489	39.62764	214	1	30331842	30333400	gene	+	0	AT1G80700
2	559635	560009	249	6.33841	28.56094	24.91034	164	2	556433	559046	gene	-	-590	AT2G02170
2	761274	761763	43	2.53216	7.33977	4.36827	227	2	758693	761064	gene	-	-211	AT2G02710
2	815461	815912	581	7.97103	62.43609	58.16380	220	2	818836	819273	gene	-	2925	AT2G04345
2	979166	979538	50	3.22480	8.10670	5.08586	278	2	977654	977901	gene	+	1266	AT2G04505
2	981782	982276	30	2.78000	5.93782	3.06644	62	2	981934	986756	gene	-	0	AT2G03250
2	1071286	1071728	300	7.00561	33.84064	30.07574	212	2	1069491	1071421	gene	+	0	AT2G03520
2	1864385	1864664	35	2.89120	6.45680	3.53973	80	2	1858543	1862064	gene	-	-2322	AT2G05160
2	2175017	2175287	67	3.55841	9.88585	6.78075	150	2	2170760	2173943	gene	+	1075	AT2G05755
2	2200941	2201675	283	6.78321	32.05231	28.32606	209	2	2199151	2201603	gene	+	0	AT2G05790
2	2930526	2930817	62	3.44721	9.27918	6.20203	136	2	2924360	2930751	gene	+	0	AT2G07050
2	6209149	6209546	158	5.02470	19.27483	15.85883	226	2	6212166	6213031	gene	+	-2621	AT2G00570
2	6211877	6212275	139	4.28142	17.29294	13.93327	204	2	6212166	6213031	gene	+	0	AT2G00570
2	6707830	6708231	98	4.11441	13.10833	9.88052	311	2	6709116	6711156	gene	-	886	AT2G15390
2	7052748	7053251	105	4.22561	13.78831	10.53897	330	2	7050799	7052951	gene	+	0	AT2G16280
2	7200521	7200841	177	4.75148	21.26979	17.79711	148	2	7200423	7201755	gene	+	0	AT2G16600
2	7751810	7752135	45	3.11360	7.54176	4.55372	113	2	7754048	7755604	gene	+	-1914	AT2G17830
2	9626959	9627430	644	8.72164	68.83776	64.45757	247	2	9624505	9627072	gene	-	0	AT2G22650
2	9631396	9631838	519	9.11345	56.07175	51.91135	208	2	9627342	9631283	gene	+	114	AT2G22660
2	10130738	10131090	43	2.92417	7.29580	4.32655	222	2	10131485	10132779	gene	-	396	AT2G23800
2	10588343	10588692	86	3.33698	11.80360	8.62033	189	2	10586643	10588416	gene	-	0	AT2G24860
2	11192044	11192497	128	4.37907	16.16921	12.84022	232	2	11191978	11194431	gene	-	0	AT2G26290
2	11284567	11285079	291	6.89441	32.94302	29.19772	292	2	11282663	11284272	gene	-	-296	AT2G26530
2	11336515	11336785	41	2.88453	7.15739	4.19332	151	2	11331850	11336738	gene	-	0	AT2G26650
2	11351167	11351604	208	5.67283	24.35206	20.80080	230	2	11350517	11351293	gene	+	0	AT2G26692
2	11358796	11359278	356	7.11517	39.53148	35.64632	221	2	11359186	11359800	gene	-	0	AT2G08150
2	11436481	11436847	79	3.78081	11.13807	7.98066	120	2	11433662	11436300	gene	-	-182	AT2G26810
2	11571618	11571898	76	3.47897	10.79449	7.65392	233	2	11567436	11571903	gene	-	0	AT2G27090
2	12224954	12225344	56	3.05816	8.74190	5.68861	188	2	12225656	12228624	gene	-	313	AT2G28550
2	12435609	12435925	45	2.85089	7.57035	4.58064	80	2	12437718	12442592	gene	-	1794	AT2G28960
2	12436452	12436784	51	2.97078	8.21183	5.18648	249	2	12437718	12442592	gene	-	935	AT2G28960
2	12448715	12448992	54	2.63992	8.46585	5.43017	157	2	12443721	12448365	gene	+	351	AT2G28970
2	12524245	12525071	309	5.83971	34.77028	30.98549	515	2	12524827	12527803	gene	-	0	AT2G29130
2	12678074	12678506	247	5.79124	28.44463	24.79758	241	2	12678890	12680737	gene	+	-385	AT2G29660
2	12782926	12783281	31	2.62246	6.06750	3.18671	104	2	12781524	12785190	gene	-	0	AT2G29980
2	13033440	13033823	163	4.23654	19.77628	16.34643	199	2	13033418	13035797	gene	+	0	AT2G30590
2	13140997	13141412	47	2.94379	7.73604	4.73803	250	2	13141290	13142676	gene	+	0	AT2G30870
2	13752024	13752334	52	2.77462	8.29390	5.26507	124	2	13748280	13752281	gene	-	0	AT2G32390
2	14154428	14154872	206	5.63034	24.18831	20.64003	194	2	14152706	14154578	gene	-	0	AT2G33400
2	14310663	14311019	207	4.96728	24.32588	20.77503	204	2	14308754	14310608	gene	-	-56	AT2G33830
2	14537565	14537876	75	3.27604	10.65870	7.52274	127	2	14535506	14537556	gene	-	-10	AT2G34490
2	14735195	14735979	342	6.90347	38.12725	34.26958	462	2	14735982	14740088	gene	+	-4	AT2G00870
2	14767442	14767712	40	3.00240	6.99162	4.03666	89	2	14765145	14768329	gene	-	0	AT2G35040
2	14907706	14908181	214	5.03443	24.99932	21.43173	262	2	14907257	14907716	gene	+	0	AT2G08735
2	15007871	15008141	54	3.04228	8.48482	5.44849	210	2	15005064	15006034	gene	+	1838	AT2G35700
2	15008418	15008893	718	9.79630	76.33009	71.81831	242	2	15010707	15014284	gene	-	1815	AT2G35710
2	15276662	15277219	205	4.77794	24.08966	20.54288	358	2	15278517	15280726	gene	+	-1299	AT2G36410
2	15481466	15481755	88	3.30331	12.08914	8.89775	208	2	15479281	15481412	gene	-	-55	AT2G36880
2	15896376	15896686	65	3.34471	9.60720	6.51776	129	2	15893800	15897805	gene	-	0	AT2G37980
2	16504484	16504867	73	3.46143	10.49389	7.36774	251	2	16504838	16506150	gene	-	0	AT2G39560
2	16764708	16765223	262	5.76682	29.95121	26.27271	254	2	16765369	16765864	gene	-	147	AT2G09115
2	16816281	16816666	124	4.43961	15.77720	12.46202	182	2	16816530	16818730	gene	-	0	AT2G40260
2	16896474	16896985	464	8.47903	50.56393	46.48798	261	2	16896907	16901670	gene	+	0	AT2G40460
2	17401550	17402038	18	2.19937	4.52866	1.84114	48	2	17400022	17403050	gene	-	0	AT2G41710
2	17403069	17403597	706	10.17529	75.18269	70.69489	261	2	17403603	17407325	gene	-	7	AT2G41720
2	17503348	17503839	209	5.15518	24.48029	20.92325	298	2	17501629	17502686	gene	+	663	AT2G41930
2	17544136	17544438	30	2.27993	5.89444	3.04094	116	2	17543005	17545532	gene	+	0	AT2G42040
2	18107050	18107495	707	9.58166	75.20934	70.71874	241	2	18108119	18111831	gene	+	-625	AT2G43680
2	18278277	18278665	48	3.09429	7.88044	4.87699	239	2	18276152	18278627	gene	+	0	AT2G44200
2	18493058	18493587	481	8.25885	52.28799	48.18214	318	2	18489607	18493163	gene	+	0	AT2G44830
2	18625659	18626047	78	3.40766	10.97846	7.83048	139	2	18624264	18625791	gene	+	0	AT2G45170
2	18864600	18864930	129	3.99508	16.30977	12.97761	200	2	18862953	18864741	gene	-	0	AT2G45820
2	18890009	18890319	67	3.55841	9.88585	6.78075	167	2	18885751	18889178	gene	-	-832	AT2G45900
2	18891619	18892065	618	8.25827	66.21215	61.87481	200	2	18894030	18898528	gene	+	-1966	AT2G45910
2	19135444	19135891	232	5.19361	26.85131	23.24038	203	2	19132925	19135383	gene	+	62	AT2G46590
2	19148003	19148564	1050	12.23803	109.89928	105.00526	290	2	19148662	19151080	gene	+	-99	AT2G46640
2	19231445	19231952	477	7.35652	51.89059	47.79409	238	2	19229070	19231539	gene	+	0	AT2G46780
2	19269110	19269480	127	4.06423	16.05689	12.73021	200	2	19269558	19272263	gene	+	-79	AT2G46900
2	19335720	19336226	303	5.42663	34.07981	30.30959	304	2	19336653	19340869	gene	+	-428	AT2G47070
2	19467073	19467445	56	2.89493	8.64349	5.60006	197	2	19469571	19472006	gene	+	-2127	AT2G47440
2	19484981	19485401	106	4.03333	13.95070	10.69695	240	2	19483919	19484710	gene	-	-272	AT2G47480
2	19602402	19602813	165	4.46161	19.94831	16.51358	217	2	19599686	19602312	gene	+	91	AT2G47860
2	19640900	19641189	103	3.37738	13.56721	10.32559	144	2	19638812	19641022	gene	-	0	AT2G48000
3	87960	88238	85	3.72597	11.71975	8.54307	56	3	85551	88070	gene	+	0	AT3G01280
3	1086470	1086824	129	4.10507	16.23500	12.90444	242	3	1086516	1089416	gene	+	0	AT3G04140
3	1192397	1193148	356	5.89560	39.58492	35.69926	235	3	1189595	1192659	gene	-	0	AT3G04470
3	1193360	1193733	73	3.59397	10.49434	7.36774	108	3	1193540	1197421	gene	-	0	AT3G04480
3	1856546	1856941	147	4.14352	18.14326	14.75675	160	3	1856682	1858946	gene	-	0	AT3G06140
3	2472070	2472451	24	2.59494	5.21158	2.43035	38	3	2469783	2473095	gene	-	0	AT3G07740
3	2756822	2757278	449	7.56587	48.99357	44.94513	233	3	2757326	2758349	gene	-	49	AT3G09032
3	3003505	3003920	83	3.81335	11.51192	8.34220	240	3	3003862	3006250	gene	-	0	AT3G09790
3	3284146	3284647	358	5.78017	39.71154	35.82314	260	3	3285832	3288880	gene	+	-1186	AT3G10530
3	3488367	3488639	26	2.66880	5.43526	2.61272	234	3	3482149	3492065	gene	-	0	AT3G11130
3	3612597	3612920	102	4.06196	13.49273	10.25489	162	3	3610147	3612639	gene	-	0	AT3G11470
3	3731134	3731407	62	3.21977	9.36169	6.28012	99	3	3729305	3731251	gene	-	0	AT3G11820
3	3779430	3781007	388	7.20374	42.82158	38.87799	500	3	3777824	3779545	gene	-	0	AT3G11940
3	3826029	3826299	49	3.04959	7.92436	4.91824	91	3	3825980	3835146	gene	+	0	AT3G12020
3	3890582	3891059	364	7.78401	40.30895	36.40851	252	3	3886957	3891000	gene	-	0	AT3G12200
3	4035410	4035728	43	2.63233	7.34396	4.37171	114	3	4036945	4039185	gene	+	-1218	AT3G12700
3	4393876	4394360	154	5.00401	18.84511	15.43835	221	3	4392463	4394367	gene	-	0	AT3G13480
3	4394890	4395350	241	5.15715	27.76491	24.13162	222	3	4395663	4399350	gene	-	314	AT3G13490
3	4402432	4402895	309	7.11681	34.74507	30.96121	264	3	4403355	4406091	gene	+	-461	AT3G13510
3	4507651	4508003	97	3.48866	12.95450	9.73288	202	3	4508801	4509012	gene	+	-799	AT3G02745
3	4547571	4548138	333	6.06723	37.20849	33.36908	244	3	4544364	4547513	gene	+	59	AT3G13810
3	4560940	4561260	34	2.79162	6.31600	3.41909	71	3	4559619	4561020	gene	+	0	AT3G13850
3	4611013	4611283	82	3.56512	11.36372	8.20035	83	3	4608076	4610497	gene	+	517	AT3G13960
3	4613065	4613596	767	11.51558	81.34312	76.76521	268	3	4613492	4614857	gene	-	0	AT3G13970
3	4615246	4615882	323	6.67587	36.19747	32.38080	242	3	4613492	4614857	gene	-	-390	AT3G13970
3	4776744	4777194	622	9.26186	66.54745	62.20726	249	3	4777594	4778345	gene	-	401	AT3G14320
3	5504358	5504803	129	3.27563	16.28557	12.95400	235	3	5505360	5507050	gene	+	-558	AT3G16240
3	5745751	5746283	600	9.95659	64.40169	60.09563	288	3	5748497	5751301	gene	+	-2215	AT3G16850
3	6093616	6093982	125	4.37157	15.83232	12.51672	234	3	6093990	6096688	gene	+	-9	AT3G17810
3	6118358	6118681	67	3.29043	9.84616	6.74658	163	3	6117576	6117982	gene	-	-377	AT3G03555
3	6533938	6534223	114	3.88715	14.73262	11.45002	155	3	6536534	6538679	gene	+	-2312	AT3G18950
3	6716757	6717172	392	6.52872	43.15877	39.20934	214	3	6714133	6716178	gene	-	-580	AT3G19380
3	6759778	6760096	91	3.61541	12.29755	9.10013	140	3	6759016	6761007	gene	-	0	AT3G19500
3	6922162	6922456	63	3.43374	9.46569	6.38122	176	3	6922470	6925175	gene	-	15	AT3G19900
3	7031029	7031307	62	3.44721	9.27918	6.20203	154	3	7031171	7037010	gene	+	0	AT3G20150
3	7063653	7064160	514	8.74974	55.61077	51.45709	262	3	7063910	7066729	gene	-	0	AT3G20260
3	7066659	7066947	80	3.21393	11.24055	8.08006	103	3	7063910	7066729	gene	-	0	AT3G20260
3	7143354	7143655	92	3.42208	12.41663	9.21589	148	3	7143418	7151047	gene	+	0	AT3G20475
3	7325183	7325647	649	7.91300	69.37580	64.98600	233	3	7323984	7324670	gene	-	-514	AT3G20900
3	7503974	7504315	157	4.49230	19.13996	15.72775	174	3	7498812	7501888	gene	-	-2087	AT3G21320
3	7553654	7554017	139	4.78161	17.34974	13.98515	218	3	7543772	7553682	gene	-	0	AT3G21430
3	7643888	7644159	36	2.77583	6.60402	3.67919	204	3	7644265	7646640	gene	+	-107	AT3G21700
3	8106159	8106580	115	3.62835	14.82981	11.54372	199	3	8108072	8108209	gene	+	-1493	AT3G22886
3	8182853	8183195	109	3.55720	14.23526	10.97079	214	3	8180646	8182095	gene	-	-759	AT3G23030
3	8187491	8187912	435	7.68651	47.54942	43.52155	178	3	8184871	8185112	gene	-	-2380	AT3G04375
3	8269570	8269974	410	6.46038	45.00714	41.02351	199	3	8267920	8268961	gene	-	-610	AT3G23170
3	8349486	8349938	313	6.34901	35.16505	31.37096	225	3	8347127	8349514	gene	+	0	AT3G23330
3	8453808	8454083	35	2.89120	6.45680	3.53973	63	3	8453903	8456708	gene	-	0	AT3G23560
3	8597109	8597429	150	4.81459	18.48839	15.09639	147	3	8602098	8602302	gene	+	-4670	AT3G04595
3	8835970	8836378	85	3.32819	11.76374	8.58552	213	3	8836256	8836384	gene	+	0	AT3G04655
3	9634579	9635014	192	5.56001	22.74563	19.23122	242	3	9632608	9634822	gene	-	0	AT3G26290
3	9700518	9700788	72	3.49972	10.39969	7.27688	167	3	9703525	9706446	gene	+	-2738	AT3G26490
3	9781820	9782183	60	3.26901	9.11472	6.04775	148	3	9781983	9783412	gene	+	0	AT3G26612
3	10121520	10121984	440	7.37435	48.04275	44.00935	237	3	10121234	10123128	gene	+	0	AT3G27340
3	10254277	10254638	164	4.19750	19.87335	16.44084	199	3	10254886	10255290	gene	-	249	AT3G27680
3	10398461	10398782	98	4.11441	13.10833	9.88052	171	3	10392571	10398235	gene	-	-227	AT3G27990
3	10466684	10467011	50	3.22480	8.10670	5.08586	182	3	10465260	10468958	gene	+	0	AT3G28130
3	10471256	10471553	35	2.89120	6.45680	3.53973	106	3	10470392	10471523	gene	+	0	AT3G28140
3	11107028	11107487	309	7.11681	34.74507	30.96121	221	3	11107628	11107832	gene	+	-142	AT3G05705
3	13590352	13590675	121	2.82321	15.43727	12.12935	75	3	13526071	13530098	gene	-	-60255	AT3G32980
3	13591516	13591893	101	1.96995	13.38307	10.14766	181	3	13526071	13530098	gene	-	-61419	AT3G32980
3	16276194	16276474	62	3.44721	9.27918	6.20203	233	3	16277487	16278915	gene	+	-1014	AT3G00740
3	16599161	16599431	56	3.33600	8.68599	5.63626	156	3	16596358	16598811	gene	-	-351	AT3G45260
3	17130050	17130535	571	10.11922	61.41721	57.16282	245	3	17128211	17131466	gene	+	0	AT3G46520
3	17240729	17241046	78	3.40766	10.97846	7.83048	121	3	17238231	17240623	gene	-	-107	AT3G46810
3	17310461	17311102	621	8.70562	66.52547	62.18567	382	3	17306599	17310068	gene	-	-394	AT3G46980
3	17420242	17420596	79	3.78081	11.13807	7.98066	165	3	17420397	17424342	gene	+	0	AT3G47290
3	17497382	17497837	696	10.62437	74.15255	69.68096	212	3	17496085	17497164	gene	-	-219	AT3G47480
3	17527220	17527521	45	2.93161	7.50654	4.52665	116	3	17527507	17531041	gene	+	0	AT3G47570
3	17941028	17941407	73	3.66961	10.50560	7.37437	182	3	17941046	17943855	gene	+	0	AT3G48440
3	17971304	17971621	193	4.60781	22.89974	19.38203	218	3	17967354	17968590	gene	-	-2715	AT3G48510
3	18501763	18502200	151	4.05521	18.56657	15.17266	193	3	18500575	18502778	gene	-	0	AT3G49900
3	18818758	18819138	142	4.15489	17.61546	14.24497	177	3	18813949	18817405	gene	-	-1354	AT3G50660
3	18882993	18883276	62	3.14554	9.28389	6.20570	187	3	18882112	18883033	gene	-	0	AT3G50800
3	19605083	19605601	157	4.23588	19.17808	15.76561	174	3	19601167	19604597	gene	-	-487	AT3G52880
3	19605715	19606175	268	5.26466	30.53695	26.84367	195	3	19601167	19604597	gene	-	-1119	AT3G52880
3	19643319	19643693	77	3.72347	10.94239	7.79628	151	3	19641278	19643282	gene	-	-38	AT3G52970
3	19782633	19783005	196	4.30467	23.14486	19.62250	159	3	19779978	19782750	gene	-	0	AT3G53350
3	19791269	19791785	793	11.50974	83.97295	79.36150	269	3	19789038	19791695	gene	-	0	AT3G53380
3	19852958	19853238	35	2.59842	6.43800	3.53515	164	3	19846647	19851045	gene	-	-1914	AT3G53540
3	20478355	20478669	63	2.88080	9.48095	6.39556	99	3	20479121	20480739	gene	+	-453	AT3G55250
3	20501590	20502254	35	2.89120	6.45680	3.53973	211	3	20500234	20501738	gene	+	0	AT3G55280
3	20673446	20673908	947	12.82766	99.56513	94.75538	227	3	20673564	20676021	gene	+	0	AT3G55710
3	20689966	20690403	203	4.48869	23.87380	20.33235	214	3	20691647	20691806	gene	+	-1245	AT3G55734
3	20940997	20941356	71	3.23776	10.28364	7.16411	163	3	20941285	20943469	gene	+	0	AT3G56490
3	21309614	21309931	42	2.84565	7.19740	4.23127	100	3	21306609	21309570	gene	+	45	AT3G57550
3	21434666	21435152	541	7.45021	58.36014	54.15890	232	3	21430922	21434648	gene	-	-19	AT3G57880
3	21677221	21677558	83	3.27006	11.49876	8.32911	159	3	21671433	21675090	gene	+	2132	AT3G58610
3	21737103	21737434	101	4.01896	13.33488	10.10110	135	3	21738160	21742517	gene	+	-727	AT3G58780
3	22118467	22118956	56	3.33600	8.68599	5.63626	220	3	22116109	22118298	gene	-	-170	AT3G59870
3	22291270	22291890	983	12.41145	103.18809	98.34348	370	3	22287682	22291468	gene	+	0	AT3G60310
3	22362657	22362953	73	3.01480	10.49829	7.37133	119	3	22361431	22362579	gene	-	-79	AT3G60520
3	22363213	22363790	412	8.23824	45.24719	41.25779	264	3	22361431	22362579	gene	-	-635	AT3G60520
3	22469411	22469720	55	3.12075	8.57830	5.53762	122	3	22467114	22469623	gene	-	0	AT3G60800
3	22715193	22715469	35	2.89120	6.45680	3.53973	135	3	22716238	22718490	gene	+	-770	AT3G61390
3	22732575	22733276	249	6.33841	28.56094	24.91034	246	3	22733243	22735394	gene	+	0	AT3G61430
3	23165188	23165618	158	4.66013	19.21286	15.80003	239	3	23163747	23165387	gene	-	0	AT3G62630
4	525058	525527	481	8.36676	52.24149	48.13657	233	4	522530	524249	gene	-	-810	AT4G01250
4	526344	526710	123	3.79030	15.61857	12.30693	154	4	527591	528144	gene	+	-882	AT4G01245
4	929705	930188	1072	10.72542	112.16539	107.25749	243	4	929869	932397	gene	+	0	AT4G02100
4	945337	945607	50	3.22480	8.10670	5.08586	147	4	944324	947249	gene	-	0	AT4G02130
4	978800	979100	49	3.00884	7.97312	4.96570	141	4	976246	979163	gene	+	0	AT4G02220
4	1495348	1495635	33	2.66781	6.22740	3.33691	88	4	1495561	1495881	gene	+	0	AT4G04625
4	2566785	2567257	465	7.79096	50.60151	46.52525	255	4	2567183	2568437	gene	+	0	AT4G05010
4	3054250	3054523	78	3.40766	10.97846	7.83048	211	4	3057657	3058076	gene	+	-3135	AT4G05175
4	4073375	4073708	113	3.93192	14.65236	11.37350	166	4	4073717	4074735	gene	-	10	AT4G06746
4	5245217	5245571	147	4.73310	18.17746	14.78996	196	4	5244865	5248394	gene	+	0	AT4G08300
4	5738936	5739599	327	6.75045	36.52560	32.70226	421	4	5740219	5741591	gene	+	-621	AT4G08950
4	5833446	5833727	57	3.17298	8.76867	5.71460	70	4	5828505	5833725	gene	+	0	AT4G09150
4	5839397	5839982	1278	16.77562	132.82564	127.81484	277	4	5839599	5842456	gene	+	0	AT4G09160
4	5851177	5851593	45	3.11360	7.54176	4.55372	310	4	5850995	5851199	gene	+	0	AT4G05700
4	6099933	6100390	278	5.84233	31.52055	27.80698	191	4	6100561	6100698	gene	-	172	AT4G09649
4	6528989	6529306	94	3.37512	12.65311	9.44237	130	4	6523225	6528330	gene	-	-660	AT4G10570
4	7195665	7196028	56	3.33600	8.68599	5.63626	229	4	7196364	7197226	gene	+	-337	AT4G12005
4	7238790	7239143	106	3.35511	13.90022	10.64777	178	4	7239200	7241675	gene	+	-58	AT4G12080
4	7491282	7491563	45	2.63972	7.53176	4.55105	237	4	7491227	7493080	gene	-	0	AT4G12730
4	7637620	7637942	70	3.44308	10.19324	7.07691	149	4	7635765	7639037	gene	-	0	AT4G13100
4	8323725	8324048	24	2.21564	5.25984	2.47518	229	4	8320538	8322352	gene	+	1374	AT4G14465
4	8536242	8536686	62	3.39099	9.31978	6.24001	177	4	8530809	8536408	gene	-	0	AT4G14920
4	8816865	8817212	201	5.50662	23.70666	20.16970	226	4	8816922	8819783	gene	+	0	AT4G15415
4	8827413	8827768	67	3.55841	9.88585	6.78075	179	4	8827600	8831573	gene	+	0	AT4G15430
4	9128185	9128725	192	5.56001	22.74563	19.23122	357	4	9128732	9129852	gene	+	-8	AT4G16140
4	9129880	9130388	577	7.89699	62.00771	57.74329	256	4	9128732	9129852	gene	+	29	AT4G16140
4	9130848	9131525	200	5.67121	23.55202	20.01683	516	4	9131532	9133161	gene	-	8	AT4G16141
4	9747205	9747681	92	4.00321	12.43976	9.23507	250	4	9747269	9749113	gene	-	0	AT4G17483
4	10160093	10160423	62	2.84759	9.32211	6.24209	126	4	10157807	10159748	gene	+	346	AT4G18380
4	10319483	10319922	73	3.66961	10.50560	7.37437	221	4	10317416	10319736	gene	-	0	AT4G18790
4	10328166	10328910	632	10.73333	67.64104	63.28068	262	4	10329613	10334383	gene	+	-704	AT4G18820
4	10457703	10458228	45	3.11360	7.54176	4.55372	118	4	10454497	10459328	gene	-	0	AT4G19110
4	10565974	10566351	161	5.11521	19.60708	16.17997	178	4	10566068	10567838	gene	-	0	AT4G19370
4	10912156	10912690	30	2.78000	5.93782	3.06644	122	4	10913470	10918371	gene	-	781	AT4G20210
4	10999884	11000154	26	2.66880	5.43526	2.61272	105	4	11000771	11003010	gene	-	618	AT4G20370
4	11021205	11021617	440	8.67361	48.06849	44.03371	208	4	11016809	11021388	gene	-	0	AT4G20430
4	11213480	11213902	218	5.45353	25.41433	21.83537	229	4	11211244	11213696	gene	+	0	AT4G20960
4	11445843	11446221	69	3.47318	10.06858	6.95696	203	4	11445849	11447429	gene	-	0	AT4G21510
4	11447123	11447614	279	6.24981	31.67802	27.96151	263	4	11445849	11447429	gene	-	0	AT4G21510
4	11541034	11541435	48	3.09151	7.87102	4.86811	197	4	11535404	11542405	gene	-	0	AT4G21710
4	11786305	11787121	406	6.98325	44.62310	40.64502	523	4	11787299	11789312	gene	-	179	AT4G22300
4	11864524	11864829	33	2.78236	6.28582	3.39106	132	4	11860409	11866475	gene	-	0	AT4G22540
4	11965774	11966185	357	5.57983	39.65425	35.76795	192	4	11963579	11965769	gene	-	-6	AT4G22770
4	12086433	12086839	29	2.42689	5.76910	2.92341	183	4	12086898	12090714	gene	+	-60	AT4G23060
4	13497056	13497528	672	9.69874	71.64199	67.21181	241	4	13497287	13498820	gene	+	0	AT4G26840
4	13997468	13997796	164	4.99933	19.88692	16.45404	134	4	13997292	13998604	gene	-	0	AT4G28240
4	14448798	14449603	263	6.26136	29.99726	26.31777	592	4	14447338	14448698	gene	+	101	AT4G29340
4	14551688	14551973	68	3.21751	9.98803	6.87839	92	4	14553211	14555276	gene	-	1239	AT4G29720
4	14552603	14553059	266	5.60284	30.36840	26.67898	205	4	14553211	14555276	gene	-	153	AT4G29720
4	14701591	14701861	64	3.15798	9.53881	6.45212	190	4	14699737	14700599	gene	-	-993	AT4G30074
4	14779926	14780236	63	3.09437	9.48267	6.39685	202	4	14770395	14776247	gene	-	-3680	AT4G30190
4	14881512	14881824	70	3.32470	10.19871	7.08236	149	4	14881689	14883583	gene	-	0	AT4G30440
4	15277336	15277717	155	3.97339	18.97636	15.56664	170	4	15276076	15277505	gene	-	0	AT4G31510
4	15294090	15294485	190	3.89037	22.56856	19.06119	179	4	15295138	15296310	gene	+	-654	AT4G31560
4	15467669	15467956	31	2.51722	5.97977	3.10541	184	4	15464642	15469204	gene	+	0	AT4G31980
4	15959429	15959838	499	7.06335	54.09178	49.96086	208	4	15959906	15964819	gene	+	-69	AT4G33080
4	15981102	15981385	85	3.42009	11.71816	8.54172	98	4	15981391	15984352	gene	+	-7	AT4G33140
4	15992593	15993028	382	6.52227	42.22822	38.29437	250	4	15993957	15995685	gene	+	-930	AT4G33160
4	16053992	16054293	62	3.44721	9.27918	6.20203	195	4	16050456	16056526	gene	-	0	AT4G33300
4	16534055	16534547	180	5.23325	21.50956	18.03126	254	4	16534855	16536224	gene	-	309	AT4G34620
4	16613430	16613919	56	3.33600	8.68599	5.63626	172	4	16614204	16615313	gene	+	-286	AT4G34870
4	16710109	16710651	644	9.87276	68.87123	64.48946	291	4	16708361	16710407	gene	+	0	AT4G35100
4	16879006	16879740	549	9.16241	59.15478	54.94243	256	4	16879231	16879842	gene	+	0	AT4G09175
4	16892766	16893109	114	3.81643	14.68875	11.40797	215	4	16892909	16895105	gene	+	0	AT4G35590
4	16930734	16931058	196	4.30230	23.13120	19.60940	138	4	16931003	16933499	gene	+	0	AT4G35730
4	17481921	17482403	190	5.50402	22.53732	19.03001	229	4	17479173	17482147	gene	-	0	AT4G37100
4	17500813	17501183	167	4.82297	20.22411	16.78259	186	4	17500807	17500878	gene	-	0	AT4G37175
4	17502147	17502767	199	4.87203	23.52583	19.99439	254	4	17500807	17500878	gene	-	-1270	AT4G37175
4	17676387	17676761	139	4.43885	17.33869	13.97764	164	4	17679168	17681264	gene	+	-2408	AT4G37630
4	17677548	17677821	77	3.23440	10.90898	7.76364	193	4	17679168	17681264	gene	+	-1348	AT4G37630
4	18406318	18406701	117	3.90192	15.06734	11.77621	260	4	18406627	18409564	gene	+	0	AT4G39660
4	18564328	18564666	106	3.88847	13.92891	10.67573	220	4	18560855	18563987	gene	-	-342	AT4G40050
5	92480	92873	222	4.43986	25.79300	22.20660	215	5	91838	95701	gene	-	0	AT5G01230
5	311956	312397	171	4.17074	20.61222	17.15810	234	5	309374	312097	gene	+	0	AT5G01810
5	442148	442536	416	5.87310	45.60025	41.60416	175	5	441452	442187	gene	-	0	AT5G02220
5	739828	740259	289	5.67816	32.72335	28.98539	218	5	737468	740319	gene	-	0	AT5G03140
5	741790	742162	275	4.74316	31.28819	27.57794	127	5	737468	740319	gene	-	-1472	AT5G03140
5	799814	800353	67	3.55841	9.88585	6.78075	186	5	796361	799810	gene	+	5	AT5G03300
5	801077	801530	192	5.56001	22.74563	19.23122	228	5	801292	801869	gene	-	0	AT5G00910
5	828790	829155	92	4.00321	12.43976	9.23507	138	5	825537	827502	gene	-	-1289	AT5G03370
5	897860	898274	361	5.76066	39.99591	36.10331	213	5	898165	900298	gene	-	0	AT5G03555
5	941396	942475	152	3.77988	18.69571	15.29612	934	5	937817	940115	gene	+	1282	AT5G03660
5	943745	944281	158	4.24706	19.23268	15.81809	347	5	947101	948967	gene	-	2821	AT5G03668
5	944791	945164	141	4.08151	17.55917	14.18958	174	5	947101	948967	gene	-	1938	AT5G03668
5	1118164	1118546	40	3.00240	6.99162	4.03666	223	5	1119937	1121813	gene	+	-1392	AT5G04120
5	1282881	1283247	108	3.73522	14.06752	10.80885	179	5	1283378	1286374	gene	+	-132	AT5G04500
5	1305914	1306184	40	2.33422	7.01262	4.05679	146	5	1303167	1306145	gene	-	0	AT5G04550
5	1308340	1308682	35	2.89120	6.45680	3.53973	194	5	1309099	1318520	gene	+	-418	AT5G04560
5	1676318	1676606	108	3.99322	14.07477	10.81590	157	5	1676889	1679107	gene	-	284	AT5G05610
5	1681748	1682218	396	7.83886	43.61420	39.65582	206	5	1679230	1682055	gene	+	0	AT5G05620
5	1997524	1997911	76	3.10725	10.74351	7.60473	258	5	1999077	2001049	gene	-	1167	AT5G06540
5	2176198	2176514	59	3.24634	9.03347	5.97003	100	5	2174668	2176446	gene	-	0	AT5G07010
5	2178200	2178836	176	5.33761	21.15859	17.69059	424	5	2177312	2177640	gene	-	-561	AT5G01275
5	2501404	2501863	237	4.94335	27.35625	23.73306	237	5	2498550	2501253	gene	-	-152	AT5G07820
5	3272922	3273279	146	4.12863	18.07178	14.68983	215	5	3271767	3273429	gene	+	0	AT5G10410
5	3478382	3478852	192	4.70574	22.72762	19.21700	299	5	3478672	3480621	gene	-	0	AT5G11000
5	3505141	3505506	98	3.75022	13.10051	9.87587	213	5	3502092	3503834	gene	+	1308	AT5G11050
5	4432135	4432418	21	2.35915	4.86486	2.14133	176	5	4432297	4437148	gene	+	0	AT5G13740
5	4589513	4589833	136	4.42294	16.96217	13.61005	109	5	4589862	4590299	gene	+	-30	AT5G02175
5	4916990	4917511	384	5.95058	42.39342	38.45739	197	5	4917187	4917590	gene	-	0	AT5G02335
5	4938987	4939346	184	4.55042	21.96516	18.47134	222	5	4937465	4939207	gene	-	0	AT5G15210
5	5011778	5012153	174	4.91754	20.96082	17.49942	157	5	5009687	5011856	gene	+	0	AT5G15430
5	5718586	5718867	35	2.52686	6.44970	3.53973	199	5	5718498	5719608	gene	+	0	AT5G17350
5	6253844	6254204	14	2.26260	4.06053	1.46847	56	5	6254560	6254769	gene	-	357	AT5G18748
5	6399547	6400050	28	2.50532	5.64986	2.81303	390	5	6399627	6400099	gene	-	0	AT5G02985
5	6400518	6400943	281	6.20574	31.91801	28.19810	194	5	6401239	6401309	gene	+	-297	AT5G19095
5	7251844	7252206	102	3.06042	13.46942	10.23165	175	5	7251995	7252987	gene	+	0	AT5G00435
5	7598620	7598946	85	3.41042	11.67660	8.50188	177	5	7599081	7602522	gene	-	136	AT5G22790
5	8676563	8676962	200	5.67121	23.55202	20.01683	224	5	8677049	8682344	gene	+	-88	AT5G25150
5	8773391	8773767	130	4.14674	16.41563	13.08160	177	5	8773734	8776594	gene	+	0	AT5G25280
5	8878633	8878951	98	3.88112	13.09128	9.86672	175	5	8876321	8877904	gene	+	730	AT5G25490
5	8884729	8885148	405	7.81775	44.55514	40.57903	212	5	8882468	8884838	gene	-	0	AT5G25510
5	9165044	9165417	40	3.00240	6.99162	4.03666	213	5	9162969	9164884	gene	-	-161	AT5G26220
5	9984524	9984794	76	3.47897	10.79449	7.65392	129	5	9984044	9988967	gene	+	0	AT5G27950
5	10028512	10028790	46	3.08846	7.66094	4.66665	229	5	10026152	10028722	gene	-	0	AT5G28020
5	10295690	10296001	110	3.48376	14.34379	11.07695	144	5	10292279	10295283	gene	-	-408	AT5G28300
5	10296786	10297321	989	10.12864	103.83089	98.97704	257	5	10292279	10295283	gene	-	-1504	AT5G28300
5	11184681	11185315	322	7.08224	36.04384	32.22949	386	5	11190414	11191967	gene	-	5100	AT5G29560
5	12558158	12558488	70	3.30377	10.11680	7.00400	195	5	12558154	12562020	gene	+	0	AT5G33290
5	14819258	14819532	98	4.11441	13.10833	9.88052	122	5	14816734	14819346	gene	-	0	AT5G37380
5	15430109	15430448	45	3.11360	7.54176	4.55372	129	5	15426556	15430794	gene	-	0	AT5G38540
5	15446693	15446979	40	3.00240	6.99162	4.03666	113	5	15444310	15446297	gene	-	-397	AT5G38565
5	15770387	15770787	56	3.33600	8.68599	5.63626	188	5	15767898	15770456	gene	-	0	AT5G39410
5	15918363	15918648	40	3.00240	6.99162	4.03666	146	5	15919241	15927549	gene	-	594	AT5G39770
5	16203580	16204064	428	6.11981	46.82647	42.81134	215	5	16202142	16203358	gene	+	223	AT5G40460
5	16205614	16205890	62	3.21977	9.36169	6.28012	118	5	16206042	16206453	gene	+	-153	AT5G06075
5	16206443	16207166	1143	13.20874	119.25809	114.30636	370	5	16206042	16206453	gene	+	0	AT5G06075
5	16397110	16397533	25	2.44653	5.30133	2.51214	20	5	16394462	16400489	gene	+	0	AT5G40910
5	16397964	16398656	62	3.44721	9.27918	6.20203	466	5	16394462	16400489	gene	+	0	AT5G40910
5	16399215	16400210	45	3.11360	7.54176	4.55372	110	5	16394462	16400489	gene	+	0	AT5G40910
5	16831250	16831661	109	3.07711	14.16524	10.90323	156	5	16829113	16831618	gene	-	0	AT5G42100
5	17005407	17005865	348	7.14903	38.71689	34.84655	230	5	17004738	17005510	gene	-	0	AT5G42530
5	17385318	17385739	169	5.22641	20.37831	16.93107	217	5	17379486	17385596	gene	-	0	AT5G43310
5	17524340	17525016	92	4.00321	12.43976	9.23507	212	5	17524590	17524971	gene	-	0	AT5G06525
5	17648676	17650298	3755	33.16354	383.60403	375.52618	1109	5	17648576	17650375	gene	-	0	AT5G43890
5	18028098	18028429	120	3.89763	15.31900	12.01601	164	5	18029338	18032293	gene	-	910	AT5G44690
5	18312961	18313384	56	3.33600	8.68599	5.63626	307	5	18313706	18319432	gene	+	-323	AT5G45240
5	18811876	18812211	93	3.69192	12.60799	9.39912	196	5	18809496	18811870	gene	-	-7	AT5G46370
5	18951717	18952588	1239	15.50810	128.90907	123.90858	289	5	18950843	18953127	gene	+	0	AT5G46700
5	19182762	19183279	45	2.93161	7.50654	4.52665	83	5	19182632	19182954	gene	-	0	AT5G06965
5	19374122	19374464	126	4.32845	15.97227	12.64894	163	5	19372821	19374693	gene	-	0	AT5G47830
5	19537670	19538007	113	3.93192	14.65236	11.37350	161	5	19539145	19540623	gene	+	-1139	AT5G48175
5	19782319	19782856	903	13.45522	95.12347	90.36073	286	5	19779860	19782066	gene	-	-254	AT5G48790
5	19899457	19899820	82	3.79393	11.44450	8.27686	121	5	19897370	19899301	gene	-	-157	AT5G49100
5	19906990	19907415	257	6.44961	29.42283	25.75387	159	5	19900150	19906171	gene	+	820	AT5G49110
5	20017835	20018161	71	3.09976	10.30736	7.18765	144	5	20011812	20016857	gene	-	-979	AT5G49360
5	20149224	20149675	224	6.00481	26.02084	22.42611	231	5	20151163	20151842	gene	+	-1489	AT5G49640
5	20271763	20272101	118	4.44801	15.18135	11.88311	160	5	20270101	20272895	gene	-	0	AT5G49870
5	20801632	20802071	289	6.59522	32.67923	28.94158	220	5	20796950	20801479	gene	+	154	AT5G51180
5	20901413	20902264	542	8.20125	58.41758	54.21484	599	5	20900859	20904647	gene	+	0	AT5G51460
5	21443483	21443815	90	3.80865	12.28511	9.08841	152	5	21444793	21447242	gene	-	979	AT5G52890
5	21560391	21560714	176	4.87566	21.13070	17.66630	197	5	21560601	21562709	gene	+	0	AT5G53160
5	21873907	21874308	125	3.42122	15.85763	12.54162	195	5	21872701	21873454	gene	-	-454	AT5G53880
5	21957750	21958255	592	10.34162	63.54495	59.25132	247	5	21958059	21960634	gene	+	0	AT5G54110
5	22109868	22110253	171	4.90370	20.55668	17.10413	239	5	22110425	22110949	gene	-	173	AT5G54460
5	22179668	22180016	134	3.66961	16.79189	13.44348	127	5	22179700	22182828	gene	+	0	AT5G54590
5	22309486	22309940	221	5.42762	25.68529	22.10110	222	5	22309832	22310332	gene	-	0	AT5G54950
5	22495815	22496250	177	4.33979	21.20903	17.73764	253	5	22492892	22496064	gene	+	0	AT5G55530
5	22887328	22887736	115	3.62835	14.82981	11.54372	182	5	22887447	22887656	gene	+	0	AT5G08585
5	23147148	23147561	118	4.26990	15.14263	11.85011	199	5	23144947	23149615	gene	+	0	AT5G57130
5	23183858	23184257	121	3.69949	15.43269	12.12485	200	5	23180833	23184053	gene	-	0	AT5G57210
5	23584422	23584697	60	3.19689	9.06510	6.00035	94	5	23582495	23585148	gene	+	0	AT5G58340
5	23796504	23796964	115	3.96813	14.80467	11.51965	219	5	23794286	23796461	gene	-	-44	AT5G58930
5	23944721	23945329	200	5.38691	23.61265	20.07636	269	5	23944842	23945049	gene	+	0	AT5G08915
5	23946486	23947085	458	8.71364	49.89233	45.82874	335	5	23945332	23946430	gene	-	-57	AT5G59360
5	23947533	23948349	275	6.35927	31.26803	27.55814	383	5	23945332	23946430	gene	-	-1104	AT5G59360
5	23997822	23998386	141	4.63727	17.47997	14.11192	243	5	23998164	24000166	gene	-	0	AT5G59550
5	24245810	24246213	113	4.06643	14.64563	11.36764	155	5	24243009	24247888	gene	-	0	AT5G60210
5	24765336	24765670	183	4.96765	21.87050	18.38220	207	5	24764256	24765511	gene	-	0	AT5G61590
5	24887015	24887295	61	3.03626	9.24085	6.16878	78	5	24888596	24893366	gene	+	-1302	AT5G61970
5	25054629	25054911	88	3.60187	11.99647	8.80912	117	5	25054614	25055664	gene	-	0	AT5G62400
5	25532107	25532448	154	3.63972	18.86428	15.45721	133	5	25530055	25535889	gene	+	0	AT5G63800
5	25587661	25587997	171	4.39874	20.58421	17.13065	175	5	25587998	25591482	gene	+	-2	AT5G63940
5	25761672	25761961	67	3.48827	9.88628	6.78093	111	5	25756272	25761516	gene	+	157	AT5G64420
5	26100575	26100911	108	3.63075	14.09740	10.83818	188	5	26101818	26104614	gene	-	908	AT5G65310
5	26336133	26336663	449	8.35644	48.95636	44.90817	263	5	26337665	26339865	gene	-	1003	AT5G65810
5	26510054	26510472	158	3.83988	19.30902	15.89165	200	5	26510146	26511844	gene	+	0	AT5G66360
5	26564065	26564401	60	3.00244	9.09907	6.03284	200	5	26563964	26566847	gene	-	0	AT5G66558
5	26602571	26602999	52	3.15159	8.27968	5.25154	246	5	26603003	26607012	gene	-	5	AT5G66650
5	26730277	26730672	176	5.33761	21.15859	17.69059	231	5	26727819	26728715	gene	-	-1563	AT5G66940
5	26916876	26917189	107	3.97186	13.99051	10.73562	148	5	26912707	26916453	gene	-	-424	AT5G67440
5	26969437	26969902	296	5.97740	33.40389	29.64858	186	5	26969516	26970668	gene	-	0	AT5G67640
