# Supplementary material for: A hierarchical transcriptional network activates specific CDK inhibitors that regulate G2 to control cell size and number in Arabidopsis
Source: Nat Commun. 2022 Mar 29;13:1660. doi: 10.1038/s41467-022-29316-2 (PMC8964727; doi:10.1038/s41467-022-29316-2)
Supplement: Supplementary file 7 — Source Data [file 41467_2022_29316_MOESM7_ESM.xlsx]

## Sheet: Fig.1
Fig.1a						Fig.1c
Ct value						Ct value
Sample	SCL28	CYCB1;2	UBQ5			Sample	KNOLLE	SCL28	ACT2
0h_rep_01	30.9422	26.273	15.0019			WT_rep_01	23.3	25.66	19.3
0h_rep_02	30.9542	26.2725	15.0347			WT_rep_02	23.05	25.85	19.61
0h_rep_03	30.7165	26.381	15.1764			WT_rep_03	23.93	26.47	20.21
2h_rep_01	30.7791	26.5559	15.0195			myb3r1/3/5_rep_01	21.99	24.98	19.3
2h_rep_02	30.8906	26.4071	14.8818			myb3r1/3/5_rep_02	22.02	25	19.06
2h_rep_03	30.4064	26.6893	15.0592			myb3r1/3/5_rep_03	22.04	25	19.23
4h_rep_01	31.0304	26.8233	15.1252			myb3r4_rep_01	23.99	27.02	20.06
4h_rep_02	30.8265	26.8468	15.1811			myb3r4_rep_02	24.02	26.43	19.84
4h_rep_03	31.1385	26.6463	15.167			myb3r4_rep_03	24.52	26.69	19.87
6h_rep_01	30.3273	25.8987	15.1407			myb3r1/4_rep_01	24.23	26.44	18.93
6h_rep_02	30.0969	25.7491	15.0552			myb3r1/4_rep_02	24.85	26.96	19.95
6h_rep_03	30.3513	25.576	14.9067			myb3r1/4_rep_03	25.86	27.1	20.13
8h_rep_01	26.3759	21.4767	15.0259
8h_rep_02	26.4717	21.4401	15.1211			Relative transcript level
8h_rep_03	26.4421	21.4373	15.0969			Sample	KNOLLE	SCL28
10h_rep_01	23.0117	19.5531	14.974			WT_rep_01	0.803574	1.00219
10h_rep_02	22.838	19.3642	14.8557			WT_rep_02	1.13078	1.08045
10h_rep_03	22.9517	19.3011	14.7705			WT_rep_03	1.06564	0.91736
12h_rep_01	23.1977	19.9248	15.1522			myb3r1/3/5_rep_01	1.78554	1.52033
12h_rep_02	23.1671	19.8075	15.0783			myb3r1/3/5_rep_02	1.51355	1.29533
12h_rep_03	23.0741	19.7358	14.9436			myb3r1/3/5_rep_03	1.65482	1.43664
14h_rep_01	23.7343	20.3732	15.153			myb3r4_rep_01	0.840465	0.695565
14h_rep_02	23.8012	20.3162	15.1942			myb3r4_rep_02	0.719991	0.871508
14h_rep_03	23.7165	20.2113	15.1345			myb3r4_rep_03	0.610279	0.655615
16h_rep_01	23.8185	20.4615	15.1737			myb3r1/4_rep_01	0.363975	0.497266
16h_rep_02	23.8987	20.3769	15.1845			myb3r1/4_rep_02	0.461886	0.672577
16h_rep_03	23.9097	20.3729	15.1256			myb3r1/4_rep_03	0.3229	0.597331
18h_rep_01	23.959	20.2909	14.9852
18h_rep_02	23.9967	20.4505	15.0128			P-value
18h_rep_03	24.0508	20.4636	15.06			Sample	KNOLLE	SCL28
20h_rep_01	24.9475	20.8364	14.923			WT vs myb3r1/3/5	0.00687533	0.00666925
20h_rep_02	24.8886	20.9648	15.0923			WT vs myb3r4	0.082751	0.0333559
20h_rep_03	24.8898	20.8309	15.0262			WT vs myb3r1/4	0.00466633	0.00404309
22h_rep_01	24.9633	20.5998	14.9681
22h_rep_02	24.9561	20.5575	14.9911
22h_rep_03	24.981	20.4925	14.8945
Relative transcript level
Sample	SCL28	CYCB1;2
0h_rep_01	0.0177434	0.0104858
0h_rep_02	0.0179709	0.0106987
0h_rep_03	0.022293	0.0109116
2h_rep_01	0.0195632	0.00888897
2h_rep_02	0.0168335	0.0103793
2h_rep_03	0.0243403	0.00851638
4h_rep_01	0.0184258	0.00723892
4h_rep_02	0.0211556	0.00660019
4h_rep_03	0.0177434	0.00713247
6h_rep_01	0.0266151	0.0146907
6h_rep_02	0.0282075	0.0154892
6h_rep_03	0.0225205	0.015915
8h_rep_01	0.187216	0.259217
8h_rep_02	0.189263	0.272471
8h_rep_03	0.189263	0.262783
10h_rep_01	1.01547	0.914552
10h_rep_02	1.02957	1.04091
10h_rep_03	0.920155	1.04453
12h_rep_01	1.03367	0.637557
12h_rep_02	1.00182	0.700099
12h_rep_03	0.964513	0.755775
14h_rep_01	0.785487	0.458128
14h_rep_02	0.779117	0.529399
14h_rep_03	0.783439	0.543398
16h_rep_01	0.762284	0.445247
16h_rep_02	0.736579	0.47729
16h_rep_03	0.705641	0.449984
18h_rep_01	0.629436	0.513857
18h_rep_02	0.628071	0.424488
18h_rep_03	0.629663	0.471169
20h_rep_01	0.364422	0.385792
20h_rep_02	0.418335	0.367801
20h_rep_03	0.400819	0.397555
22h_rep_01	0.372157	0.454242
22h_rep_02	0.378981	0.44216
22h_rep_03	0.351911	0.419698

## Sheet: Fig.2
Fig.2d
Palisade Cell area (µm2)
WT day6	WT day7	WT day8	WT day9	WT day10	WT day11	WT day12	WT day15	WT day18	WT day21	WT day24	scl28 day6	scl28 day7	scl28 day8	scl28 day9	scl28 day10	scl28 day11	scl28 day12	scl28 day15	scl28 day18	scl28 day21	scl28 day24	SCL28OE day6	SCL28OE day7	SCL28OE day8	SCL28OE day9	SCL28OE day10	SCL28OE day11	SCL28OE day12	SCL28OE day15	SCL28OE day18	SCL28OE day21	SCL28OE day24
46.2502	52.4301	74.8413	120.339	291.382	347.03	383.277	762.705	894.22	1228.41	1523.88	33.4647	34.9854	48.2388	73.2676	119.3	201.373	403.612	337.348	851.198	905.877	713.405	64.1046	90.545	214.051	514.487	679.302	1233.36	1610.26	1660.41	2147.34	2881.04	2975.21
47.8965	55.8426	89.4316	117.247	191.728	262.986	447.398	651.44	1007.51	973.195	1118.76	32.0802	36.581	50.5224	76.0584	162.077	166.974	229.209	427.138	473.097	716.595	593.86	69.8137	104.479	177.888	404.519	651.541	1090.42	1134.23	1916.78	2569.96	2984.66	3008.86
40.9441	52.6345	77.8969	121.882	256.49	253.67	377.813	914.109	1150.17	935.136	898.838	40.7051	47.1454	57.2208	67.0389	155.57	207.443	301.885	585.357	703.638	760.967	415.962	79.4787	113.277	150.446	403.205	780.466	771.188	1452.91	2382.32	1958.19	2477.69	2983.05
50.3103	44.4039	81.8462	109.96	260.182	264.16	441.155	714.868	1613.79	1089.47	593.346	40.1815	45.0552	47.3227	77.818	176.014	258.225	243.303	716.649	676.149	888.04	782.543	67.1655	131.073	307.656	342.669	468.553	599.359	1068.71	1739.63	2358.1	3441.31	3482.75
48.3444	52.1753	75.3958	113.231	211.825	303.65	412.409	789.583	1334.82	1262.45	997.667	30.8431	38.3154	63.2093	68.541	131.846	216.206	327.584	574.979	525.206	682.077	643.04	59.5719	84.6136	249.588	355.958	735.263	1234.27	1024.71	1587.73	2806.4	3297.43	2456.67
40.8579	52.8042	86.9994	117.875	177.759	331.096	464.011	1177.35	1135.54	1056.91	1483.34	36.6169	42.8451	57.1645	80.3946	184.814	266.494	264.712	629.177	763.316	331.361	503.267	58.4247	83.2598	229.111	368.4	653.231	1112.48	1285.22	1726.2	1938.68	2765	2981.1
40.4826	48.3124	66.1592	121.629	188.125	286.26	510.278	616.975	735.369	795.726	1230.86	39.7117	44.1735	51.6904	80.4406	118.893	181.19	252.369	530.227	908.066	869.293	1043.82	85.9647	72.4128	279.817	365.386	745.97	877.842	877.967	1531.31	2866.09	2525.74	2827.45
38.4651	49.2801	85.352	117.895	217.999	358.474	475.652	696.132	1150.89	1208.85	629.667	39.5581	42.7534	46.984	96.2138	117.165	181.077	263.357	598.857	832.341	667.414	848.398	76.0661	77.7288	235.243	504.403	706.169	763.941	1406.18	1938.54	2719.21	2906.63	2598.4
58.0657	50.5261	115.618	126.972	172.131	263.761	360.334	765.316	1041.57	1053.46	1773.91	40.8222	42.9354	57.2733	91.0136	140.684	184.778	295.149	588.774	548.858	712.054	634.373	67.1445	88.3661	224.437	574.059	721.616	679.398	1319.19	2027.96	2105.31	2814.66	3771.22
37.4261	52.7804	84.5426	103.278	284.294	349.714	679.352	874.651	1039.36	867.617	1194.65	32.2753	34.8462	55.0758	75.7692	126.791	185.292	254.689	672.007	441.227	831.497	847.943	73.7997	91.7151	196.563	528.673	660.239	1093.57	1427.46	1906.98	2560.54	2053.89	1863.57
										P-value (vs WT)	0.00293915	1.33352e-05	2.50544e-06	3.14625e-09	7.90309e-05	1.79307e-05	6.75123e-05	0.00166624	0.00016268	0.000444034	0.00407331	8.08813e-07	6.37162e-07	2.35618e-08	6.45366e-10	1.5103e-11	9.54204e-08	5.10197e-09	1.79469e-09	1.53906e-08	1.39361e-10	1.0153e-07
Fig.2e
Palisade cell number
WT day6	WT day7	WT day8	WT day9	WT day10	WT day11	WT day12	WT day15	WT day18	WT day21	WT day24	scl28 day6	scl28 day7	scl28 day8	scl28 day9	scl28 day10	scl28 day11	scl28 day12	scl28 day15	scl28 day18	scl28 day21	scl28 day24	SCL28OE day6	SCL28OE day7	SCL28OE day8	SCL28OE day9	SCL28OE day10	SCL28OE day11	SCL28OE day12	SCL28OE day15	SCL28OE day18	SCL28OE day21	SCL28OE day24
2594.59	6484.83	14831.4	17949.3	13830.7	17491.3	20637.8	19994.6	20755.5	19407.2	13911.8	2390.58	13148.3	17620.7	27160.7	29421.7	27362.1	23141	48051.2	21745.8	24992.4	30081.1	1247.96	2208.85	2335.9	2254.67	2885.32	4013.42	3142.34	5191.49	5164.53	4095.74	4513.97
2505.4	5193.17	13418.1	19616.7	15542.8	26085.1	19378.7	21383.4	20446.4	21259.9	15848	4364.07	10387.9	16824.2	22745.7	26592.3	39048.1	38305.6	40946.9	42338	27114.4	33829.5	1145.91	2392.83	2866.96	3238.41	4343.55	3411.53	4328.91	4538.86	4564.27	4275.2	3928.4
2930.82	5889.67	12580.7	17229.8	17388.6	24953.6	25885.9	18302	15580.3	22221.4	24531.7	3685.04	6999.62	17126.6	29982.6	30404.3	29164.6	29514.5	27385	30043.9	27057.7	45821.5	1132.38	1412.47	3522.86	3174.56	2857.27	3656.7	3943.82	4902.79	5004.62	5654.47	4921.14
3379.03	5630.13	13562	19279.7	17410.9	23470.7	19471.6	21920.1	19177.3	20129.1	32173.5	3733.06	8212.16	18807.1	26472	28577.3	21376.7	30044.8	20986.6	35998	22408.9	29672.5	893.316	1525.87	1722.7	3939.66	4994.1	5272.3	4706.61	4184.79	4813.2	3670.11	3408.22
3723.28	6324.83	8886.43	19870.9	19591.6	21834.3	20901.6	21796.3	18502.2	14321.4	22943.5	4539.11	8612.74	16611.5	30784.5	26773.6	28676.4	25184.4	27027.1	34805.4	31873.3	30853.5	1510.78	1536.4	2003.3	3567.84	3549.75	3394.71	5318.6	4295.45	4425.6	4036.47	4937.57
2692.26	6249.5	13563.3	17136.8	23121.2	17306.2	18555.6	15619.8	23661.6	16888.8	16422.4	2730.98	7235.36	18368	24379.7	22238.6	23903	27426	24857.9	24131.5	62167.9	30818.6	1540.44	1441.27	2313.29	3990.23	3352.57	2939.39	5407.65	4414.33	4363.79	4918.62	3961.63
2717.21	5588.63	11789.7	15045.8	18764.1	21379.2	18695.7	25706.1	18177.2	24820.1	13372.8	2769.96	6565.03	16057.1	28095.3	33054.9	31458.8	28410.8	27799.4	22399.2	23893	19850.2	814.287	1657.17	1715.41	3913.67	3539.02	3497.21	5125.48	5583.44	3105.27	4549.16	4456.32
2859.74	6696.42	13707.9	16455.3	19266.1	17490.8	17092.3	24348.8	17780.8	15825	34145.1	2527.93	6549.18	20432.5	23281.5	31920.8	37111.2	30491	29022	22671	34701.1	22194.8	788.787	1543.83	2040.45	2121.32	3469.43	2984.52	4252.65	4255.77	4262.27	4056.25	4541.25
4133.25	7916.7	8995.15	16617.9	23121.9	21648.4	23755.7	20370.7	19985	19782.4	17075.3	2449.65	6754.33	20253.8	25820.3	27792.7	32687.8	28731.2	25272.9	33269.1	30348.8	33939	893.595	1357.99	2183.24	2403.93	3228.86	3723.89	4404.23	3747.61	5006.38	4348.67	3659.29
2671.93	7768.04	13839.2	18106.4	15582.5	18329.3	13483.4	15960.7	22330.9	20539	15192.8	2788.51	8609.26	18156.8	24020.3	27210.2	32867.1	36436.6	25342	40568.7	23391.5	22466.1	813.011	1308.4	2543.72	2723.8	3029.2	3621.17	4252.32	3948.64	4678.7	5827.95	7169.03
										P-value (vs WT)	0.573142	0.0150848	1.89857e-06	9.43368e-08	8.99757e-07	0.000195508	3.1715e-05	0.00452679	0.000380606	0.0087241	0.0120941	8.82915e-09	7.89297e-12	1.00829e-11	4.77827e-16	1.53384e-11	2.30433e-12	4.61756e-11	9.21568e-12	1.10147e-13	1.60538e-11	3.26596e-06
Fig.2f
Cell division rate (cell-1 h-1)
	day6	day7	day8	day9	day10	day11	day12	day15	day18	day21
WT	0.0742695	0.0280026	0.0179059	0.0085487	0.00173735	0.0017671	-0.000566312	-0.000206581	0.000151042	0.000341938
scl28	0.0968283	0.0318755	0.0209384	0.0082938	0.00159031	0.000143638	-2.32042e-05	0.000421515	-2.45471e-05	-0.000271605
SCL28OE	0.0306091	0.0194104	0.0156181	0.00701249	0.00677362	0.00619409	0.00133644	-0.00021443	5.43277e-05	2.18557e-05
Fig.2g
Leaf area (mm2)
WT day6	WT day7	WT day8	WT day9	WT day10	WT day11	WT day12	WT day15	WT day18	WT day21	WT day24	scl28 day6	scl28 day7	scl28 day8	scl28 day9	scl28 day10	scl28 day11	scl28 day12	scl28 day15	scl28 day18	scl28 day21	scl28 day24	SCL28OE day6	SCL28OE day7	SCL28OE day8	SCL28OE day9	SCL28OE day10	SCL28OE day11	SCL28OE day12	SCL28OE day15	SCL28OE day18	SCL28OE day21	SCL28OE day24
0.12	0.34	1.11	2.16	4.03	6.07	7.91	15.25	18.56	23.84	21.2	0.08	0.46	0.85	1.99	3.51	5.51	9.34	16.21	18.51	22.64	21.46	0.08	0.2	0.5	1.16	1.96	4.95	5.06	8.62	11.09	11.8	13.43
0.12	0.29	1.2	2.3	2.98	6.86	8.67	13.93	20.6	20.69	17.73	0.14	0.38	0.85	1.73	4.31	6.52	8.78	17.49	20.03	19.43	20.09	0.08	0.25	0.51	1.31	2.83	3.72	4.91	8.7	11.73	12.76	11.82
0.12	0.31	0.98	2.1	4.46	6.33	9.78	16.73	17.92	20.78	22.05	0.15	0.33	0.98	2.01	4.73	6.05	8.91	16.03	21.14	20.59	19.06	0.09	0.16	0.53	1.28	2.23	2.82	5.73	11.68	9.8	14.01	14.68
0.17	0.25	1.11	2.12	4.53	6.2	8.59	15.67	21.56	21.93	19.09	0.15	0.37	0.89	2.06	5.03	5.52	7.31	15.04	24.34	19.9	23.22	0.06	0.2	0.53	1.35	2.34	3.16	5.03	7.28	11.35	12.63	11.87
0.18	0.33	0.67	2.25	4.15	6.63	8.62	17.21	17.78	18.08	22.89	0.14	0.33	1.05	2.11	3.53	6.2	8.25	15.54	18.28	21.74	19.84	0.09	0.13	0.5	1.27	2.61	4.19	5.45	6.82	12.42	13.31	12.13
0.11	0.33	1.18	2.02	4.11	5.73	8.61	18.39	21.01	17.85	24.36	0.1	0.31	1.05	1.96	4.11	6.37	7.26	15.64	18.42	20.6	15.51	0.09	0.12	0.53	1.47	2.19	3.27	6.95	7.62	8.46	13.6	11.81
0.11	0.27	0.78	1.83	3.53	6.12	9.54	15.86	17.4	19.75	16.46	0.11	0.29	0.83	2.26	3.93	5.7	7.17	14.74	20.34	20.77	20.72	0.07	0.12	0.48	1.43	2.64	3.07	4.5	8.55	8.9	11.49	12.6
0.11	0.33	1.17	1.94	4.2	6.27	8.13	16.95	20.92	19.13	21.5	0.1	0.28	0.96	2.24	3.74	6.72	8.03	17.38	18.87	23.16	18.83	0.06	0.12	0.48	1.07	2.45	2.28	5.98	8.25	11.59	11.79	11.8
0.24	0.4	1.04	2.11	3.98	5.71	8.56	15.59	18.52	20.84	19.88	0.1	0.29	1.16	2.35	3.91	6.04	8.48	14.88	18.26	21.61	21.53	0.06	0.12	0.49	1.38	2.33	2.53	5.81	7.6	10.54	12.24	13.8
0.1	0.41	1.17	1.87	4.43	6.41	9.16	13.96	23.21	17.82	18.15	0.09	0.3	1	1.82	3.45	6.09	9.28	17.03	17.9	19.45	19.05	0.06	0.12	0.5	1.44	2	3.96	6.07	7.53	11.98	11.97	13.36
										P-value (vs WT)	0.196394	0.740901	0.252026	0.831465	0.947479	0.360209	0.152468	0.937127	0.876272	0.228601	0.701254	0.000397302	3.13927e-07	2.79119e-08	5.73784e-10	1.42024e-08	7.891e-09	1.89996e-09	2.83948e-10	5.42495e-10	1.57155e-09	5.17214e-08
Fig.2h
Meristem cell length (µm)
posision	WT_01	WT_02	WT_03	WT_04	WT_05	WT_06	WT_07	WT_08	WT_09	WT_10	WT_11	WT_12	WT_13	WT_14	WT_15	WT_16	WT_17	WT_18	WT_19	WT_20	WT_21	scl28_01	scl28_02	scl28_03	scl28_04	scl28_05	scl28_06	scl28_07	scl28_08	scl28_09	scl28_10	scl28_11	scl28_12	scl28_13	scl28_14	scl28_15	scl28_16	scl28_17	scl28_18	scl28_19	scl28_20	scl28_21	SCL28OE_01	SCL28OE_02	SCL28OE_03	SCL28OE_04	SCL28OE_05	SCL28OE_06	SCL28OE_07
1	10.0767	13.557	9.14375	9.60509	10.3582	7.20366	6.00666	9.70922	5.70434	11.2444	13.0209	7.58341	5.77828	7.63372	8.90072	9.95203	9.63484	9.56966	7.33972	7.65931	4.00444	6.93284	6.55112	6.29125	9.59503	9.345	3.74938	6.97944	5.91544	5.50791	7.96906	6.58022	8.18737	6.52597	5.33356	10.5101	6.45969	6.57716	6.45969	6.92978	4.61169	8.87184	7.58078	9.69325	10.197	8.65375	9.01928	9.4465	10.6538
2	7.40206	7.60572	6.85234	8.05394	5.15594	8.67191	5.49172	6.17553	6.00666	11.3573	6.41834	6.43147	8.4595	9.08031	7.18156	9.18291	14.807	6.64147	6.04997	9.23169	4.85647	7.15181	5.42522	3.44181	4.41372	9.47712	4.81469	5.18591	7.87653	7.8575	4.37019	7.32812	6.69091	3.13206	5.96772	4.52309	3.82791	6.91753	5.67263	4.76131	4.74797	7.10259	6.09372	9.28309	8.6205	4.98837	10.1218	8.50347	11.0095
3	9.39356	6.66378	6.35228	7.77853	6.41659	7.52697	6.37109	5.35434	4.10987	5.44491	5.54925	8.90072	9.82406	6.97878	8.99566	10.383	12.3624	5.80781	3.68069	5.28631	6.19588	7.16953	5.68006	5.47991	4.75016	5.57703	6.47281	5.91041	6.59531	6.52772	6.16831	7.73063	7.33972	3.13206	7.20388	3.82966	3.80297	9.04312	8.10403	4.54191	7.78947	5.8625	6.58066	7.8925	8.52009	7.05447	9.35266	13.9665	12.5624
4	7.05447	6.63338	7.88725	7.65319	7.16953	7.40884	6.64409	6.40675	7.96622	5.94891	7.875	8.89591	8.20947	5.93819	7.57903	5.68947	8.06706	5.922	6.07097	5.21806	8.02222	5.54159	4.57931	5.30841	3.185	6.56622	6.59488	7.23209	6.23438	5.57069	6.15278	4.55831	4.25928	2.16541	8.12919	5.35938	4.77706	6.6675	4.72347	5.57222	2.87262	5.69494	5.53394	9.198	12.8393	7.04419	6.47806	9.93388	11.0355
5	5.6875	8.17841	6.81297	9.40253	5.54159	6.132	5.06669	5.3025	7.70022	6.18034	6.16831	7.61272	10.8399	5.30841	5.67263	5.25809	6.31312	7.50006	6.09022	6.03444	7.93428	6.3315	5.07916	6.35337	2.8315	4.81753	6.28272	6.12894	5.36375	6.35884	5.25809	4.54191	3.72663	4.06897	4.30478	5.36944	2.08797	6.195	3.65553	4.73222	4.17594	4.23172	7.42788	8.93878	7.65319	8.13794	6.20944	6.83397	10.4199
6	5.05028	7.06803	4.94134	4.30631	4.82125	6.35841	5.23753	4.74797	7.26534	5.49741	4.33387	8.35209	4.63466	4.984	6.41178	5.68947	8.02616	6.43147	7.49875	6.35884	7.88725	7.58887	9.59066	8.953	7.29313	7.24522	3.09006	2.87722	5.83384	7.15706	4.74797	5.11241	7.24478	2.85206	4.26562	5.53831	4.63466	5.60262	5.26816	3.61069	7.47316	3.67194	4.03353	7.39309	6.61325	7.63087	4.86741	7.12053	8.59141
7	4.63531	6.75566	4.61584	4.30894	7	5.82247	4.79763	4.84772	6.08497	4.77706	4.65719	8.07362	4.29166	5.64637	6.28272	5.57922	8.32409	7.57903	5.52059	6.37766	9.13522	5.87869	7.15925	6.47609	2.1875	5.89006	5.54356	5.53831	5.44906	6.75653	4.25184	4.14794	4.55591	4.01581	4.35444	3.71394	4.82803	6.16394	6.08191	3.10056	5.16841	3.79444	6.00666	6.41834	6.86547	7.23013	5.76909	7.02428	7.31172
8	7.90541	6.47762	4.70444	4.52791	4.96037	6.06572	4.32688	5.37797	5.67263	5.12072	8.51791	6.13375	4.29166	4.89759	5.64637	6.67997	8.75481	7.88725	5.70434	7.74025	6.15453	4.99253	6.55441	5.84063	4.95841	5.77937	2.67706	6.23831	7.45763	3.57109	4.53206	7.29313	4.54191	5.29528	4.25578	3.41863	4.90219	5.82466	5.33706	2.39181	3.92678	3.50306	4.81753	7.37866	5.75247	6.61259	9.03941	5.78397	7.63831
9	5.40269	6.27244	8.883	7.49678	4.52309	5.48953	4.74862	6.53647	6.91753	6.47281	4.50975	5.28434	3.60763	6.70753	5.30097	5.57922	3.22153	4.12737	7.43181	4.375	3.64591	3.51203	5.28631	7.00612	3.20841	4.55197	4.74797	7.76562	4.82869	3.61112	4.35444	4.29166	7.23013	2.81641	1.91012	5.32241	3.98322	6.95188	5.187	5.37994	4.61453	4.74184	5.36266	7.44888	7.6405	10.1078	9.41172	8.42931	7.00766
10	4.72216	5.02862	7.45763	5.44359	8.17184	6.20441	5.39612	5.66322	5.67263	5.47991	7.25025	4.17594	5.66322	6.33719	5.19969	6.468	4.23172	4.57691	7.6405	5.5685	3.38253	4.31878	4.42925	3.5	3.79444	4.34197	4.14531	7.65712	3.66866	5.58994	4.11862	3.81675	4.13	3.41381	3.52209	5.173	3.50612	5.28631	3.26288	2.1875	3.90862	4.375	5.43025	9.04641	6.78562	8.40416	9.55413	8.93878	8.34269
11	6.01869	5.09381	7.08334	4.42925	5.25809	5.76909	6.85147	6.10597	5.33706	5.28434	6.18144	4.44259	4.15056	5.46875	4.39272	5.36047	4.12475	6.80269	3.11763	3.40287	4.00444	3.54834	4.15056	4.10681	5.70434	3.33375	3.47331	5.46984	3.47594	3.30662	4.27131	4.53031	4.22909	3.32544	6.29541	3.56256	4.26562	4.98837	4.04841	4.28903	4.65719	3.5	6.05128	6.28272	8.81059	7.84787	7.55234	8.25606	7.94828
12	5.173	5.25809	7.08487	4.05869	3.94822	5.90581	7.0315	7.03937	5.49172	5.41363	5.43922	5.28434	3.70103	5.08441	5.53066	6.35228	3.80297	3.92394	5.5895	3.45866	2.80525	3.11763	4.35859	2.64119	3.79444	5.41603	4.27284	5.5825	3.27469	3.58269	3.86706	4.57931	4.54191	4.05191	5.64637	3.02509	4.60031	3.41381	5.87978	4.0705	3.60763	2.99053	8.73162	6.04275	7.80719	6.39669	8.526	7.78947	4.58063
13	5.75641	3.81675	6.76441	4.25447	5.23578	4.63466	6.95625	3.91847	5.50463	7.63087	4.80878	5.41363	4.08362	6.43366	5.38606	6.24291	7.14722	3.44181	7.46594	6.97594	4.669	4.52791	3.86706	3.36678	2.91659	3.79684	3.41687	5.95569	3.02137	5.36944	3.45363	5.21128	3.0065	4.50428	6.20353	2.21463	3.92066	3.87494	5.075	4.99297	3.11084	4.08341	7.2485	4.79697	6.67975	7.12206	7.95834	8.42931	4.89759
14	5.173	3.92678	5.93141	3.95259	5.27013	5.76909	5.98762	3.92394	6.61062	6.13375	5.43025	5.54356	5.12312	5.60481	6.15803	6.79525	7	2.78622	7.57203	5.87781	2.37409	3.4825	3.53391	6.70994	4.52091	3.86706	3.47331	3.74128	3.40441	5.77937	4.7775	2.86519	3.64591	4.85428	4.37763	4.65719	3.59778	4.89147	4.94616	3.82659	3.94362	3.94822	8.42472	6.73356	7.04834	7.40884	6.29628	5.88591	9.53006
15	5.77216	3.78613	6.20353	4.64297	4.01231	5.34822	4.72216	3.92678	6.04034	6.26412	4.96059	5.09381	5.39612	4.98116	5.46109	6.29541	3.20841	3.32544	6.09197	6.43366	4.52309	3.89747	4.06459	7.58887	3.9375	3.56103	3.58772	6.29541	3.06688	3.77147	3.15678	3.46631	7.42744	3.332	3.21869	6.97681	3.72028	4.84772	4.88775	7.19644	4.56903	4.23478	9.07812	4.84772	7.63087	8.14712	4.84772	8.90663	7.18966
16	8.73162	3.045	5.8625	4.24725	5.37797	7.65581	3.90403	3.23794	5.80519	5.09381	4.6725	6.78562	4.96059	4.95578	4.94134	7.03063	3.35409	5.58184	5.17869	4.24725	4.95184	3.30706	4.0705	3.20841	4.23916	6.12216	3.77278	5.41384	3.13622	4.55853	4.94616	3.22809	5.06231	4.69613	3.31034	4.61584	5.51775	3.68922	5.18809	4.27831	5.77216	4.30762	7.22203	5.61028	6.27769	7.17544	7.11156	6.90988	5.91544
17	5.173	5.09381	5.59956	3.90403	3.52734	5.90581	3.99175	5.98084	5.20997	7.04397	4.88294	5.74525	4.53206	5.53394	3.6225	7.27169	3.52734	3.91847	3.89134	5.52103	5.16841	2.90303	6.07491	3.0625	6.43147	3.48119	5.34078	4.74862	2.44453	4.49641	4.93522	3.46631	4.20656	3.22809	3.29766	4.50975	4.01122	4.01231	5.15922	4.69678	4.65719	4.04272	7.4375	4.70291	5.48187	6.92825	6.75566	7.33972	7.10938
18	4.72347	5.03497	4.40366	4.20766	3.09356	5.27013	3.15678	6.21797	7.14219	6.32647	4.04688	5.28434	5.01813	5.85025	4.35444	4.15778	4.52091	4.02303	3.52734	4.61453	7.32375	2.49419	6.13375	3.20841	7.875	7.92641	4.54191	4.37763	2.99753	2.01688	4.19213	5.62931	4.33584	4.95841	3.29766	4.08362	4.25447	4.06241	3.13206	2.79497	3.86706	3.16575	6.02459	9.31744	6.93284	5.80781	9.09453	7.40884	7.00766
19	5.49281	4.72325	4.7775	3.32106	3.64591	5.27013	4.61584	6.50387	5.57069	5.22769	4.01275	5.02862	4.91334	7.37362	4.35575	4.0705	3.64591	3.51203	3.738	6.97944	4.35072	3.57591	6.07491	7.45041	5.83516	4.42531	4.92013	6.00666	2.70572	3.32106	3.42563	4.47344	5.77828	4.38703	3.52734	5.01944	3.74128	3.96703	5.63041	3.04084	4.76503	3.6575	4.50559	9.28069	7.01509	7.96906	8.15237	9.08381	7.78706
20	4.83241	4.89147	3.39587	3.88391	3.07628	4.84772	4.14028	6.65109	6.11034	7.6405	3.84059	5.48187	4.50975	6.12981	4.31441	3.50678	4.96037	4.02303	4.84772	6.97594	4.86741	2.07528	4.77509	3.81675	3.35409	4.25447	3.40441	5.65053	2.72431	4.06022	3.59778	4.61169	3.61069	3.85022	3.87625	5.06078	3.99175	3.332	3.32653	3.6225	4.06022	4.10681	9.19341	7.15181	6.39166	7.93428	7.85334	7.83978	6.99497
21	5.59956	5.46634	4.35859	4.74862	3.92678	5.55319	4.16478	6.74144	6.12216	7.06803	4.29778	5.21741	4.22472	6.62156	4.55328	3.96178	7.32812	3.20162	4.86741	5.21806	5.32241	2.60575	5.77609	3.38253	4.09369	7.19294	4.17659	5.77216	2.44453	4.89759	1.83356	4.669	4.84772	5.15397	3.40637	4.39688	3.52209	3.11763	3.64066	6.30963	5.18241	4.669	10.5	5.32241	6.52181	7.81681	6.3315	8.10928	7.12206
22	4.64034	5.34822	4.24725	4.80506	5.76909	5.25809	4.46162	4.87397	5.33706	6.65262	3.50175	4.90219	3.81566	5.46656	3.42387	3.40637	4.669	5.46634	5.01156	6.03444	5.27013	2.88466	4.73856	3.5	4.22909	5.70959	3.82791	5.89925	2.44453	6.55616	3.185	4.52309	4.53031	5.55319	3.0625	4.31572	3.77781	2.87262	3.09553	4.04841	3.72028	3.86728	7.45763	11.2481	6.52991	7.56372	6.27244	6.3315	6.61325
23	7.46484	5.23578	8.37134	3.77628	6.23	4.50188	6.49841	7.77853	4.95206	6.19588	7.85378	3.98038	4.32688	7.49678	4.65325	3.75878	2.94919	4.85647	6.3315	4.79763	4.38462	3.96703	4.91575	3.83622	3.80297	6.86897	3.48556	3.92678	2.8595	3.86706	3.84694	4.23916	5.51272	4.37019	2.74313	5.18241	4.123	6.27244	5.29528	6.07797	5.04197	3.51203	6.34375	10.5777	9.59503	13.1292	7.11156	7.43597	6.32209
24	4.40912	5.15594	8.90247	5.06669	6.93284	6.14753	6.608	5.86972	5.95569	5.10213	6.76441	4.452	3.13206	7.19709	4.65325	9.63484	3.23794	3.82791	5.15594	6.21797	6.23503	3.16575	5.36375	4.39688	7.32812	4.03506	4.669	3.50175	4.22472	3.52734	3.94362	3.36678	4.69613	3.60172	4.49641	3.68966	5.43922	5.03716	3.74128	4.0705	4.48438	4.26912	7.66325	9.01928	9.78819	13.034	12.4062	7.42459	6.52772
25	4.11862	4.669	4.27131	3.58269	5.67263	4.76131	6.00666	4.55591	5.79797	7.30472	5.57375	6.45794	4.37763	6.95625	5.187	4.46162	4.375	4.02303	4.63466	3.94362	5.03497	3.27556	6.71563	4.84772	5.98631	5.36375	6.43409	3.36941	2.54691	4.06459	4.91575	3.68922	4.90219	3.39194	4.7145	4.51763	4.50975	4.06766	3.19441	4.89147	4.74862	4.01647	8.10556	7.63372	7.56787	12.5289	8.35341	8.66447	5.55341
26	6.79175	4.53031	3.99175	4.46162	5.95066	5.07281	4.64034	5.19291	5.79797	6.85562	5.91937	5.70434	6.22191	8.37266	5.34603	4.599	6.56403	4.33103	6.23503	6.195	6.00753	2.46728	5.53394	2.93125	5.41363	3.55753	5.93491	2.89581	2.22119	6.31925	3.98125	4.61169	4.669	2.44453	4.08362	3.51531	5.327	2.86519	2.27588	3.91322	3.94362	3.33266	6.125	5.97909	5.86972	10.9375	7.93428	6.80903	5.44031
27	5.82269	4.72325	4.46294	4.29778	5.5895	4.25184	6.54522	6.24203	4.74862	7.45325	5.46875	5.19291	5.46656	8.23287	4.16478	4.11862	4.54191	3.81675	5.52059	5.43353	5.54925	2.87262	6.17553	3.96178	4.08603	3.48972	6.77031	4.46162	2.74859	5.64637	3.63584	3.46631	3.30619	4.89147	3.97534	5.29091	3.15678	4.06766	2.36622	3.03297	4.92669	3.38253	7.77262	6.47609	7.43597	12.8043	7.92488	7.42459	7.99116
28	6.90703	5.55319	5.01944	7.64225	5.81131	4.47344	6.45684	5.922	4.41437	6.52991	5.34144	5.55319	8.41334	8.40481	4.79391	4.16916	4.66659	3.94013	4.99253	5.41603	3.69228	2.81466	5.50463	3.35409	2.625	4.74862	6.19784	3.39587	3.06688	6.12216	5.30556	3.72663	8.13794	3.92678	3.28847	4.85712	3.50175	3.6575	2.55106	2.70134	3.0625	2.27106	6.89412	6.86503	7.80041	11.6893	6.37	6.916	6.40937
29	5.38716	4.74797	8.12984	6.58525	5.48953	4.38703	5.73038	6.40347	5.36375	8.42931	5.36266	3.92678	7.54294	6.23525	4.30894	4.43209	5.10409	3.94013	4.41372	4.99297	7.47316	3.18347	6.12981	3.07628	2.62916	3.32653	3.46413	2.76697	3.64438	4.04688	3.53063	4.04403	5.48953	4.17594	2.62719	4.30063	2.62959	4.93478	4.00531	4.50975	1.75	4.39688	8.09681	11.9271	7.44888	15.314	8.35341	6.39166	5.73453
30	5.43025	4.86741	9.70922	4.76503	5.62931	4.30631	5.8625	4.84772	6.73247	6.79809	4.40366	5.02228	7.71312	7.23275	4.57931	6.36738	4.37741	3.41687	6.09197	5.88591	9.41172	2.39859	6.35884	3.64591	2.91659	4.68147	3.76709	3.15678	3.53391	4.80878	2.73438	4.93478	6.76681	3.26091	3.17931	4.28794	5.06078	3.55119	3.79203	5.43025	3.41863	3.94625	4.82366	10.5405	8.54591	16.1341	7.43181	7.32812	5.98369
31	5.61662	5.15594	8.99281	4.31572	5.39591	4.42816	5.63041	6.35841	6.25647	6.67822	4.89147	5.70434	7.784	6.26128	4.8545	7.91219	4.8125	5.78397	5.32241	5.29528	8.23025	3.39894	4.6725	4.25184	4.39688	9.282	4.74469	3.84694	4.45747	3.76666	4.84225	3.066	3.40134	3.0065	5.03606	4.30063	3.77628	4.05191	2.1875	2.76041	3.18872	4.23303	5.25809	10.4777	7.97825	22.7636	12.1393	6.85562	9.19013
32	4.72216	4.46162	10.0839	3.34622	7.61272	6.64147	5.06669	6.53647	5.5685	6.52181	5.30556	4.77706	7.43837	6.82434	4.50975	6.92191	4.375	4.85647	5.32241	11.2055	6.73356	3.50612	5.98369	4.82125	6.14053	5.187	4.07619	3.36941	2.61384	3.05069	3.95259	3.066	3.44181	2.90566	4.22625	5.49609	5.15922	5.63303	1.70844	4.99778	7.59741	5.91741	6.45794	9.32641	8.61284	21.4386	9.76216	6.61259	8.52009
33	3.77628	4.57931	10.0839	3.99175	5.81131	6.41178	7.08334	4.9	5.27953	9.35375	6.34944	4.43537	6.78475	11.8307	3.92066	7.45763	5.68947	4.64144	6.06572	9.74597	6.70994	2.76697	5.05728	3.81675	5.25809	5.16272	3.89462	6.65306	3.07366	3.15481	3.77781	4.89147	5.54356	2.16803	3.73319	4.38725	4.67644	4.77706	3.52734	4.80244	4.50559	4.96037	11.0919	10.0457	8.34816	22.1242	7.81681	14.2306	7.84153
34	5.10672	3.52734	9.61013	4.22625	4.01231	6.37	4.98116	5.01813	6.73969	7.56656	6.26412	4.90219	8.30091	7.96272	8.10403	7.03588	6.56403	5.16009	5.73409	6.69594	9.75778	3.06688	3.738	6.12675	3.80297	5.73147	4.28728	6.19784	3.69644	2.83959	3.63584	5.58184	4.64144	3.0065	4.72347	3.52734	3.6505	3.78613	3.06447	5.97078	5.26028	4.61453	10.5363	10.983	6.47281	24.5945	7.33381	11.8628	9.68931
35	4.27131	4.57931	10.7255	3.75878	6.26412	7.58341	7.70613	5.58381	5.35041	6.98337	7.16559	4.61169	6.3945	7.96272	4.16478	8.81606	4.22909	5.68006	5.77828	5.77522	5.55887	5.65994	4.39272	4.67578	6.132	7.38019	4.07356	5.86337	2.95291	4.01122	5.95066	6.23	3.51203	3.738	4.51763	4.16194	4.99909	3.09006	7.39637	5.72622	4.08362	3.89134	13.5695	15.5024	12.9791	19.6595	8.55947	16.0919	9.23169
36	6.47631	4.14794	8.45228	7.18966	7.57203	7.79494	5.23403	5.46044	5.8625	6.78562	6.63228	7.90475	8.09375	13.3284	4.50034	10.1461	5.98631	4.84772	5.83691	7.12206	5.54159	7.79494	3.59778	3.066	6.3315	5.03606	3.71372	5.85025	2.60881	4.35859	4.77509	2.16803	5.10409	3.27709	4.93281	3.84213	4.93281	2.76697	6.00666	6.37766	3.94362	6.96544	9.04159	16.8543	11.0265	23.7794	14.7862	14.2842	8.62881
37	7.10259	7.96097	9.71403	7.64225	6.73356	6.77928	5.89006	5.62931	5.41603	6.132	7.05863	8.08937	7.27169	13.1453	7.91897	8.21778	5.10628	4.43537	4.86741	4.17922	7.19928	4.63072	8.75066	3.94822	4.83241	6.06419	6.08497	4.60469	2.11969	3.63584	4.94616	3.19834	4.49247	4.79697	3.75878	6.78913	3.95259	2.87262	3.37816	6.67822	4.93281	6.86503	10.8546	16.4229	12.1393	53.5762	12.5595	12.3812	13.6152
38	6.15716	7.83978	10.2134	6.7795	5.30841	7.93428	5.43025	5.60262	5.80103	6.64147	5.89006	5.35434	7.42788	13.5216	6.61325	9.22512	5.54925	4.43537	5.84981	5.77522	4.37741	2.60881	7.476	3.50306	5.26816	6.93569	5.60262	3.89813	2.68122	3.11084	2.499	4.69613	4.84772	3.87494	4.60556	5.36047	2.8035	5.67263	2.82253	4.11141	4.72347	4.312	10.6459	17.1321	12.6009	70.2798	15.2484	12.376	7.95353
39	6.40391	8.06837	10.1218	5.78441	6.19062	6.55441	5.66431	8.62881	5.41384	6.20441	5.53831	5.3025	6.85234	12.9627	5.79688	7.80784	5.41363	4.74359	5.03497	5.87781	6.76506	2.8595	7.99028	3.20841	8.39387	5.10672	4.52134	3.68134	2.61384	4.61059	2.84375	4.04403	3.92394	3.68922	4.53206	5.69166	4.50975	3.96703	4.03506	3.13206	7.19294	4.30456	14.0917	22.6286	15.1758	105.926	13.4452	17.3547	9.29359
40	5.34144	6.80903	10.8231	7.33709	4.76809	7.17413	4.54934	6.63338	4.4415	5.93819	6.265	4.98837	8.64894	12.5899	7.19053	7.93319	5.11241	4.57931	5.46634	6.35884	7.32812	3.50612	7.57859	2.77462	5.98084	5.58775	5.17256	4.83941	3.30138	2.49419	4.46841	5.09381	4.61169	3.41381	4.424	5.47312	3.98125	4.38703	4.06897	4.42925	4.84356	5.32481	15.3132	20.3567	14.4904		12.6413	13.4057	15.5374
41	5.59519	6.76506	13.6907	6.63228	6.50387	7.56372	7.89469	5.90034	5.67175	12.7218	8.624	4.17091	8.23725	10.9773	5.89006	10.7037	4.375	4.32862	4.55831	7.92641	8.75131	2.95466	7.02822	5.26816	6.80903	4.58063	4.14531	5.22812	4.25184	3.53391	4.28947	4.25184	5.36222	2.44453	4.48438	5.14522	3.84694	4.7075	4.94616	4.26562	5.47312	4.24484	18.0838	20.4422	14.9441		12.9865	19.696	17.9589
42	5.60481	5.61028	13.5218	6.02744	5.55319	6.60778	8.38775	7.54534	10.6588	11.7438	9.67531	5.07916	7.0035	12.1804	6.56622	7.29619	5.25809	4.02303	6.80903	7.78947	8.19919	4.72828	7.29619	3.94013	9.65256	6.06703	2.01688	4.7075	2.70681	4.15056	5.60481	2.68122	4.57931	2.72431	3.39763	4.61453	4.22187	4.06766	3.98125	7.39637	5.68859	3.75856	14.8813	18.5902	12.3053		17.0575	17.1192	15.5927
43	8.53191	5.15594	11.1541	6.76091	6.69091	7.19469	6.84534	7.88047	6.31137	13.6999	5.27953	4.76131	7.67966	15.566	5.67481	11.3551	5.10409	5.57222	9.42506	10.2134	6.49731	2.56462	6.91753	4.99253	4.53031	4.98837	3.09531	5.74941	1.89153	4.98837	2.31766	2.58409	4.05453	2.81641	4.60556	3.61112	4.29778	4.28903	3.52209	6.65394	4.424	3.80909	10.9618	19.2699	15.1681		13.8657	17.7041	12.5624
44	7.2485	4.10681	19.4344	6.49841	5.87147	9.18291	8.78063	8.05262	5.80781	12.0258	5.43922	8.17841	12.8343		6.12894	11.0598	8.90072	6.62856	4.72325	11.3011	7.00153	5.11088	8.53125	4.54191	7.88725	4.96694	2.37169	3.92678	3.52428	4.39272	2.35594	2.68122	6.20091	4.06766	4.48963	5.36047	5.57703	3.36678	4.34197	2.88969	4.85712	4.33409	11.9593	21.4778	11.9805		13.6434	19.7991	14.0306
45	8.12022	7.07394	22.836	7.35744	5.99506	7.66413	8.57609	6.35841	8.87797	12.2021	9.39597	7.88725	11.6784		6.67822	8.16725	7.09647	5.88591	6.40675	12.0312	7.76344	2.35594	7.37866	4.09369	6.45794	3.40441	3.09531	4.08669	3.16334	4.15056	5.74197	3.36678	4.35072	2.81641	3.84213	3.17384	8.48969	5.44491	3.98125	3.72028	5.80103	5.86337	11.8125	21.4778	15.1981		14.1665	22.1839	12.9948
46	7.33556	5.25809	20.1405	6.52597	5.30031	7.97825	8.04409	6.5625	8.21078	11.7003	12.0809	8.13137	17.5304		6.56622	7.84219	12.8334	7.11594	9.79803	10.2508	13.5938	6.74669	7.01509	4.95841	7.24041	4.54191	2.53116	4.38703	2.88466	3.15678	5.53394	5.44884	6.24203	3.96703	4.49641	4.8125	8.68481	6.41178	3.43437	3.43262	5.15112	4.87878	18.3757	27.2974	28.3176		22.1382	24.598	14.1783
47	6.72897	6.20944	29.3484	6.55244	5.922	9.47909	8.66753	5.90034	9.69544	13.93	12.2695	8.93878	13.9466		6.43366	8.02244	7.14591	5.37797	9.77834	13.2212	9.96209	4.71209	8.03141	5.17869	7.59587	6.65744	2.53947	4.24725	3.75353	3.90862	7.05622	4.72325	5.67263	4.38703	4.29778	5.16972	3.37641	5.76909	3.19441	5.44359	2.97128	3.88938	22.8257	25.1514	13.5634		24.8423	39.1018	20.5671
48	5.14172	5.26816	33.1699	6.60691	10.8986	8.02484	8.883	7.20519	8.98144	14.3036	9.63112	9.19669	15.3243		5.43353	8.79506	10.5	10.8211	8.78041	23.5113	10.6448	5.34253	8.3685	4.38462	10.0233	4.13	5.0015	3.34534	2.86978	2.74313	2.87262	4.93478	5.36616	3.50612	6.37766	4.16916	4.78384	6.19062	2.64775	3.13403	4.82366	5.51775	26.1513	28.4106	16.9474		28.4484	32.6018	18.5666
49	6.85234	6.49731		12.1104	11.4384	15.0668	13.1331	13.6321	11.2444	16.198	9.51322	8.05262	15.8823		6.73881	15.9169	11.1584	6.10597	9.05581	22.1456	10.6829	5.01813	7.6405	2.93125	5.42719	7.67528	5.3235	4.1055	4.02172	3.27753	3.36678	3.11763	5.36616	4.56772	3.62425	5.36944	7.71312	6.41834	5.73453	4.45353	4.16194	5.41166	29.8592	54.3347	17.0581		32.6957	20.7478	17.7174
50	5.44906	5.46634		12.8673	10.2583	14.1166	13.3849	14.2925	13.713	12.0017	8.67453	8.15894	20.9401		6.00666	14.9776	11.4087	5.28434	9.83916	21.3537	9.03525	5.54487	6.75566	3.50306	5.71725	8.97684	3.66122	5.09381	3.32631	3.59778	6.01278	3.82791	4.50975	4.15056	3.35519	5.91544	6.43738	5.58184	3.12813	6.4085	5.29091	3.98125	28.4375	56.6659	16.7048			55.4124	19.7652
51	8.41553	9.69544		14.1175	9.36184	14.9419	16.5662	12.8218	10.4808	17.6363	8.70887	8.03141	26.9001		6.25647	14.8525	11.3938	10.2134	7.95834	26.7708	11.7598	5.74809	14.87	4.55831	8.19919	8.35341	5.17256	5.64856	7.19075	4.80878	6.09372	3.22809	4.64034	3.78613	4.09981	4.48569	7.40206	5.71922	2.95509	5.03847	5.66431	4.94134	30.7746	48.9882	21.2503			59.0949	21.611
52	7.12206	11.2755		12.8019	12.46	12.2673	20.8506	11.5798	10.033	15.6601	7.50947	7.90475	26.8813		12.3163	20.0548	7.87806	10.5203	7.01509	31.1218	10.2532	5.01813	14.4611	4.86741	7.38434	9.50709	6.71541	4.00444	6.66575	4.49641	4.25184	7.24041	7.14219	4.61169	4.30063	3.06447	5.30556	5.17256	3.04084	4.45353	3.13206	4.35444	30.7932	54.3926	43.1788			53.8143	24.6558
53	6.57716	10.3799		16.4747	12.4095	12.6363	21.8886	10.0043	10.4808	20.2541	7.81484	7.28153	26.003		11.3687	17.7093	8.35844	11.1387	7.01509	35.4023	8.06706	5.25919	17.1117	3.07628	4.10681	9.72825	3.66975	3.89813	6.23394	3.43262	5.12072	4.57691	4.50975	5.95788	4.37631	7.35744	8.38425	7.12534	2.79497	4.84356	12.252	5.66431	36.6693	59.0883	57.1662			130.888	32.2831
54	9.78272	12.7411		11.513	9.45678	11.9155	14.3327	11.0033	11.6557	18.4126	14.1402	10.4401	27.4824		12.5681	28.5215	11.8307	11.6893	9.23475	49.6867	7.70613	4.56772	12.7411	2.625	13.078	9.18859	2.39181	4.72325	3.04675	4.01581	2.26384	3.185	6.03444	8.44397	4.26694	4.74862	7.29859	6.45641	4.97503	3.86553	6.85234	6.95188	80.1975	157.583	61.355				35.7468
55	10.9725	10.9618		12.6593	10.8898	11.214	16.6856	10.9618	12.2301	21.2863	12.53	6.65109	29.2079		12.4302	31.2016	14.1089	12.6875	9.16081	46.7368	10.1218	8.50872	12.3915	3.20841	8.41553	8.98625	2.95291	4.68759	2.86978	7.13037	3.46631	3.55119	6.25647	6.91753	6.78213	4.82366	4.94616	4.01231	6.80072	4.06459	8.21472	4.73484	83.4352		82.0523				39.3579
56	11.2098	12.8341		14.1851	10.5405	22.1456	21.0628	20.7607	12.5221	25.632	13.2565	10.5818	26.5762		14.2992	32.2217	13.6065	14.3518	8.75241	62.7336	17.0822	6.60691	16.5333	5.54159	9.78272	7.94631	2.34806	4.49247	3.458	4.64034	9.31744	2.72431	6.61325	5.14872	4.669	2.95509	6.36453	5.44491	7.38019	5.187	7.13037	4.73484	177.522		133.904				46.4863
57	16.9997	10.6708		13.6277	10.5162	19.8629	22.6023	22.3064	21.7214	34.7097	15.7773	19.1225	34.5293		9.00069	30.9862	37.3096	15.9998	8.24184	77.3089	12.8748	3.25194	12.9332	5.54159	6.85562	8.6975	5.20778	7.85334	3.96834	4.74491	7.37866	4.25184	5.89006	5.19969	5.03497	3.83447	6.65306	6.83091	6.04034	4.06459	11.0545	9.20631							56.4511
58	15.0738	17.5873		15.7743	10.1006	19.0514	25.6605	29.8788	23.3428	41.4663	16.0499	15.92	68.7711		10.5658	38.8883	20.2683	14.4428	8.80928	67.5198	16.6307	5.83078	17.04	8.75	8.35844	10.3305	8.30266	10.8607	7.17588	5.03847	6.31816	3.09006	6.07797	6.37	4.33584	5.70434	7.05622	7.51712	6.40106	5.05728	8.33284	8.73972							75.3618
59	17.0629	18.3842		19.9266	10.7006	23.6987	32.1738	32.6751	33.6532	42.9107	12.6593	17.8703	72.6856		20.0786	37.2286		15.4693	11.8593		19.6923	5.01813	17.9027	6.70841	8.17972	11.8116	6.85913	7.06803	4.56641	5.53394	8.23419	3.27709	5.41603	8.16725	5.69494	7.34125	6.34944	5.95066	7.89709	4.20766	11.816	10.0542							141.767
60	17.2981	17.8209		21.4342	11.6393	31.5221	36.1222	25.6377	32.1512	44.6099	14.6969	17.4282			22.1403	55.9794		19.6317	9.91769		41.5992	4.60031	20.8961	4.95841	8.80928	9.08031	9.91047	6.83747	4.96037	10.9331	6.69091	4.10922	5.41603	3.82025	10.2084	8.32409	7.66019	5.39591	6.30963	2.94503	8.61525	9.71403
61	17.6098	18.9079		24.1587	13.3818	54.8787	51.2081	29.904	42.2907	76.6426	15.4943	22.2902			20.9737			19.1813	19.5072			5.22834	36.2493	5.5895	11.7845	9.59066	7.57947	14.4788	4.07947	5.81241	8.39781	3.98038	8.37266	8.78544	11.4133	7.21875	8.57872	7.28875	7.02428	4.0705	9.18859	8.99062
62	15.0625	26.9808		28.1203	12.5018	66.7861	63.546	53.8694			15.8106	49.5217			23.9759			16.1928	10.7531			6.88363	52.0975	5.11241	13.4295	10.7739	5.75116	13.2158	4.40519	7.61709	8.21078	4.23916	6.43366	7.19556	9.38897	12.6949	14.9424	8.07362	3.73516	4.50428	18.0856	5.97078
63	18.9523	40.6899		33.5508	14.9463	50.4801	53.8482	65.2052			18.7283	33.92			24.6908			16.399	11.7267			7.50553	55.6227	6.5625	23.389	20.7974	4.13634	13.214	3.50766	8.12919	11.041	7.24041	5.41603	7.06125	9.3345	7.90234	7.49875	6.87269	4.375	2.39881	22.752	10.4875
64	22.0981	35.0777		54.8831	13.7624	46.3713	59.5258	70.1925			19.6534	32.5636			29.5571			28.7424	21.875			3.95259	57.3009	7.29159	17.152	24.2565	10.1483	12.3202	3.65247	9.18225	10.2417	3.32544	7.09844	7.6405	9.92097	8.16725	6.65109	7.056	9.60509	4.25994	18.3894	13.6666
65	17.9854			44.326	23.9829	89.5678	76.2932				22.7089	35.0683			32.5819			31.3878	40.9192			4.7775	76.1425	7.58341	19.5276	17.766	10.941	12.908	4.25928	8.53125	14.3629	3.87494	5.43353	9.20041	11.8134	9.78272	6.89281	8.57828	8.17184	4.64166	10.8163	12.6256
66	21.4554			52.4215	19.0927						22.1845	41.6454			42.1649			28.1402	39.1608			9.06434	85.5019	9.20609	33.8109	18.0862	12.0367	12.7796	4.63466	7.12534	25.1799	4.17594	7.17544	7.27169	10.9725	7.85378	8.05394	7.92488	10.0043	5.43025	14.1579	17.0848
67	23.6615			59.9519	18.6093						23.1378	66.2375			45.3821			37.0718	39.7593			7.99028		11.8565	28.7096	49.0702	14.9159	16.4747	3.95434	6.22562	31.4527	4.93478	7.61863	7.476	11.1608	8.09681	6.64147	7.71269	4.90219	6.70141	19.6875	22.2009
68	24.5623			48.722	14.6237						21.3345	121.95			54.7312			29.106	48.4312			9.61756		6.41659	45.393	50.3125	7.59347	18.401	3.97841	10.169	24.7255	5.30841	7.0035	8.04344	10.2924	10.6111	3.86116	5.67263	6.29781	5.08922	9.62741	23.8112
69	28.0136			89.9176	16.6782						28.3701				39.3969			31.7058	81.9258			8.267		7.74156	56.6136	59.7649	8.15434	13.6749	3.98038	5.81241	23.8829	5.39591	8.23441	12.9581	11.632	12.6593	9.415	10.7185	7.32222	6.37766	22.1209	21.5943
70	32.3781				34.4385						24.1102				68.5591			46.4411	110.805			8.33919		8.39387	68.7711	69.4855	13.1994	18.8886	10.8303	7.73084	18.6285	5.30841	16.5688	12.817	11.4877	10.9572	6.13375	9.95312	9.27959	6.95188	14.0427	19.5718
71	49.1579				40.754						29.3941				61.5197			48.6885				8.18628		6.27244	67.592	138.051	14.6952	23.56	5.383	8.61766	21.5445	4.76809	13.6557	5.607	10.4044	13.8436	5.21128	23.56	8.25606	6.94859		15.7067
72	42.9842				30.4684						65.2052							50.3582				10.3445		5.12291			13.4059	19.0601	5.71594	8.246	35.3537	12.1752	12.6895	6.91753	14.2065	15.3888	6.79809	18.1615	11.1722	7.92641		16.987
73	48.5704				37.3249													52.0478				11.9674		5.73409			14.1166	34.1698	5.11984	8.90728	38.0524	8.34816	20.475	19.3021	21.9144	18.8099	5.76909	17.2314	17.0376	11.7801		28.6858
74																						12.2286		10.9996			14.4088	33.7982	4.54016	11.6246		8.04344	18.0294	20.2178	20.1381	15.7165	14.3896	21.2896	23.7027	9.58759		36.2701
75																						15.1207		10.2178			16.2597	27.9589	3.22984	13.559		8.55947	13.7307	39.8048	29.3129	24.0664	20.4135	26.9765	22.2265	8.85872		52.449
76																						13.5837		15.6069			23.2533	52.4654	4.69678	30.0604		10.8594	34.1768	20.5599	25.905	24.8817	20.3853	22.8727	15.0859	17.2314
77																						9.345		12.5425			26.2972	54.6052	9.81597	26.4281		9.21069	36.9189	18.9584	21.4102	23.5193	16.8468	28.0997	20.7848	22.9926
78																						14.8057		8.34444			50.7953	45.6763	16.6727	31.1649		14.2715		12.6532	28.0186	37.6537	21.4012	35.3082	24.9988	21.3447
79																						12.3841		9.78053			44.2914		17.3486	30.0477		11.2206		43.9208	51.1928	30.3306	27.5177	28.723	30.1367	20.0607
80																						11.1392		8.624			50.4407		12.9787	46.6487		11.3573		52.1911			40.1498	61.0365	30.2159	22.7216
81																						18.5719		18.1121			45.353		13.0115	51.3069		11.87					53.8436		44.4207	27.3149
82																						19.4182		21.4778					19.0485	50.3145		13.3857					43.4674		52.2406	33.0102
83																						34.6601		20.144					26.756			14.6278							43.0887	56.917
84																						31.9406		28.4408					21.0046			16.9831							51.0827	39.5618
85																						38.6415		48.1429					26.4136			16.7328							47.0389
86																						32.1556		27.566					20.7537			25.3942							58.3861
87																						49.6595		37.6276					23.0976			19.0529
88																						63.7505		59.1419					22.1813			23.2236
89																						78.6356		48.1965					23.0519			19.369
90																								59.7728					35.7394			20.5135
91																								78.6929					30.0293			21.6573
92																																16.5745
93																																21.728
94																																50.6807
Fig.2i
Cell length in meristem (µm)
WT	scl28	SCL28OE
6.66804	5.56465	8.87783
5.86889	6.27443	8.51123
7.97311	5.1842	8.03112
5.80529	6.4127	8.05052
5.99935	6.6291	8.36738
6.6335	4.73252	8.26139
6.2264	5.36894	8.37775
6.28009	4.17951	7.95555
6.15006	5.78247	10.716
6.98749	5.1202	7.65151
6.81474	4.5401	7.81348
6.68921	5.64037	8.58388
6.46454	5.10278	11.165
7.06614	5.87564	9.18321
5.87481	6.40024	10.2669
7.23098	5.52885	8.63272
6.65901	5.75773	6.87896
5.37445	5.19263	7.42579
6.82045	5.12363	8.91522
7.16486	5.6038	10.2903
7.09021	4.736	10.8585
P-value (vs WT)	1.24024e-06	2.36873e-09
[truncated: 26 more columns]

## Sheet: Fig.3
Fig.3a
Duration (min)
WT				scl28
G1	early S	late S	G2/M	G1	early S	late S	G2/M
300	60	90	960	420	60	150	600
330	60	120	600	420	60	180	690
270	30	120	900	420	60	90	480
270	90	120	540	300	120	90	480
390	60	90	600	390	120	90	450
300	30	120	640	390	30	90	660
300	60	90	340	450	60	120	480
300	60	90	540	420	60	120	780
300	30	90	840	270	60	90	600
300	30	90	780	270	60	90	300
360	60	90	720	270	60	60
360	60	90		270	60	60
300				390	60	90
240				390	60	90
				360	120	90
				360	120	90
			P-value (vs WT)	0.00607567	0.0204075	0.474187	0.0470047
Fig.3b
Duration (min)
WT				SCL28 OE
G1	early S	late S	G2/M	G1	early S	late S	G2/M
300	60	90	960	270	90	90	360
330	60	120	600	270	90	90	780
270	30	120	900	240	60	60	1080
270	90	120	540	240	60	60	1020
390	60	90	600	480	60	90	960
300	30	120	640	330	60	90	720
300	60	90	340	150	90	90	1020
300	60	90	540	150	90	90	1320
300	30	90	840	450	120	90	600
300	30	90	780	450	120	90	1080
360	60	90	720	390			780
360	60	90		390			1140
300
240
			P-value (vs WT)	0.393444	0.00114243	0.0069374	0.0138141
Fig.3c
Frequency (%)
day 8
	WT_01	WT_02	WT_03	WT_04	WT_05	WT_06	WT_07	WT_08	WT_09	WT_10	scl28_01	scl28_02	scl28_03	scl28_04	scl28_05	scl28_06	scl28_07	scl28_08	scl28_09	scl28_10	SCL28OE_01	SCL28OE_02	SCL28OE_03	SCL28OE_04	SCL28OE_05	SCL28OE_06	SCL28OE_07	SCL28OE_08	SCL28OE_09	SCL28OE_10
2C	64.1393	60.4704	70.462	67.3862	50.9829	65.9901	69.8937	67.7439	63.976	65.9635	71.7209	66.8594	67.3125	77.8942	77.6984	74.8691	73.5842	70.8776	73.7018	80.878	37.7786	41.7281	40.7011	38.6267	42.7823	36.5065	41.2981	38.1816	44.1793	42.5376
4C	35.8607	39.5296	29.538	32.6138	43.5684	34.0099	30.1063	32.2561	36.024	32.0114	28.2791	33.1406	32.6875	22.1058	22.3016	25.1309	26.4158	29.1224	26.2982	19.122	34.7185	35.142	30.3149	33.8348	28.5465	37.8395	30.21	37.415	34.869	27.1886
8C	0	0	0	0	5.44872	0	0	0	0	2.0251	0	0	0	0	0	0	0	0	0	0	20.0982	17.0876	22.0796	23.4017	17.8415	20.1962	20.7286	18.6049	16.2759	22.6764
16C	0	0	0	0	0	0	0	0	0	0	0	0	0	0	0	0	0	0	0	0	6.74978	5.0997	6.06061	3.50601	9.19526	4.84155	6.72924	5.06425	4.24828	6.47898
32C	0	0	0	0	0	0	0	0	0	0	0	0	0	0	0	0	0	0	0	0	0.654829	0.942598	0.843731	0.630838	1.63444	0.616197	1.03404	0.734262	0.427586	1.1184
day 10
	WT_01	WT_02	WT_03	WT_04	WT_05	WT_06	WT_07	WT_08	WT_09	WT_10	scl28_01	scl28_02	scl28_03	scl28_04	scl28_05	scl28_06	scl28_07	scl28_08	scl28_09	scl28_10	SCL28OE_01	SCL28OE_02	SCL28OE_03	SCL28OE_04	SCL28OE_05	SCL28OE_06	SCL28OE_07	SCL28OE_08	SCL28OE_09	SCL28OE_10
2C	39.1477	42.0932	46.2399	46.4658	44.7628	38.9429	51.7006	50.7857	40.8383	39.9645	41.2918	38.9284	47.0045	44.4403	44.3696	48.8257	38.4157	44.9985	43.394	44.2525	36.8011	29.4323	29.244	32.7341	33.3644	34.446	36.5187	30.6301	33.0673	34.5854
4C	48.6497	44.1158	43.5817	44.1532	43.7747	45.9252	39.4357	41.6734	47.5825	47.8198	49.7689	51.7666	45.053	49.5894	45.4881	43.7605	50.0039	46.5082	47.364	46.2624	25.9946	22.8516	25.3553	25.6916	27.3923	26.5345	27.4548	25.4137	22.9918	26.6169
8C	10.9886	11.9522	8.74432	8.17125	9.8924	12.6135	7.27722	6.35833	10.2822	10.74	8.93924	8.32891	7.02969	5.56427	9.50987	6.58795	10.4521	7.86013	8.44023	8.85276	23.75	23.2253	24.4868	16.9125	19.057	24.1929	24.2046	27.2986	22.3996	23.864
16C	1.21407	1.8388	1.43407	1.20968	1.57005	2.51837	1.58655	1.18257	1.29695	1.47565	0	0.976127	0.912811	0.406016	0.63243	0.825913	1.12826	0.633096	0.801693	0.63234	11.8817	16.5843	16.3936	17.3139	17.2177	12.9932	10.7004	13.1288	17.7223	13.3085
32C	0	0	0	0	0	0	0	0	0	0	0	0	0	0	0	0	0	0	0	0	1.57258	6.80969	4.03672	6.59743	2.96857	1.8334	1.12154	3.12329	3.81909	1.62521
64C	0	0	0	0	0	0	0	0	0	0	0	0	0	0	0	0	0	0	0	0	0	1.09678	0.483616	0.750502	0	0	0	0.405479	0	0
day 15
	WT_01	WT_02	WT_03	WT_04	WT_05	WT_06	WT_07	WT_08	WT_09	WT_10	scl28_01	scl28_02	scl28_03	scl28_04	scl28_05	scl28_06	scl28_07	scl28_08	scl28_09	scl28_10	SCL28OE_01	SCL28OE_02	SCL28OE_03	SCL28OE_04	SCL28OE_05	SCL28OE_06	SCL28OE_07	SCL28OE_08	SCL28OE_09	SCL28OE_10
2C	25.3593	24.2718	39.2719	31.8366	31.8294	39.6147	37.8004	30.7284	34.1224	30.8651	34.446	41.2164	32.309	27.7311	29.6405	27.3546	31.7775	32.9883	28.2868	28.7909	23.5177	29.1887	27.1389	28.6819	33.2545	26.7374	29.7614	27.5471	26.4681	30.5688
4C	24.4447	38.1601	33.7605	31.9495	38.1997	36.472	32.5025	42.2891	31.118	32.7105	43.9056	40.9673	35.0524	40.4295	29.3233	48.4233	35.2522	45.0979	36.8473	38.4963	19.9469	23.9886	19.2068	19.7219	21.7845	19.4896	19.912	22.3215	19.6191	22.4841
8C	29.5522	31.802	18.3715	29.3321	23.4326	17.6641	22.7451	21.9225	26.4931	26.1592	17.7558	14.5203	23.7725	25.3138	27.4436	21.0581	25.3727	18.63	29.0969	26.3962	16.0106	13.1816	9.50814	12.2209	12.9733	11.6893	9.60949	9.11576	13.1364	11.9431
16C	18.1019	4.97277	6.50941	6.17103	5.44111	4.98495	5.15257	4.21853	7.15586	8.73126	3.89257	3.29596	7.28836	5.66449	11.7599	2.90204	6.35291	3.28378	5.18883	5.50334	23.9495	15.9081	9.85452	21.3376	16.1748	14.9818	9.35626	10.777	20.4615	12.1321
32C	2.54187	0.793275	2.08664	0.71074	1.09718	1.2643	1.79949	0.841402	1.11071	1.53403	0	0	1.57777	0.861085	1.83271	0.261917	1.24465	0	0.580186	0.813302	13.6522	13.7313	16.124	15.6189	12.8758	21.5888	14.5409	14.3413	16.4815	16.428
64C	0	0	0	0	0	0	0	0	0	0	0	0	0	0	0	0	0	0	0	0	2.9231	4.00176	16.2626	2.41872	2.93708	5.5132	14.3009	12.7747	3.83348	5.93675
128C	0	0	0	0	0	0	0	0	0	0	0	0	0	0	0	0	0	0	0	0	0	0	1.90509	0	0	0	2.51899	3.1227	0	0.50716
day 20
	WT_01	WT_02	WT_03	WT_04	WT_05	WT_06	WT_07	WT_08	WT_09	WT_10	scl28_01	scl28_02	scl28_03	scl28_04	scl28_05	scl28_06	scl28_07	scl28_08	scl28_09	scl28_10	SCL28OE_01	SCL28OE_02	SCL28OE_03	SCL28OE_04	SCL28OE_05	SCL28OE_06	SCL28OE_07	SCL28OE_08	SCL28OE_09	SCL28OE_10
2C	35.8145	32.164	33.2725	30.7893	34.0105	35.5701	18.9106	32.2841	34.611	32.4951	37.246	26.7749	39.5199	36.3951	18.5267	27.2871	29.0314	37.8793	33.927	25.109	23.3378	23.5662	24.4542	23.7174	27.097	25.5224	26.4296	23.4657	31.3982	35.2383
4C	26.1721	28.9451	24.8478	22.4332	22.996	29.5035	17.1679	26.2227	34.2444	24.084	34.0745	31.5844	33.3658	38.4338	21.5119	43.2689	41.6971	33.7849	37.6539	44.3949	17.4212	18.1073	21.8311	15.9281	20.6196	16.995	18.0331	21.3163	21.3272	19.4108
8C	20.0682	28.8487	23.6182	25.8635	37.0946	27.3493	18.4724	26.4308	24.2643	23.6037	21.1061	29.3254	19.9976	19.2611	31.8453	25.4556	25.3135	21.7591	23.9666	25.8252	9.20365	10.5956	9.68015	11.4624	9.09575	9.17413	10.8989	9.6545	10.909	12.1734
16C	13.0039	7.37794	11.663	16.7715	2.30082	6.48756	30.8803	12.3179	5.27804	14.9477	6.614	10.2332	5.91031	4.62943	24.2215	3.60729	3.58445	5.86577	4.01275	4.14158	10.0105	18.4479	11.9733	17.6837	8.03775	13.403	14.2575	10.516	12.0716	16.8968
32C	3.89233	2.06148	4.6506	3.2997	2.9005	1.08951	12.7963	2.21124	1.60226	3.51323	0.959368	2.08203	1.20643	1.28064	3.89455	0.381183	0.373566	0.711002	0.439754	0.529375	16.8534	22.1486	18.9034	22.7885	12.2165	20.1294	14.5209	16.2093	14.4798	12.4566
64C	1.04891	0.602773	1.94789	0.84273	0.697589	0	1.77256	0.533299	0	1.35632	0	0	0	0	0	0	0	0	0	0	17.6752	6.60959	10.814	7.44844	15.0099	11.3731	10.2404	12.5056	8.07791	3.20091
128C	0	0	0	0	0	0	0	0	0	0	0	0	0	0	0	0	0	0	0	0	5.49828	0.524717	2.34388	0.971536	6.97214	3.12438	4.73055	5.32907	1.73637	0.623185
256C	0	0	0	0	0	0	0	0	0	0	0	0	0	0	0	0	0	0	0	0	0	0	0	0	0.951439	0.278607	0.889035	1.00364	0	0
P-value
	day8		day10		day15		day20
	WT vs scl28	WT vs SCL28OE	WT vs scl28	WT vs SCL28OE	WT vs scl28	WT vs SCL28OE	WT vs scl28	WT vs SCL28OE
2C	0.00115353	2.92528e-10	0.783863	4.2912e-06	0.607944	0.0345646	0.760385	0.0116566
4C	0.000724282	0.404106	0.0301601	4.62882e-13	0.0399556	1.97791e-07	0.000861564	0.000688101
8C	0.198488	7.93625e-14	0.0653441	7.37734e-10	0.404783	3.59443e-07	0.576744	3.15464e-08
16C		1.21459e-09	6.80633e-05	4.51783e-12	0.301032	0.00075562	0.152023	0.662771
32C		2.64996e-07		5.54119e-05	0.032897	8.66485e-13	0.0302045	1.47079e-07
64C				0.0426262		0.00046687	0.000551093	1.62489e-06
128C						0.0521102		0.000377013
256C								0.0407175
Fig.3d
Endoreplication Index
WT day8	scl28 day8	SCL28OE day8	WT day10	scl28 day10	SCL28OE day10	WT day15	scl28 day15	SCL28OE day15	WT day20	scl28 day20	SCL28OE day20
0.358607	0.282791	0.977837	0.742691	0.676474	1.1543	1.48022	0.910949	1.93041	1.26134	0.999661	2.54639
0.395296	0.331406	0.883867	0.735366	0.713528	1.51778	1.19856	0.798958	1.7301	1.20036	1.29263	2.19433
0.29538	0.326875	0.960309	0.653725	0.618508	1.42075	0.983783	1.10774	2.25026	1.35415	0.959176	2.20858
0.326138	0.221058	0.936795	0.641248	0.61936	1.416	1.1197	1.11495	1.82746	1.41887	0.959667	2.26129
0.544658	0.223016	0.983531	0.682697	0.664051	1.29034	1.05777	1.26821	1.62444	1.19178	1.73445	2.35333
0.340099	0.251309	0.952213	0.787073	0.594141	1.21234	0.918122	1.00293	2.01735	1.08023	1.06527	2.33632
0.301063	0.264158	0.959911	0.587498	0.742929	1.12451	1.00648	1.10035	2.11982	2.06801	1.04572	2.26495
0.322561	0.291224	0.927546	0.579378	0.641278	1.33918	1.02155	0.922093	2.12859	1.27549	0.977444	2.38538
0.36024	0.262982	0.818759	0.720378	0.666496	1.36234	1.10015	1.12928	1.9237	1.05016	0.993843	1.88087
0.360616	0.19122	0.96452	0.737268	0.65865	1.20771	1.17359	1.11052	1.81205	1.36969	1.10588	1.64018
P-value (vs WT)	0.00213734	4.70002e-14		0.313674	8.92957e-11		0.379708	4.37654e-09		0.313674	8.9296e-11

## Sheet: Fig.4
Fig.4d
Palisade cell area (µm2)					One-way ANOVA result							Tukey HSD results
WT	scl28	atsmos1	scl28 atsmos1			Sum of squares	Degrees of freedom	Mean square	F statistic	p-value		treatments pair	Q statistic	p-value	inferfence
163.842	111.742	133.474	134.567		Between groups	16101.4	3	5367.13	20.0786	8.0777e-08		WT vs scl28	8.6071	0.0010053	** p<0.01
176.151	154.629	131.267	132.622		Within groups	9623	36	267.306				WT vs atsmos1	9.1293	0.0010053	** p<0.01
153.02	104.631	130.525	132.39		Total	25724.4	39					WT vs scl28 atsmos1	9.11	0.0010053	** p<0.01
185.779	134.749	124.662	127.875									scl28 vs atsmos1	0.5222	0.899995	insignificant
196.326	114.416	123.769	127.693									scl28 vs scl28 atsmos1	0.5029	0.899995	insignificant
167.366	124.419	118.575	120.992									atsmos1 vs scl28 atsmos1	0.0193	0.899995	insignificant
135.301	105.941	116.504	113.89
146.903	125.6	115.494	113.297
217.362	129.299	115.021	110.22
148.886	139.259	107.912	104.536
Fig.4f
Cell length in meristem (µm)					One-way ANOVA result							Tukey HSD results
WT	scl28	atsmos1	scl28 atsmos1			Sum of squares	Degrees of freedom	Mean square	F statistic	p-value		treatments pair	Q statistic	p-value	inferfence
4.97652	4.95884	5.34372	5.98592		Between groups	37.3507	3	12.4502	11.1688	3.748e-06		WT vs scl28	7.0144	0.0010053	** p<0.01
6.7858	4.55316	4.65148	3.90544		Within groups	84.7202	76	1.1147				WT vs atsmos1	6.2922	0.0010053	** p<0.01
7.07888	6.02376	6.93424	4.49292		Total	122.071	79					WT vs scl28 atsmos1	6.667	0.0010053	** p<0.01
6.13048	5.4986	4.06864	7.31344									scl28 vs atsmos1	0.7222	0.899995	insignificant
6.72488	4.00104	4.08248	5.32016									scl28 vs scl28 atsmos1	0.3473	0.899995	insignificant
6.57448	4.0686	5.97404	3.81716									atsmos1 vs scl28 atsmos1	0.3749	0.899995	insignifica
6.22988	5.91492	4.54692	6.58408
8.54492	4.0632	3.33824	4.59848
7.95916	4.05368	4.46612	3.60112
6.65748	7.5018	7.90436	5.3176
6.35172	4.0666	5.8046	4.8878
6.55444	3.72128	3.74852	4.42356
7.20836	5.60444	4.77948	5.51108
7.06296	6.84608	7.00688	5.85144
6.40512	3.77256	4.417	3.53672
5.92772	4.89416	5.17312	5.38904
6.86948	4.63964	7.28496	4.88088
7.13224	4.26424	4.51328	4.07484
5.93636	6.01192	5.11592	5.87536
6.32864	5.88552	4.5874	6.58544
Fig.4h
Palisade cell area (µm2)						One-way ANOVA result							Tukey HSD results
WT	atsmos1	SCL28OE	SCL28OE/atsmos1 #1	SCL28OE/atsmos1 #5			Sum of squares	Degrees of freedom	Mean square	F statistic	p-value		treatments pair	Q statistic	p-value	inferfence
421.13	334.603	1326.66	522.524	454.054		Between groups	1.23782e+07	4	3.09456e+06	166.948	1.1102e-16		WT vs atsmos1	2.9723	0.239307	insignificant
482.55	359.431	1513.39	272.326	580.528		Within groups	741443	40	18536.1				WT vs SCL28OE	28.0187	0.0010053	** p<0.01
391.474	356.551	1509.09	489.311	554.263		Total	1.31197e+07						WT vs SCL28OE/atsmos1 #1	0.5044	0.899995	insignificant
425.198	238.735	1670	435.933	422.476									WT vs SCL28OE/atsmos1 #5	0.6317	0.899995	insignificant
486.336	362.979	1824.15	396.861	361.945									atsmos1 vs SCL28OE	30.991	0.0010053	** p<0.01
540.478	379.806	1967.46	496.835	512.925									atsmos1 vs SCL28OE/atsmos1 #1	2.4679	0.420702	insignificant
436.23	273.354	1990.1	431.307	492.556									atsmos1 vs SCL28OE/atsmos1 #5	3.6039	0.100112	insignificant
493.127	291.419	2171.68	336.424	521.645									SCL28OE vs SCL28OE/atsmos1 #1	28.523	0.0010053	** p<0.01
453.028	316.928	1599.91	540.626	485.124									SCL28OE vs SCL28OE/atsmos1 #5	27.387	0.0010053	** p<0.01
													SCL28OE/atsmos1 #1 vs SCL28OE/atsmos1 #5	1.136	0.899995	insignificant
Fig.4j
Cell length in meristem (µm)						One-way ANOVA result							Tukey HSD results
WT	atsmos1	SCL28OE	SCL28OE/atsmos1 #1	SCL28OE/atsmos1 #5			Sum of squares	Degrees of freedom	Mean square	F statistic	p-value		treatments pair	Q statistic	p-value	inferfence
8.97848	6.2368	12.3217	6.46367	6.62996		Between groups	116.648	4	29.1619	33.6492	1.6468e-10		WT vs atsmos1	7.0429	0.0010053	** p<0.01
10.1472	6.46409	9.96723	6.06157	6.55284		Within groups	25.1327	29	0.8666				WT vs SCL28OE	4.6002	0.0224076	* p<0.05
9.51688	5.39218	11.5316	5.898	7.01536		Total	141.78	33					WT vs SCL28OE/atsmos1 #1	8.069	0.0010053	** p<0.01
9.85916	6.57414	12.6422	6.10455	5.69696									WT vs SCL28OE/atsmos1 #5	8.2703	0.0010053	** p<0.01
9.397	7.32967	8.36973	6.95413	5.83459									atsmos1 vs SCL28OE	11.6431	0.0010053	** p<0.01
7.12226	6.98421	10.6858	6.75826	6.06106									atsmos1 vs SCL28OE/atsmos1 #1	0.3539	0.899995	insignificant
			7.21764	5.21071									atsmos1 vs SCL28OE/atsmos1 #5	0.9615	0.899995	insignificant
			5.90857										SCL28OE vs SCL28OE/atsmos1 #1	13.1082	0.0010053	** p<0.01
			5.98702										SCL28OE vs SCL28OE/atsmos1 #5	13.0441	0.0010053	** p<0.01
													SCL28OE/atsmos1 #1 vs SCL28OE/atsmos1 #5	0.6914	0.899995	insignificant

## Sheet: Fig.5
Fig.5c
Ct value
	UBQ5(1)	SMR2	SMR4	SMR6	SMR8	SMR9	SMR14	UBQ5(2)	SIM	SMR1	SMR3	SMR5	SMR7	SMR11	SMR12	SMR13	SMR16	UBQ5(3)	SMR10	SMR15
WT_01	23.8118	28.6791	31.2277	29.0032	29.8632	31.1667	29.1452	20.7402	26.0033	23.9975	27.8591	30.6925	29.7491	28.1188	30.9644	29.6991	32.2179	21.0327	28.4697	34.6724
WT_02	23.9112	28.8884	31.2386	28.9659	29.9747	31.4985	29.3364	21.0105	25.7825	24.2133	28.0727	30.9814	29.7975	27.9749	31.0346	29.8533	32.4604	21.0453	28.1763	33.8973
WT_03	23.7136	28.9577	31.5666	29.051	29.8361	31.6024	29.2945	20.7586	25.9236	24.2592	27.7081	30.7664	29.9314	27.9583	30.9449	29.9024	32.0485	20.6286	28.5078	34.3988
scl28_01	23.6373	31.607	31.1602	29.5335	30.0978	31.8801	29.9244	20.7991	25.7338	24.4607	27.7844	30.4918	29.4328	27.9293	30.9327	31.3759	32.4011	20.8901	28.8868	34.8374
scl28_02	23.5225	31.4345	31.1952	29.3139	30.0281	31.8948	30.09	20.7452	25.5805	24.3529	27.3364	30.4408	29.4076	27.7558	30.7875	31.2203	32.1619	20.7859	28.6637	35.3662
scl28_03	23.6936	31.3068	31.5287	29.3021	30.4451	32.2415	30.0187	20.756	25.415	24.5366	27.7054	30.5767	29.4844	27.8305	30.7144	31.4696	32.7197	20.9216	28.6928	35.5871
Relative transcript level
	SIM	SMR1	SMR2	SMR3	SMR4	SMR5	SMR6	SMR7	SMR8	SMR9	SMR10	SMR11	SMR12	SMR13	SMR14	SMR15	SMR16
WT_01	1.00306	1.01345	1.03905	0.952965	1.00237	1.01372	0.93161	1.00455	0.945844	1.2445	1.02922	1.01206	0.961556	0.983233	1.04086	0.952126	1.07097
WT_02	0.989487	1.03155	0.963133	1.00341	1.06434	1.00538	1.0257	0.98579	0.933901	0.97817	0.969637	0.936491	0.948648	1.0477	0.861042	0.985272	0.8387
WT_03	1.00746	0.955002	0.997814	1.04363	0.93329	0.980904	1.04269	1.00966	1.12026	0.77733	1.00115	1.05145	1.0898	0.969068	1.0981	1.0626	1.09033
scl28_01	1.04577	0.742214	0.115626	1.02743	0.861675	0.823123	0.547762	1.26736	0.710768	0.528005	0.68693	1.04545	1.00778	0.32978	0.559667	0.808731	0.87902
scl28_02	1.11498	0.803863	0.146033	1.26772	0.945372	0.91011	0.601522	1.24584	0.691358	0.584692	0.827151	1.10555	1.02646	0.367469	0.465422	0.668868	0.937113
scl28_03	1.24601	0.774331	0.159179	1.13868	0.759612	0.966771	0.681418	1.19563	0.575802	0.423411	0.812517	1.07817	1.0602	0.340734	0.546468	0.614559	0.828703
P-value (vs WT)	0.0829974	0.0014804	4.58302e-06	0.123185	0.092826	0.080259	0.00169115	0.000461515	0.0097679	0.0271533	0.00927765	0.114343	0.544496	1.63891e-05	0.00351794	0.0103898	0.243842
Fig.5d
Ct value
	UBQ5(1)	SMR2	SMR4	SMR6	SMR8	SMR9	SMR14	UBQ5(2)	SIM	SMR1	SMR3	SMR5	SMR7	SMR11	SMR12	SMR13	SMR16	UBQ5(3)	SMR10	SMR15
WT_01	23.8118	28.6791	31.2277	29.0032	29.8632	31.1667	29.1452	20.7402	26.0033	23.9975	27.8591	30.6925	29.7491	28.1188	30.9644	29.6991	32.2179	21.0327	28.4697	34.6724
WT_02	23.9112	28.8884	31.2386	28.9659	29.9747	31.4985	29.3364	21.0105	25.7825	24.2133	28.0727	30.9814	29.7975	27.9749	31.0346	29.8533	32.4604	21.0453	28.1763	33.8973
WT_03	23.7136	28.9577	31.5666	29.051	29.8361	31.6024	29.2945	20.7586	25.9236	24.2592	27.7081	30.7664	29.9314	27.9583	30.9449	29.9024	32.0485	20.6286	28.5078	34.3988
atsmos1_01	23.3551	31.6917	30.8197	29.3214	30.0006	32.0723	29.7736	20.6549	25.5336	24.1708	27.5363	31.1013	29.5622	27.8118	30.9008	31.4167	32.1233	20.9598	28.9057	34.5672
atsmos1_02	23.2224	31.4965	31.1475	29.5328	29.7407	31.804	30.2942	20.5148	25.5208	24.2708	27.3053	30.8782	29.5914	27.6427	30.6474	30.9838	31.9813	20.9214	28.7334	34.4646
atsmos1_03	23.5096	31.5393	30.8527	29.4448	29.9734	31.9984	29.7154	20.5726	25.7467	24.2563	27.5655	30.9343	29.6025	27.7031	30.9432	31.3575	31.9603	20.9083	28.5236	33.9476
Relative transcript level
	SIM	SMR1	SMR2	SMR3	SMR4	SMR5	SMR6	SMR7	SMR8	SMR9	SMR10	SMR11	SMR12	SMR13	SMR14	SMR15	SMR16
WT_01	1.00306	1.01345	1.03905	0.952965	1.00237	1.01372	0.93161	1.00455	0.945844	1.2445	1.02922	1.01206	0.961556	0.983233	1.04086	0.952126	1.07097
WT_02	0.989487	1.03155	0.963133	1.00341	1.06434	1.00538	1.0257	0.98579	0.933901	0.97817	0.969637	0.936491	0.948648	1.0477	0.861042	0.985272	0.8387
WT_03	1.00746	0.955002	0.997814	1.04363	0.93329	0.980904	1.04269	1.00966	1.12026	0.77733	1.00115	1.05145	1.0898	0.969068	1.0981	1.0626	1.09033
atsmos1_01	0.998439	0.855443	0.0974733	1.07282	0.961251	0.996508	0.534113	0.983893	0.629808	0.394588	0.710395	0.900573	0.857477	0.303971	0.509833	0.92043	0.894201
atsmos1_02	1.04252	0.734044	0.101832	1.11294	0.709528	1.06405	0.414151	1.00078	0.841994	0.561754	0.785623	0.938204	0.971004	0.370397	0.333171	0.950405	0.866361
atsmos1_03	0.97788	0.767809	0.110155	1.00491	0.958074	1.06137	0.494054	1.07515	0.653989	0.430371	0.782661	0.975943	0.946533	0.300545	0.539087	1.00655	0.904485
P-value (vs WT)	0.76718	0.00753672	2.26634e-06	0.196143	0.24805	0.168045	0.000461949	0.528902	0.0318878	0.020461	0.00131793	0.198699	0.256792	3.45597e-05	0.00495611	0.37869	0.243247
Fig.5e
Ct value
	UBQ5	SIM	SMR1	SMR2	SMR3	SMR4	SMR5	SMR6	SMR7	SMR8	SMR9	SMR10	SMR11	SMR12	SMR13	SMR14	SMR15	SMR16
WT	19.5369	25.5151	23.9325	26.42	26.9309	29.1079	30.5402	27.4532	28.9277	27.7504	28.9116	27.8094	27.2212	30.5356	29.3915	27.0533	31.7535	30.8793
WT	19.6655	25.635	24.2	26.6228	26.9777	28.9346	30.6932	27.4945	29.1638	27.848	29.1262	27.8273	27.3742	30.9204	29.3815	27.0899	32.0232	30.9597
WT	19.6473	25.8597	24.2246	26.6149	27.3477	29.4229	31.0652	27.6381	29.3934	27.875	28.95	28.0284	27.4297	30.925	29.7193	27.1517	32.3579	31.5016
E1Mox#7-2	19.3946	25.6796	22.8287	24.3481	26.9224	28.8514	30.6128	25.2912	29.7261	25.9024	26.6041	27.7991	27.9277	31.3376	26.2881	25.7451	34.5088	32.9362
E1Mox#7-2	19.7949	25.725	22.316	24.615	26.9992	29.277	30.5213	25.4749	29.4037	26.1706	26.9382	28.3508	28.3102	31.3851	26.3391	25.9539	33.188	31.8683
E1Mox#7-2	19.4487	25.9423	22.4846	24.1875	26.9389	28.8713	30.336	25.3606	29.5313	25.7734	26.3938	27.7688	27.9963	31.3509	26.4489	25.7415	33.102	31.705
Relative transcript level
	SIM	SMR1	SMR2	SMR3	SMR4	SMR5	SMR6	SMR7	SMR8	SMR9	SMR10	SMR11	SMR12	SMR13	SMR14	SMR15	SMR16
WT_05	0.988756	1.07292	0.972275	0.983498	0.921232	1.0505	0.937103	1.04528	0.994195	1.00213	1.00183	1.02375	1.14809	0.96228	0.978473	0.995248	1.20092
WT_06	0.993542	0.884755	0.925839	1.03747	1.12942	1.02217	0.991165	0.969602	1.01698	0.948529	1.0742	1.01085	0.844676	1.05189	1.03707	0.971082	1.1847
WT_07	1.0177	1.04232	1.10189	0.979028	0.949346	0.92732	1.07173	0.985122	0.988828	1.04934	0.923963	0.965399	1.00723	0.985828	0.984453	1.03367	0.614383
SCL28OE_01	0.811898	1.90588	3.38857	0.902701	1.00701	0.910615	3.35369	0.724002	2.80258	3.99571	0.921263	0.603258	0.477379	7.53017	2.10648	0.444018	0.122391
SCL28OE_02	0.816252	2.7921	3.68273	0.891464	0.964773	1.00647	3.85655	0.719453	3.0732	4.16871	0.812423	0.614627	0.588453	7.52511	2.37248	0.567134	0.349745
SCL28OE_03	0.663312	2.3286	3.6382	0.864825	0.961023	1.07444	3.10654	0.61777	2.93437	4.42308	0.910477	0.598494	0.487786	6.52034	2.04347	0.546542	0.397142
P-value (vs WT)	0.00984155	0.0069168	1.69251e-05	0.00654116	0.754479	0.964898	0.000404675	0.0016803	1.61037e-05	1.50341e-05	0.0994188	2.75681e-05	0.00698599	5.15262e-05	0.000331803	0.000338903	0.0280143

## Sheet: Fig.6
Fig.6f
Cт value						Fold enrichment (% Input)						P-value
	pUBQ	pSMR2 (-150)	pSMR2 (+150)	SMR2_cds			pUBQ	pSMR2 (-150)	pSMR2 (+150)	SMR2_cds			pUBQ	pSMR2 (-150)	pSMR2 (+150)	SMR2_cds
WT_input_01	26.0759	25.7274	25.9243	25.6587		WT_01	0.0166049	0.0131954	0.010964	0.00813247		WT vs RPS5Ap:SCL28-GFP	0.0848497	8.16383e-06	0.000155804	0.000614684
WT_input_02	25.9603	25.8038	25.9672	25.5811		WT_02	0.0158817	0.0149243	0.0141661	0.00860549		RPS5Ap:SCL28-GFP vs RPS5Ap:SCL28-GFP/atsmos1	0.181375	8.25738e-06	0.000123154	0.000180862
WT_input_03	25.93	25.8494	25.8226	25.7046		WT_03	0.0127754	0.0119999	0.0100654	0.00638482		WT vs AtSMOS1p:AtSMOS1-GFP	0.166478	0.000306169	0.0382875	0.188484
RPS5Ap:SCL28-GFP_input_01	25.4914	25.0574	25.3311	25.1471		RPS5Ap:SCL28-GFP_01	0.0168003	0.0797583	0.0397784	0.0144148		AtSMOS1p:AtSMOS1-GFP vs AtSMOS1p:AtSMOS1-GFP/scl28	0.143677	0.000313002	0.00967356	0.509942
RPS5Ap:SCL28-GFP_input_02	25.3343	25.185	25.4864	25.2025		RPS5Ap:SCL28-GFP_02	0.028389	0.0875557	0.0431495	0.0144153
RPS5Ap:SCL28-GFP_input_03	25.346	25.015	25.4165	25.1411		RPS5Ap:SCL28-GFP_03	0.0310636	0.0840978	0.0462985	0.0142001
RPS5Ap:SCL28-GFP/atsmos1_input_01	25.6078	25.26	25.5344	24.9958		RPS5Ap:SCL28-GFP/atsmos1_01	0.0165277	0.00633799	0.0110677	0.00619085
RPS5Ap:SCL28-GFP/atsmos1_input_02	25.7296	25.2756	25.3477	25.2228		RPS5Ap:SCL28-GFP/atsmos1_02	0.0223909	0.00685061	0.00664868	0.00476589
RPS5Ap:SCL28-GFP/atsmos1_input_03	25.5267	25.2043	25.4458	25.126		RPS5Ap:SCL28-GFP/atsmos1_03	0.00845452	0.0104795	0.00691291	0.00377243
WT_ip_01	32.7868	32.3413	32.7626	32.0991		WT_04	0.00364778	0.00173354	0.00546291	0.00321999
WT_ip_02	32.8607	32.155	32.3732	32.0233		WT_05	0.00452487	0.0066711	0.00759145	0.00281446
WT_ip_03	33.2218	32.485	32.8926	32.4235		WT_06	0.00270075	0.0035366	0.00316204	0.00195986
RPS5Ap:SCL28-GFP_ip_01	32.1689	28.9104	30.3106	30.8478		AtSMOS1p:AtSMOS1-GFP_01	0.00635149	0.0489495	0.0146154	0.00743972
RPS5Ap:SCL28-GFP_ip_02	31.2985	28.7693	30.1869	30.8477		AtSMOS1p:AtSMOS1-GFP_02	0.00371414	0.0474537	0.0119332	0.00198822
RPS5Ap:SCL28-GFP_ip_03	31.1491	28.8302	30.0799	30.8679		AtSMOS1p:AtSMOS1-GFP_03	0.00903272	0.0596738	0.00884671	0.00719113
RPS5Ap:SCL28-GFP/atsmos1_ip_01	32.4262	32.9045	32.2856	31.9294		AtSMOS1p:AtSMOS1-GFP/scl28_01	0.00962467	0.0078496	0.00154427	0.00235371
RPS5Ap:SCL28-GFP/atsmos1_ip_02	31.9225	32.7869	33.0601	32.2801		AtSMOS1p:AtSMOS1-GFP/scl28_02	0.0128395	0.00547922	0.00367123	0.00372206
RPS5Ap:SCL28-GFP/atsmos1_ip_03	33.5384	32.1437	33.0008	32.5936		AtSMOS1p:AtSMOS1-GFP/scl28_03	0.00801552	0.00489454	0.00425494	0.00604007
WT_input_04	24.8868	24.781	25.0268	24.6432
WT_input_05	24.8344	24.872	24.966	24.4741
WT_input_06	24.9308	24.7769	24.9101	24.7828
AtSMOS1p:AtSMOS1-GFP_input_01	25.9142	25.6485	25.9221	25.5392
AtSMOS1p:AtSMOS1-GFP_input_02	25.8084	25.7729	25.9053	25.6682
AtSMOS1p:AtSMOS1-GFP_input_03	25.7842	25.7618	25.9494	25.5653
AtSMOS1p:AtSMOS1-GFP/scl28_input_01	25.7543	25.5025	25.4741	25.2052
AtSMOS1p:AtSMOS1-GFP/scl28_input_02	25.7361	25.545	25.516	25.2997
AtSMOS1p:AtSMOS1-GFP/scl28_input_03	25.4859	25.3916	25.7049	25.3598
WT_ip_04	33.3716	34.2516	32.93	33.1775
WT_ip_05	33.0458	32.2501	32.4271	33.3781
WT_ip_06	33.8261	33.1927	33.7658	33.9173
AtSMOS1p:AtSMOS1-GFP_ip_01	33.484	30.2075	32.3844	32.8917
AtSMOS1p:AtSMOS1-GFP_ip_02	34.2953	30.2536	32.6944	34.8577
AtSMOS1p:AtSMOS1-GFP_ip_03	32.9516	29.9133	33.1518	32.9423
AtSMOS1p:AtSMOS1-GFP/scl28_ip_01	32.6747	32.6775	35.4561	34.3033
AtSMOS1p:AtSMOS1-GFP/scl28_ip_02	32.239	33.2114	34.1324	33.6205
AtSMOS1p:AtSMOS1-GFP/scl28_ip_03	32.9514	33.379	33.9069	32.8992

## Sheet: Fig.7
Fig.7a
Cт value						Relative transcript level					SMR2							SMR9							SMR13
	UBQ5	SMR2	SMR9	SMR13			SMR2	SMR9	SMR13		One-way ANOVA result							One-way ANOVA result							One-way ANOVA result
WT_01	21.609	28.5573	30.9303	31.5352		WT_01	0.86595	1.04369	1.14435			sum of squares	degrees of freedom	mean square	f statistic	p-value			sum of squares	degrees of freedom	mean square	f statistic	p-value			sum of squares	degrees of freedom	mean square	f statistic	p-value
WT_02	21.348	28.0196	30.1515	31.1726		WT_02	1.01973	1.05553	0.924681		between groups	1.5675	3	0.5225	127.438	4.3073e-07		between groups	0.198	3	0.066	13.8722	0.0016		between groups	0.3094	3	0.1031	17.3315	0.0007
WT_03	20.9717	27.9308	30.4116	31.1452		WT_03	1.11432	0.900779	0.930967		within groups	0.0328	8	0.0041				within groups	0.0381	8	0.0048				within groups	0.0476	8	0.006
scl28_01	21.9271	30.217	31.4003	32.2715		scl28_01	0.170204	0.728438	0.667519		total	1.6003	11					total	0.2361	11					total	0.357	11
scl28_02	21.4752	30.0931	31.6141	32.4576		scl28_02	0.154659	0.694276	0.641927		Tukey HSD results							Tukey HSD results							Tukey HSD results
scl28_03	21.5842	30.1696	31.5113	32.4222		scl28_03	0.14016	0.726412	0.647089		treatments pair	q statistic	p-value	inferfence				treatments pair	q statistic	p-value	inferfence				treatments pair	q statistic	p-value	inferfence
atsmos1_01	21.4237	30.1635	31.678	32.3338		atsmos1_01	0.184378	0.600135	0.620519		WT vs scl28	22.9024	0.0010053	** p<0.01				WT vs scl28	7.1143	0.0044603	** p<0.01				WT vs scl28	7.7094	0.0027043	** p<0.01
atsmos1_02	21.9574	30.0112	31.4597	32.6095		atsmos1_02	0.175606	0.78622	0.606758		WT vs atsmos1	22.2712	0.0010053	** p<0.01				WT vs atsmos1	8.0349	0.0020764	** p<0.01				WT vs atsmos1	9.5806	0.0010053	** p<0.01
atsmos1_03	21.6372	29.7064	31.1412	32.3885		atsmos1_03	0.170519	0.652801	0.480411		WT vs scl28 atsmos1	22.5417	0.0010053	** p<0.01				WT vs scl28 atsmos1	7.0306	0.0047936	** p<0.01				WT vs scl28 atsmos1	6.5118	0.0075643	** p<0.01
scl28 atsmos1_01	21.6251	30.4052	31.9855	32.3463		scl28 atsmos1_01	0.137175	0.704381	0.706302		scl28 vs atsmos1	0.6312	0.899995	insignificant				scl28 vs atsmos1	0.9207	0.899995	insignificant				scl28 vs atsmos1	1.8712	0.570855	insignificant
scl28 atsmos1_02	21.9172	30.3361	31.858	32.7788		scl28 atsmos1_02	0.147606	0.75504	0.660018		scl28 vs scl28 atsmos1	0.3607	0.899995	insignificant				scl28 vs scl28 atsmos1	0.0837	0.899995	insignificant				scl28 vs scl28 atsmos1	1.1976	0.814531	insignificant
scl28 atsmos1_03	21.9122	30.0711	32.0649	32.6542		scl28 atsmos1_03	0.20742	0.702307	0.745376		atsmos1 vs scl28 atsmos1	0.2705	0.899995	insignificant				atsmos1 vs scl28 atsmos1	1.0044	0.884416	insignificant				atsmos1 vs scl28 atsmos1	3.0688	0.211212	insignificant
Fig.7b
Cт value						Relative transcript level					SMR2							SMR9							SMR13
	UBQ5	SMR2	SMR9	SMR13			SMR2	SMR9	SMR13		One-way ANOVA result							One-way ANOVA result							One-way ANOVA result
WT_01	23.8118	28.6791	31.1667	31.9375		WT_01	1.23999	0.920257	0.827534			sum of squares	degrees of freedom	mean square	f statistic	p-value			sum of squares	degrees of freedom	mean square	f statistic	p-value			sum of squares	degrees of freedom	mean square	f statistic	p-value
WT_02	23.9112	28.8884	31.4985	32.0767		WT_02	1.14939	0.723317	0.774749		between groups	13.553	3	4.5177	159.026	1.8086e-07		between groups	30.2565	3	10.0855	365.748	6.7355e-09		between groups	254.03	3	84.6766	411.734	4.2089e-09
WT_03	23.7136	28.9577	31.6024	31.9785		WT_03	1.19077	0.574804	0.744646		within groups	0.2273	8	0.0284				within groups	0.2206	8	0.0276				within groups	1.6453	8	0.2057
SCL28OE_01	23.4781	27.304	29.2923	28.9162		SCL28OE_01	2.53259	4.18317	11.8545		total	13.7802	11					total	30.4771	11					total	255.675	11
SCL28OE_02	23.2639	27.0567	29.2703	28.9377		SCL28OE_02	2.59513	3.69485	10.0504		Tukey HSD results							Tukey HSD results							Tukey HSD results
SCL28OE_03	23.8298	27.0301	29.3267	29.0243		SCL28OE_03	3.14442	4.17177	11.0075		treatments pair	q statistic	p-value	inferfence				treatments pair	q statistic	p-value	inferfence				treatments pair	q statistic	p-value	inferfence
SCL28OE/atsmos1 #1_01	23.6695	31.3473	32.5638	33.918		SCL28OE/atsmos1 #1_01	0.193894	0.228626	0.113258		WT vs SCL28OE	16.0653	0.0010053	** p<0.01				WT vs SCL28OE	34.1771	0.0010053	** p<0.01				WT vs SCL28OE	38.919	0.0010053	** p<0.01
SCL28OE/atsmos1 #1_02	23.7635	31.5321	32.7549	33.6446		SCL28OE/atsmos1 #1_02	0.184262	0.20401	0.168966		WT vs SCL28OE/atsmos1 #1	10.3448	0.0010053	** p<0.01				WT vs SCL28OE/atsmos1 #1	5.3195	0.0230094	* p<0.05				WT vs SCL28OE/atsmos1 #1	2.5208	0.347385	insignificant
SCL28OE/atsmos1 #1_03	23.875	31.3119	32.4889	34.288		SCL28OE/atsmos1 #1_03	0.191709	0.252015	0.081778		WT vs SCL28OE/atsmos1 #5	10.8929	0.0010053	** p<0.01				WT vs SCL28OE/atsmos1 #5	5.8063	0.0144672	* p<0.05				WT vs SCL28OE/atsmos1 #5	2.2789	0.425688	insignificant
SCL28OE/atsmos1 #5_01	23.4608	31.5444	32.7744	33.5102		SCL28OE/atsmos1 #5_01	0.138146	0.163333	0.145258		SCL28OE vs SCL28OE/atsmos1 #1	26.4102	0.0010053	** p<0.01				SCL28OE vs SCL28OE/atsmos1 #1	39.4966	0.0010053	** p<0.01				SCL28OE vs SCL28OE/atsmos1 #1	41.4398	0.0010053	** p<0.01
SCL28OE/atsmos1 #5_02	23.8128	31.5589	32.9239	33.7529		SCL28OE/atsmos1 #5_02	0.141339	0.180315	0.119024		SCL28OE vs SCL28OE/atsmos1 #5	26.9582	0.0010053	** p<0.01				SCL28OE vs SCL28OE/atsmos1 #5	39.9834	0.0010053	** p<0.01				SCL28OE vs SCL28OE/atsmos1 #5	41.1979	0.0010053	** p<0.01
SCL28OE/atsmos1 #5_03	23.5093	31.8501	32.5837	32.8904		SCL28OE/atsmos1 #5_03	0.117747	0.204746	0.275855		SCL28OE/atsmos1 #1 vs SCL28OE/atsmos1 #5	0.5481	0.899995	insignificant				SCL28OE/atsmos1 #1 vs SCL28OE/atsmos1 #5	0.4868	0.899995	insignificant				SCL28OE/atsmos1 #1 vs SCL28OE/atsmos1 #5	0.2419	0.899995	insignificant
Fig.7c
1st (LUC activity)					Relative LUC activity					One-way ANOVA result
	LUC	hRLUC	LUC/hRLUC		Vector	SCL28	AtSMOS1	SCL28+AtSMOS1			sum of squares	degrees of freedom	mean square	f statistic	p-value
Vector_01	0.233909	288.716	0.000810169		0.841657	1.20045	1.44869	2.66008		between groups	5.0506	3	1.6835	9.8304	0.0015
Vector_02	0.348424	312.486	0.00111501		1.15834	1.2819	1.38146	2.07275		within groups	2.0551	12	0.1713
SCL28_01	0.322305	278.921	0.00115554		1.03871	1.97355	1.33352	3.49559		total	7.1056	15
SCL28_02	0.306843	248.669	0.00123394		0.961286	1.44012	1.44399	1.8537		Tukey HSD results
AtSMOS1_01	0.296559	212.664	0.00139449							treatments pair	q statistic	p-value	inferfence
AtSMOS1_02	0.299627	225.32	0.00132978							Vector vs SCL28	2.2835	0.408266	insignificant
SCL28+AtSMOS1_01	0.286645	111.946	0.00256056							Vector vs AtSMOS1	1.9332	0.539083	insignificant
SCL28+AtSMOS1_02	0.407019	203.999	0.0019952							Vector vs SCL28+AtSMOS1	7.346	0.0011087	** p<0.01
										SCL28 vs AtSMOS1	0.3504	0.899995	insignificant
2nd (LUC activity)										SCL28 vs SCL28+AtSMOS1	5.0625	0.0172172	* p<0.05
	LUC	hRLUC	LUC/hRLUC							AtSMOS1 vs SCL28+AtSMOS1	5.4128	0.0111635	* p<0.05
Vector_03	0.0863645	95.9735	0.000899878
Vector_04	0.106503	127.885	0.000832799
SCL28_03	0.193157	112.973	0.00170976
SCL28_04	0.275587	220.888	0.00124764
AtSMOS1_03	0.345989	299.484	0.00115528
AtSMOS1_04	0.252329	201.704	0.00125099
SCL28+AtSMOS1_03	0.64898	214.3	0.00302836
SCL28+AtSMOS1_04	0.402031	250.341	0.00160593
Fig.7e
Palisade cell area (µm2)					One-way ANOVA result
WT	scl28	smr1/2/13	smr1/2/13 scl28			sum of squares	degrees of freedom	mean square	f statistic	p-value
969.548	848.433	754.996	615.66		between groups	981826	3	327275	47.5126	1.3343e-12
906.199	752.396	724.128	677.015		within groups	247974	36	6888.18
986.577	865.713	632.085	613.737		total	1.2298e+06	39
1267.65	837.503	579.68	673.363		Tukey HSD results
881.067	784.924	606.567	602.206		treatments pair	q statistic	p-value	inferfence
1022.22	725.19	669.668	525.053		WT vs scl28	9.9256	0.0010053	** p<0.01
1103.38	685.864	594.479	608.334		WT vs smr1/2/13	14.0368	0.0010053	** p<0.01
889.228	681.502	608.779	617.999		WT vs smr1/2/13 scl28	15.1417	0.0010053	** p<0.01
1157.21	634.769	611.318	607.444		scl28 vs smr1/2/13	4.1112	0.0302279	* p<0.05
943.481	703.78	660.189	611.681		scl28 vs smr1/2/13 scl28	5.2162	0.0039513	** p<0.01
					smr1/2/13 vs smr1/2/13 scl28	1.105	0.848439	insignificant
Fig.7g
cell length in meristem (µm)					One-way ANOVA result
WT	scl28	smr1/2/13	smr1/2/13 scl28			sum of squares	degrees of freedom	mean square	f statistic	p-value
5.94037	4.55377	6.38339	3.73184		between groups	19.9836	3	6.6612	28.3771	4.2733e-10
6.2447	4.38856	4.99967	4.73343		within groups	9.6243	41	0.2347
6.44919	4.5567	5.24237	3.6974		total	29.6079	44
6.61694	4.61459	5.50809	4.01513		Tukey HSD results
5.54675	4.69211	4.6611	4.50595		treatments pair	q statistic	p-value	inferfence
5.21878	4.19396	5.03643	4.33252		WT vs scl28	10.7393	0.0010053	** p<0.01
5.94753	4.46055	5.52482	4.20563		WT vs smr1/2/13	4.6436	0.0108763	* p<0.05
5.08422	4.4577	4.81398	3.88794		WT vs smr1/2/13 scl28	11.0909	0.0010053	** p<0.01
5.48	4.10377	4.79004	4.28133		scl28 vs smr1/2/13	6.3932	0.0010053	** p<0.01
6.19458	4.06722	5.4891	4.84159		scl28 vs smr1/2/13 scl28	0.5933	0.899995	insignificant
	3.26622	5.83284	4.09197		smr1/2/13 vs smr1/2/13 scl28	6.846	0.0010053	** p<0.01
	4.21296	4.02298

## Sheet: Fig.8
Fig.8a																			Sample Name	E1M	UBQ5
Ct				Relative transcript level			One-way ANOVA result												wt_01	26.3613	19.646
	UBQ5	SCL28			SCL28			sum of squares	degrees of freedom	mean square	f statistic	p-value							wt_02	26.3086	19.7715
WT_01	19.8046	27.0151		WT_01	1.03278		between groups	1.4973	2	0.7486	128.528	1.1866e-05							wt_03	26.2293	19.8027
WT_02	19.7265	26.8258		WT_02	1.11213		within groups	0.0349	6	0.0058									wt_04	28.0875	20.2788
WT_03	19.9329	27.4277		WT_03	0.855094		total	1.5322	8										scl28_01	Undetermined	19.241
scl28/+_01	19.5584	27.82		scl28/+_01	0.516105		Tukey HSD results												scl28_02	37.828	19.6577
scl28/+_02	20.3958	28.5899		scl28/+_02	0.536945		treatments pair	q statistic	p-value	inferfence									scl28_03	Undetermined	19.9847
scl28/+_03	20.5962	28.852		scl28/+_03	0.514818		WT vs scl28	10.8345	0.0010053	** p<0.01									scl28_04	Undetermined	19.9283
scl28_01	20.0764	36.4522		scl28_01	0.00240249		WT vs scl28/+	22.6667	0.0010053	** p<0.01									SCL28OE_01	22.7008	19.9297
scl28_02	19.7498	37.5905		scl28_02	0.000913555		scl28/+ vs scl28	11.8323	0.0010053	** p<0.01									SCL28OE_02	22.2672	19.8051
scl28_03	19.9095	38.9333		scl28_03	0.000417309														SCL28OE_03	22.8234	20.4
																			SCL28OE_04	22.194	19.9777
Fig.8b																			SCL28p:SCL28-GFP/scl28_01	23.0253	19.8065
Palisade cell area (µm2)				One-way ANOVA result															SCL28p:SCL28-GFP/scl28_02	23.7375	20.0095
WT	scl28/+	scl28			sum of squares	degrees of freedom	mean square	f statistic	p-value										SCL28p:SCL28-GFP/scl28_03	22.7547	19.9082
172.67	168.828	158.396		between groups	6156.83	2	3078.41	5.4643	0.007										SCL28p:SCL28-GFP/scl28_04	26.839	20.0076
203.768	177.051	210.216		within groups	29294.9	52	563.363												SCL28p:SCL28-GFP/scl28_05	25.8604	19.5976
166.124	133.925	145.951		total	35451.7	54													SCL28p:SCL28-GFP/scl28_06	26.0721	19.8006
229.344	180.023	130.511		Tukey HSD results															SCL28p:SCL28-GFP/scl28_07	24.0756	19.4491
171.555	146.913	166.785		treatments pair	q statistic	p-value	inferfence												SCL28p:SCL28-GFP/scl28_08	23.7301	19.8923
196.721	137.722	168.886		WT vs scl28	3.0204	0.0924667	insignificant												SCL28p:SCL28-GFP/scl28_09	26.046	21.3975
189.166	171.075	134.294		WT vs scl28/+	4.6534	0.0050321	** p<0.01												SCL28p:SCL28-GFP/scl28_10	25.4226	20.3004
206.976	162.146	131.573		scl28/+ vs scl28	1.5803	0.508595	insignificant												SCL28p:SCL28-GFP/scl28_11	24.9832	20.0066
162.33	155.423	117.112																	SCL28p:SCL28-GFP/scl28_12	25.0389	19.709
162.564	147.141	175.592																	SCL28p:SCL28-GFP/scl28_13	24.1927	19.357
164.78	166.687	158.881																	SCL28p:SCL28-GFP/scl28_14	24.1381	19.8666
153.011	214.124	147.507																	SCL28p:SCL28-GFP/scl28_15	25.0181	20.0774
227.985	194.955	150.542																	SCL28p:SCL28-GFP/scl28_16	24.3401	19.9327
183.167	145.733	166.564																	SCL28p:SCL28-GFP/scl28_17	24.8244	20.277
173.901	192.14	187.942																	SCL28p:SCL28-GFP/scl28_18	Undetermined	20.0215
	200.431	151.519																	SCL28p:SCL28-GFP/scl28_19	24.5984	20.1335
	143.26	210.285																	SCL28p:SCL28-GFP/scl28_20	24.5786	19.9308
	162.322	165.309																	SCL28p:SCL28-GFP/scl28_21	24.5777	19.9609
		138.021																	SCL28p:SCL28-GFP/scl28_22	26.3944	19.9796
		177.415																	SCL28p:SCL28-GFP/scl28_23	24.9751	20.3516
		150.752																	SCL28p:SCL28-GFP/scl28_24	25.4009	19.5161
		134.148																	SCL28p:SCL28-GFP/scl28_25	25.9799	19.9876
																			SCL28p:SCL28-GFP/scl28_26	25.1348	19.5708
Fig.8c																			SCL28p:SCL28-GFP/scl28_27	26.2809	19.7148
Cell length in meristem (µm2)				One-way ANOVA result															SCL28p:SCL28-GFP/scl28_28	27.6702	19.9728
WT	scl28/+	scl28			sum of squares	degrees of freedom	mean square	f statistic	p-value										SCL28p:SCL28-GFP/scl28_29	27.6361	20.1483
6.59909	6.68703	5.08459		between groups	17.0325	2	8.5162	26.7552	3.2149e-08										SCL28p:SCL28-GFP/scl28_30	26.1196	19.9237
5.50379	5.82235	5.39104		within groups	13.3687	42	0.3183												SCL28p:SCL28-GFP/scl28_31	24.7341	20.3753
6.85955	6.21038	5.49483		total	30.4011	44													SCL28p:SCL28-GFP/scl28_32	24.2483	19.9142
7.9602	7.5649	5.05757		Tukey HSD results															SCL28p:SCL28-GFP/scl28_33	23.3617	19.7024
6.44704	6.81694	5.68184		treatments pair	q statistic	p-value	inferfence												SCL28p:SCL28-GFP/scl28_34	24.4422	20.264
6.44468	6.34514	5.04938		WT vs scl28	3.5578	0.0409806	* p<0.05												SCL28p:SCL28-GFP/scl28_35	24.2695	19.9324
6.81098	6.31571	4.42584		WT vs scl28/+	10.2466	0.0010053	** p<0.01												SCL28p:SCL28-GFP/scl28_36	24.6789	20.0277
6.51288	6.04476	5.34314		scl28/+ vs scl28	7.0915	0.0010053	** p<0.01												SCL28p:SCL28-GFP/scl28_37	36.5568	19.9709
6.46664	5.41267	5.26778																	SCL28p:SCL28-GFP/scl28_38	27.4997	20.0254
5.88727	6.19382	4.73253																	SCL28p:SCL28-GFP/scl28_39	27.4076	19.6139
6.4837	5.90126	4.4348																	SCL28p:SCL28-GFP/scl28_40	Undetermined	19.3994
6.79049	6.44617	5.89086
6.96788	6.07475
6.28104	5.77605
7.56959	5.68258
7.85483	6.86643
	5.57709
Fig.8d, e, f
Ct					Relative transcript level	Cell area (µm2)	Cell number per leaf	Leaf area (mm2)
	E1M	UBQ5		WT	1.12402	157.089	21695.4	3.4025
wt_01	26.3613	19.646		scl28	0.000382817	119.306	32653.9	3.82
wt_02	26.3086	19.7715		SCL28OE	12.9308	438.67	5696.44	2.1625
wt_03	26.2293	19.8027		SCL28p:SCL28-GFP/scl28_01	8.14163	278.552	14324.1	3.99
wt_04	28.0875	20.2788		SCL28p:SCL28-GFP/scl28_02	6.08129	333.721	12046	4.02
scl28_01	Undetermined	19.241		SCL28p:SCL28-GFP/scl28_03	10.202	422.231	7413	3.13
scl28_02	37.828	19.6577		SCL28p:SCL28-GFP/scl28_04	0.966855	192.229	22005	4.23
scl28_03	Undetermined	19.9847		SCL28p:SCL28-GFP/scl28_05	1.32733	196.354	16806.4	3.3
scl28_04	Undetermined	19.9283		SCL28p:SCL28-GFP/scl28_06	1.33358	219.555	16624.5	3.65
SCL28OE_01	22.7008	19.9297		SCL28p:SCL28-GFP/scl28_07	3.47432	254.515	11865.7	3.02
SCL28OE_02	22.2672	19.8051		SCL28p:SCL28-GFP/scl28_08	5.66555	262.109	12056.1	3.16
SCL28OE_03	22.8234	20.4		SCL28p:SCL28-GFP/scl28_09	3.77293	307.39	14737	4.53
SCL28OE_04	22.194	19.9777		SCL28p:SCL28-GFP/scl28_10	2.7004	319.923	12378	3.96
SCL28p:SCL28-GFP/scl28_01	23.0253	19.8065		SCL28p:SCL28-GFP/scl28_11	2.90143	217.389	14306.2	3.11
SCL28p:SCL28-GFP/scl28_02	23.7375	20.0095		SCL28p:SCL28-GFP/scl28_12	2.31951	240.867	18267.4	4.4
SCL28p:SCL28-GFP/scl28_03	22.7547	19.9082		SCL28p:SCL28-GFP/scl28_13	3.05556	247.067	11494.9	2.84
SCL28p:SCL28-GFP/scl28_04	26.839	20.0076		SCL28p:SCL28-GFP/scl28_14	4.37641	290.251	11266.1	3.27
SCL28p:SCL28-GFP/scl28_05	25.8604	19.5976		SCL28p:SCL28-GFP/scl28_15	2.97441	151.914	17970.7	2.73
SCL28p:SCL28-GFP/scl28_06	26.0721	19.8006		SCL28p:SCL28-GFP/scl28_16	4.05076	282.867	15449	4.37
SCL28p:SCL28-GFP/scl28_07	24.0756	19.4491		SCL28p:SCL28-GFP/scl28_17	3.79168	263.083	12809.7	3.37
SCL28p:SCL28-GFP/scl28_08	23.7301	19.8923		SCL28p:SCL28-GFP/scl28_18	0	264.244	10217.8	2.7
SCL28p:SCL28-GFP/scl28_09	26.046	21.3975		SCL28p:SCL28-GFP/scl28_19	3.95389	160.684	17674.4	2.84
SCL28p:SCL28-GFP/scl28_10	25.4226	20.3004		SCL28p:SCL28-GFP/scl28_20	3.5125	252.496	10614	2.68
SCL28p:SCL28-GFP/scl28_11	24.9832	20.0066		SCL28p:SCL28-GFP/scl28_21	3.58305	282.351	15158.4	4.28
SCL28p:SCL28-GFP/scl28_12	25.0389	19.709		SCL28p:SCL28-GFP/scl28_22	1.23586	256.724	13321.7	3.42
SCL28p:SCL28-GFP/scl28_13	24.1927	19.357		SCL28p:SCL28-GFP/scl28_23	3.63785	246.594	16707.7	4.12
SCL28p:SCL28-GFP/scl28_14	24.1381	19.8666		SCL28p:SCL28-GFP/scl28_24	1.65376	248.615	16933.8	4.21
SCL28p:SCL28-GFP/scl28_15	25.0181	20.0774		SCL28p:SCL28-GFP/scl28_25	1.58812	171.857	19318.4	3.32
SCL28p:SCL28-GFP/scl28_16	24.3401	19.9327		SCL28p:SCL28-GFP/scl28_26	2.00545	255.699	16542.9	4.23
SCL28p:SCL28-GFP/scl28_17	24.8244	20.277		SCL28p:SCL28-GFP/scl28_27	1.11531	175.669	16679.1	2.93
SCL28p:SCL28-GFP/scl28_18	Undetermined	20.0215		SCL28p:SCL28-GFP/scl28_28	0.577808	184.605	19826.1	3.66
SCL28p:SCL28-GFP/scl28_19	24.5984	20.1335		SCL28p:SCL28-GFP/scl28_29	0.659883	243.681	15224.8	3.71
SCL28p:SCL28-GFP/scl28_20	24.5786	19.9308		SCL28p:SCL28-GFP/scl28_30	1.40321	312.844	13968.6	4.37
SCL28p:SCL28-GFP/scl28_21	24.5777	19.9609		SCL28p:SCL28-GFP/scl28_31	4.26054	334.104	12541	4.19
SCL28p:SCL28-GFP/scl28_22	26.3944	19.9796		SCL28p:SCL28-GFP/scl28_32	4.22688	342.417	12966.6	4.44
SCL28p:SCL28-GFP/scl28_23	24.9751	20.3516		SCL28p:SCL28-GFP/scl28_33	3.05193	273.604	10562.7	2.89
SCL28p:SCL28-GFP/scl28_24	25.4009	19.5161		SCL28p:SCL28-GFP/scl28_34	4.71595	287.13	15358.9	4.41
SCL28p:SCL28-GFP/scl28_25	25.9799	19.9876		SCL28p:SCL28-GFP/scl28_35	4.22323	231.161	13756.6	3.18
SCL28p:SCL28-GFP/scl28_26	25.1348	19.5708		SCL28p:SCL28-GFP/scl28_36	3.52224	302.489	13686.5	4.14
SCL28p:SCL28-GFP/scl28_27	26.2809	19.7148		SCL28p:SCL28-GFP/scl28_37	0.00298171	146.205	24828.2	3.63
SCL28p:SCL28-GFP/scl28_28	27.6702	19.9728		SCL28p:SCL28-GFP/scl28_38	0.661171	163.569	25799.5	4.22
SCL28p:SCL28-GFP/scl28_29	27.6361	20.1483		SCL28p:SCL28-GFP/scl28_39	0.536248	143.291	26379.8	3.78
SCL28p:SCL28-GFP/scl28_30	26.1196	19.9237		SCL28p:SCL28-GFP/scl28_40	0	111.91	30381.4	3.4
SCL28p:SCL28-GFP/scl28_31	24.7341	20.3753
SCL28p:SCL28-GFP/scl28_32	24.2483	19.9142
SCL28p:SCL28-GFP/scl28_33	23.3617	19.7024
SCL28p:SCL28-GFP/scl28_34	24.4422	20.264
SCL28p:SCL28-GFP/scl28_35	24.2695	19.9324
SCL28p:SCL28-GFP/scl28_36	24.6789	20.0277
SCL28p:SCL28-GFP/scl28_37	36.5568	19.9709
SCL28p:SCL28-GFP/scl28_38	27.4997	20.0254
SCL28p:SCL28-GFP/scl28_39	27.4076	19.6139
SCL28p:SCL28-GFP/scl28_40	Undetermined	19.3994

## Sheet: Fig.S1
Fig.S1b (left)
Ct value						Relative transcript level
	WT	e2fa	e2fb	e2fc		SCL28	WT	e2fa	e2fb	e2fc
UBQ5	22.2601	22.5306	22.4875	22.2857			0.985365	1.09438	0.953933	1.06643
	22.3375	22.4221	22.501	22.3976			0.964817	0.988834	0.9591	1.0241
	22.3204	22.479	22.5105	22.2987			1.04982	0.947688	0.911408	0.924856
SCL28	29.745	29.691	30.0451	29.6355			P-value (vs WT)	0.848727	0.120405	0.921936
	29.7772	29.846	29.9653	29.6973
	29.6482	29.9109	30.0432	29.8531
Fig.S1b (right)
Ct value						Relative transcript level
	WT	e2fa/b/c	rbr1-2	tcx5/6			WT	e2fa/b/c	rbr1-2	tcx5/6
UBQ5	20.7222	20.6096	19.5352	20.9304		SCL28	1.13057	1.00582	0.893922	0.940193
	20.4739	20.5658	19.941	20.4993			0.886415	0.945456	0.804041	0.892915
	19.9574	21.5237	19.9379	20.8594			0.983019	1.06424	0.872296	1.00798
SCL28	27.8341	27.906	26.9305	28.3683			P-value (vs WT)	0.950843	0.13247	0.536555
	27.9684	27.9612	27.5496	27.9839
	27.2328	28.809	27.4105	28.1748

## Sheet: Fig.S3
Fig.S3

[truncated: 5 more sheets: Fig.S4, Fig.S7, Fig.S9, Fig.S12, Fig.S18]
